# Supplementary material for: Contrasting invertebrate immune defense behaviors caused by a single gene, the Caenorhabditis elegans neuropeptide receptor gene npr-1
Source: BMC Genomics. 2016 Apr 11;17:280. doi: 10.1186/s12864-016-2603-8 (PMC4827197; doi:10.1186/s12864-016-2603-8)
Supplement: Additional file 2: — Raw data for the analysis of N2, CB4856, and the npr-1 mutants. Sheet 1, Lawn leaving behavior of N2 and CB4856 from Bacillus thuringiensis - Raw data for Fig. 1; sheet 2, Lawn leaving behavior of mutants from Bacillus thuringiensis - Raw data for Fig. 4; sheet 3, Surival of N2 and CB4856 on Bacillus thuringiensis - Raw data for Additional file 9; sheet 4, Surival of mutants on Bacillus thuringiensis - Raw data for Fig. 5; sheet 5, Lawn leaving behavior of N2 and CB4856 from Pseudomonas aeruginosa PA14 - Raw data for Additional file 10; sheet 6, Lawn leaving behavior of mutants from Pseudomonas aeruginosa PA14 - Raw data for Fig. 6; sheet 7, Surival of mutants on Pseudomonas PA14 - Raw data for Fig. 5. (XLS 482 kb) [file 12864_2016_2603_MOESM2_ESM.xls]

## Sheet: Overview
Sheets	Contents
1	Lawn leaving behaviour of N2 and CB4856 from Bacillus thuringiensis - Raw data for Figure 1
2	Lawn leaving behaviour of mutants from Bacillus thuringiensis - Raw data for Figure 4
3	Surival of N2 and CB4856 on Bacillus thuringiensis - Raw data for Additional File 9
4	Surival of mutants on Bacillus thuringiensis - Raw data for Figure 5
5	Lawn leaving behaviour of N2 and CB4856 from Pseudomonas aeruginosa PA14 - Raw data for Additional File 10
6	Lawn leaving behaviour of mutants from Pseudomonas aeruginosa PA14 - Raw data for Figure 6
7	Surival of mutants on Pseudomonas PA14 - Raw data for Figure 5

## Sheet: Sheet 1
Lawn leaving behaviour of N2 and CB4856 from Bacillus thuringiensis - Raw data for Figure 1
C. elegans strain	Bacterial Treatment (strain and dilution)	Count on Lawn at 0h	Time at Later Counts	Count on Test Lawn	Leaving_index
CB4856	B-18679_1-250	10	Time_1h	9	0.1
CB4856	B-18679_1-250	10	Time_1h	9	0.1
CB4856	B-18679_1-250	10	Time_1h	9	0.1
CB4856	B-18679_1-250	10	Time_1h	5	0.5
CB4856	B-18679_1-250	10	Time_1h	4	0.6
CB4856	B-18247_1-250	10	Time_1h	8	0.2
CB4856	B-18247_1-250	10	Time_1h	9	0.1
CB4856	B-18247_1-250	10	Time_1h	10	0
CB4856	B-18247_1-250	10	Time_1h	6	0.4
CB4856	B-18247_1-250	10	Time_1h	7	0.3
CB4856	DSM-350_1-250	10	Time_1h	10	0
CB4856	DSM-350_1-250	10	Time_1h	8	0.2
CB4856	DSM-350_1-250	10	Time_1h	6	0.4
CB4856	DSM-350_1-250	10	Time_1h	5	0.5
CB4856	DSM-350_1-250	10	Time_1h	7	0.3
CB4856	OP50	10	Time_1h	8	0.2
CB4856	OP50	10	Time_1h	8	0.2
CB4856	OP50	10	Time_1h	9	0.1
CB4856	OP50	10	Time_1h	8	0.2
CB4856	OP50	10	Time_1h	8	0.2
CB4856	B-18679_1-250	10	Time_1h	9	0.1
CB4856	B-18679_1-250	10	Time_1h	9	0.1
CB4856	B-18679_1-250	10	Time_1h	6	0.4
CB4856	B-18679_1-250	10	Time_1h	10	0
CB4856	B-18679_1-250	10	Time_1h	10	0
CB4856	B-18679_1-250	10	Time_1h	7	0.3
CB4856	B-18679_1-250	10	Time_1h	5	0.5
CB4856	B-18679_1-250	10	Time_1h	6	0.4
CB4856	B-18247_1-250	10	Time_1h	8	0.2
CB4856	B-18247_1-250	10	Time_1h	9	0.1
CB4856	B-18247_1-250	10	Time_1h	10	0
CB4856	B-18247_1-250	10	Time_1h	10	0
CB4856	B-18247_1-250	10	Time_1h	4	0.6
CB4856	B-18247_1-250	10	Time_1h	8	0.2
CB4856	B-18247_1-250	10	Time_1h	7	0.3
CB4856	B-18247_1-250	10	Time_1h	9	0.1
CB4856	DSM-350_1-250	10	Time_1h	9	0.1
CB4856	DSM-350_1-250	10	Time_1h	5	0.5
CB4856	DSM-350_1-250	10	Time_1h	8	0.2
CB4856	DSM-350_1-250	10	Time_1h	10	0
CB4856	DSM-350_1-250	10	Time_1h	10	0
CB4856	DSM-350_1-250	10	Time_1h	9	0.1
CB4856	DSM-350_1-250	10	Time_1h	8	0.2
CB4856	DSM-350_1-250	10	Time_1h	6	0.4
CB4856	OP50	10	Time_1h	4	0.6
CB4856	OP50	10	Time_1h	10	0
CB4856	OP50	10	Time_1h	6	0.4
CB4856	OP50	10	Time_1h	6	0.4
CB4856	OP50	10	Time_1h	6	0.4
CB4856	OP50	10	Time_1h	10	0
CB4856	OP50	10	Time_1h	8	0.2
CB4856	OP50	10	Time_1h	5	0.5
CB4856	B-18679_1-250	10	Time_1h	8	0.2
CB4856	B-18679_1-250	10	Time_1h	9	0.1
CB4856	B-18679_1-250	10	Time_1h	9	0.1
CB4856	B-18679_1-250	10	Time_1h	10	0
CB4856	B-18679_1-250	10	Time_1h	10	0
CB4856	B-18679_1-250	10	Time_1h	8	0.2
CB4856	B-18679_1-250	10	Time_1h	10	0
CB4856	B-18247_1-250	10	Time_1h	10	0
CB4856	B-18247_1-250	10	Time_1h	10	0
CB4856	B-18247_1-250	10	Time_1h	9	0.1
CB4856	B-18247_1-250	10	Time_1h	10	0
CB4856	B-18247_1-250	10	Time_1h	10	0
CB4856	B-18247_1-250	10	Time_1h	10	0
CB4856	B-18247_1-250	10	Time_1h	10	0
CB4856	DSM-350_1-250	10	Time_1h	10	0
CB4856	DSM-350_1-250	10	Time_1h	10	0
CB4856	DSM-350_1-250	10	Time_1h	9	0.1
CB4856	DSM-350_1-250	10	Time_1h	9	0.1
CB4856	DSM-350_1-250	10	Time_1h	10	0
CB4856	DSM-350_1-250	10	Time_1h	9	0.1
CB4856	DSM-350_1-250	10	Time_1h	8	0.2
CB4856	OP50	10	Time_1h	9	0.1
CB4856	OP50	10	Time_1h	8	0.2
CB4856	OP50	10	Time_1h	10	0
CB4856	OP50	10	Time_1h	10	0
CB4856	OP50	10	Time_1h	10	0
CB4856	OP50	10	Time_1h	10	0
CB4856	OP50	10	Time_1h	10	0
N2	B-18679_1-250	10	Time_1h	8	0.2
N2	B-18679_1-250	10	Time_1h	9	0.1
N2	B-18679_1-250	10	Time_1h	10	0
N2	B-18679_1-250	11	Time_1h	10	0.09
N2	B-18679_1-250	10	Time_1h	10	0
N2	B-18247_1-250	10	Time_1h	10	0
N2	B-18247_1-250	10	Time_1h	10	0
N2	B-18247_1-250	10	Time_1h	10	0
N2	B-18247_1-250	10	Time_1h	10	0
N2	B-18247_1-250	10	Time_1h	10	0
N2	DSM-350_1-250	10	Time_1h	10	0
N2	DSM-350_1-250	10	Time_1h	10	0
N2	DSM-350_1-250	10	Time_1h	10	0
N2	DSM-350_1-250	10	Time_1h	10	0
N2	DSM-350_1-250	10	Time_1h	10	0
N2	OP50	10	Time_1h	10	0
N2	OP50	10	Time_1h	10	0
N2	OP50	10	Time_1h	10	0
N2	OP50	10	Time_1h	10	0
N2	OP50	10	Time_1h	8	0.2
N2	B-18679_1-250	10	Time_1h	10	0
N2	B-18679_1-250	10	Time_1h	9	0.1
N2	B-18679_1-250	10	Time_1h	10	0
N2	B-18679_1-250	10	Time_1h	10	0
N2	B-18679_1-250	10	Time_1h	10	0
N2	B-18679_1-250	10	Time_1h	10	0
N2	B-18679_1-250	10	Time_1h	9	0.1
N2	B-18679_1-250	10	Time_1h	10	0
N2	B-18247_1-250	10	Time_1h	9	0.1
N2	B-18247_1-250	10	Time_1h	7	0.3
N2	B-18247_1-250	10	Time_1h	8	0.2
N2	B-18247_1-250	10	Time_1h	10	0
N2	B-18247_1-250	10	Time_1h	10	0
N2	B-18247_1-250	10	Time_1h	10	0
N2	B-18247_1-250	10	Time_1h	10	0
N2	B-18247_1-250	10	Time_1h	10	0
N2	DSM-350_1-250	10	Time_1h	9	0.1
N2	DSM-350_1-250	10	Time_1h	10	0
N2	DSM-350_1-250	10	Time_1h	9	0.1
N2	DSM-350_1-250	10	Time_1h	10	0
N2	DSM-350_1-250	10	Time_1h	10	0
N2	DSM-350_1-250	10	Time_1h	10	0
N2	DSM-350_1-250	10	Time_1h	10	0
N2	DSM-350_1-250	10	Time_1h	9	0.1
N2	OP50	11	Time_1h	11	0
N2	OP50	11	Time_1h	10	0.09
N2	OP50	10	Time_1h	10	0
N2	OP50	10	Time_1h	10	0
N2	OP50	10	Time_1h	10	0
N2	OP50	10	Time_1h	9	0.1
N2	OP50	10	Time_1h	10	0
N2	OP50	10	Time_1h	10	0
N2	B-18679_1-250	10	Time_1h	9	0.1
N2	B-18679_1-250	10	Time_1h	10	0
N2	B-18679_1-250	10	Time_1h	10	0
N2	B-18679_1-250	10	Time_1h	10	0
N2	B-18679_1-250	10	Time_1h	10	0
N2	B-18679_1-250	10	Time_1h	10	0
N2	B-18679_1-250	10	Time_1h	10	0
N2	B-18247_1-250	10	Time_1h	10	0
N2	B-18247_1-250	10	Time_1h	9	0.1
N2	B-18247_1-250	10	Time_1h	10	0
N2	B-18247_1-250	10	Time_1h	10	0
N2	B-18247_1-250	10	Time_1h	10	0
N2	B-18247_1-250	10	Time_1h	10	0
N2	B-18247_1-250	10	Time_1h	10	0
N2	DSM-350_1-250	10	Time_1h	10	0
N2	DSM-350_1-250	10	Time_1h	10	0
N2	DSM-350_1-250	10	Time_1h	10	0
N2	DSM-350_1-250	10	Time_1h	10	0
N2	DSM-350_1-250	10	Time_1h	10	0
N2	DSM-350_1-250	10	Time_1h	10	0
N2	DSM-350_1-250	10	Time_1h	10	0
N2	OP50	10	Time_1h	10	0
N2	OP50	10	Time_1h	10	0
N2	OP50	10	Time_1h	10	0
N2	OP50	10	Time_1h	10	0
N2	OP50	10	Time_1h	10	0
N2	OP50	10	Time_1h	10	0
N2	OP50	10	Time_1h	10	0
CB4856	B-18679_1-250	10	Time_4h	6	0.4
CB4856	B-18679_1-250	10	Time_4h	9	0.1
CB4856	B-18679_1-250	10	Time_4h	8	0.2
CB4856	B-18679_1-250	10	Time_4h	4	0.6
CB4856	B-18679_1-250	10	Time_4h	4	0.6
CB4856	B-18247_1-250	10	Time_4h	7	0.3
CB4856	B-18247_1-250	10	Time_4h	10	0
CB4856	B-18247_1-250	10	Time_4h	8	0.2
CB4856	B-18247_1-250	10	Time_4h	6	0.4
CB4856	B-18247_1-250	10	Time_4h	6	0.4
CB4856	DSM-350_1-250	10	Time_4h	9	0.1
CB4856	DSM-350_1-250	10	Time_4h	8	0.2
CB4856	DSM-350_1-250	10	Time_4h	6	0.4
CB4856	DSM-350_1-250	10	Time_4h	6	0.4
CB4856	DSM-350_1-250	10	Time_4h	7	0.3
CB4856	OP50	10	Time_4h	8	0.2
CB4856	OP50	10	Time_4h	10	0
CB4856	OP50	10	Time_4h	8	0.2
CB4856	OP50	10	Time_4h	8	0.2
CB4856	OP50	10	Time_4h	10	0
CB4856	B-18679_1-250	10	Time_4h	10	0
CB4856	B-18679_1-250	10	Time_4h	7	0.3
CB4856	B-18679_1-250	10	Time_4h	5	0.5
CB4856	B-18679_1-250	10	Time_4h	10	0
CB4856	B-18679_1-250	10	Time_4h	10	0
CB4856	B-18679_1-250	10	Time_4h	6	0.4
CB4856	B-18679_1-250	10	Time_4h	4	0.6
CB4856	B-18679_1-250	10	Time_4h	6	0.4
CB4856	B-18247_1-250	10	Time_4h	10	0
CB4856	B-18247_1-250	10	Time_4h	9	0.1
CB4856	B-18247_1-250	10	Time_4h	9	0.1
CB4856	B-18247_1-250	10	Time_4h	10	0
CB4856	B-18247_1-250	10	Time_4h	5	0.5
CB4856	B-18247_1-250	10	Time_4h	7	0.3
CB4856	B-18247_1-250	10	Time_4h	7	0.3
CB4856	B-18247_1-250	10	Time_4h	8	0.2
CB4856	DSM-350_1-250	10	Time_4h	10	0
CB4856	DSM-350_1-250	10	Time_4h	6	0.4
CB4856	DSM-350_1-250	10	Time_4h	8	0.2
CB4856	DSM-350_1-250	10	Time_4h	10	0
CB4856	DSM-350_1-250	10	Time_4h	10	0
CB4856	DSM-350_1-250	10	Time_4h	8	0.2
CB4856	DSM-350_1-250	10	Time_4h	7	0.3
CB4856	DSM-350_1-250	10	Time_4h	6	0.4
CB4856	OP50	10	Time_4h	4	0.6
CB4856	OP50	10	Time_4h	10	0
CB4856	OP50	10	Time_4h	4	0.6
CB4856	OP50	10	Time_4h	6	0.4
CB4856	OP50	10	Time_4h	5	0.5
CB4856	OP50	10	Time_4h	10	0
CB4856	OP50	10	Time_4h	7	0.3
CB4856	OP50	10	Time_4h	4	0.6
CB4856	B-18679_1-250	10	Time_4h	6	0.4
CB4856	B-18679_1-250	10	Time_4h	5	0.5
CB4856	B-18679_1-250	10	Time_4h	9	0.1
CB4856	B-18679_1-250	10	Time_4h	10	0
CB4856	B-18679_1-250	10	Time_4h	9	0.1
CB4856	B-18679_1-250	10	Time_4h	6	0.4
CB4856	B-18679_1-250	10	Time_4h	7	0.3
CB4856	B-18247_1-250	10	Time_4h	8	0.2
CB4856	B-18247_1-250	10	Time_4h	9	0.1
CB4856	B-18247_1-250	10	Time_4h	9	0.1
CB4856	B-18247_1-250	10	Time_4h	10	0
CB4856	B-18247_1-250	10	Time_4h	10	0
CB4856	B-18247_1-250	10	Time_4h	10	0
CB4856	B-18247_1-250	10	Time_4h	9	0.1
CB4856	DSM-350_1-250	10	Time_4h	10	0
CB4856	DSM-350_1-250	10	Time_4h	10	0
CB4856	DSM-350_1-250	10	Time_4h	9	0.1
CB4856	DSM-350_1-250	10	Time_4h	9	0.1
CB4856	DSM-350_1-250	10	Time_4h	10	0
CB4856	DSM-350_1-250	10	Time_4h	9	0.1
CB4856	DSM-350_1-250	10	Time_4h	9	0.1
CB4856	OP50	10	Time_4h	8	0.2
CB4856	OP50	10	Time_4h	9	0.1
CB4856	OP50	10	Time_4h	7	0.3
CB4856	OP50	10	Time_4h	9	0.1
CB4856	OP50	10	Time_4h	10	0
CB4856	OP50	10	Time_4h	10	0
CB4856	OP50	10	Time_4h	9	0.1
N2	B-18679_1-250	10	Time_4h	8	0.2
N2	B-18679_1-250	10	Time_4h	9	0.1
N2	B-18679_1-250	10	Time_4h	9	0.1
N2	B-18679_1-250	11	Time_4h	10	0.09
N2	B-18679_1-250	10	Time_4h	8	0.2
N2	B-18247_1-250	10	Time_4h	10	0
N2	B-18247_1-250	10	Time_4h	10	0
N2	B-18247_1-250	10	Time_4h	9	0.1
N2	B-18247_1-250	10	Time_4h	10	0
N2	B-18247_1-250	10	Time_4h	9	0.1
N2	DSM-350_1-250	10	Time_4h	10	0
N2	DSM-350_1-250	10	Time_4h	10	0
N2	DSM-350_1-250	10	Time_4h	10	0
N2	DSM-350_1-250	10	Time_4h	10	0
N2	DSM-350_1-250	10	Time_4h	10	0
N2	OP50	10	Time_4h	10	0
N2	OP50	10	Time_4h	10	0
N2	OP50	10	Time_4h	10	0
N2	OP50	10	Time_4h	10	0
N2	OP50	10	Time_4h	8	0.2
N2	B-18679_1-250	10	Time_4h	9	0.1
N2	B-18679_1-250	10	Time_4h	10	0
N2	B-18679_1-250	10	Time_4h	10	0
N2	B-18679_1-250	10	Time_4h	7	0.3
N2	B-18679_1-250	10	Time_4h	7	0.3
N2	B-18679_1-250	10	Time_4h	7	0.3
N2	B-18679_1-250	10	Time_4h	8	0.2
N2	B-18679_1-250	10	Time_4h	8	0.2
N2	B-18247_1-250	10	Time_4h	10	0
N2	B-18247_1-250	10	Time_4h	9	0.1
N2	B-18247_1-250	10	Time_4h	9	0.1
N2	B-18247_1-250	10	Time_4h	10	0
N2	B-18247_1-250	10	Time_4h	10	0
N2	B-18247_1-250	10	Time_4h	10	0
N2	B-18247_1-250	10	Time_4h	10	0
N2	B-18247_1-250	10	Time_4h	10	0
N2	DSM-350_1-250	10	Time_4h	9	0.1
N2	DSM-350_1-250	10	Time_4h	10	0
N2	DSM-350_1-250	10	Time_4h	10	0
N2	DSM-350_1-250	10	Time_4h	10	0
N2	DSM-350_1-250	10	Time_4h	10	0
N2	DSM-350_1-250	10	Time_4h	10	0
N2	DSM-350_1-250	10	Time_4h	10	0
N2	DSM-350_1-250	10	Time_4h	9	0.1
N2	OP50	11	Time_4h	11	0
N2	OP50	11	Time_4h	11	0
N2	OP50	10	Time_4h	10	0
N2	OP50	10	Time_4h	10	0
N2	OP50	10	Time_4h	10	0
N2	OP50	10	Time_4h	9	0.1
N2	OP50	10	Time_4h	10	0
N2	OP50	10	Time_4h	10	0
N2	B-18679_1-250	10	Time_4h	10	0
N2	B-18679_1-250	10	Time_4h	8	0.2
N2	B-18679_1-250	10	Time_4h	9	0.1
N2	B-18679_1-250	10	Time_4h	9	0.1
N2	B-18679_1-250	10	Time_4h	9	0.1
N2	B-18679_1-250	10	Time_4h	10	0
N2	B-18679_1-250	10	Time_4h	10	0
N2	B-18247_1-250	10	Time_4h	10	0
N2	B-18247_1-250	10	Time_4h	10	0
N2	B-18247_1-250	10	Time_4h	10	0
N2	B-18247_1-250	10	Time_4h	10	0
N2	B-18247_1-250	10	Time_4h	10	0
N2	B-18247_1-250	10	Time_4h	10	0
N2	B-18247_1-250	10	Time_4h	10	0
N2	DSM-350_1-250	10	Time_4h	10	0
N2	DSM-350_1-250	10	Time_4h	10	0
N2	DSM-350_1-250	10	Time_4h	10	0
N2	DSM-350_1-250	10	Time_4h	10	0
N2	DSM-350_1-250	10	Time_4h	10	0
N2	DSM-350_1-250	10	Time_4h	10	0
N2	DSM-350_1-250	10	Time_4h	10	0
N2	OP50	10	Time_4h	10	0
N2	OP50	10	Time_4h	10	0
N2	OP50	10	Time_4h	10	0
N2	OP50	10	Time_4h	10	0
N2	OP50	10	Time_4h	10	0
N2	OP50	10	Time_4h	10	0
N2	OP50	10	Time_4h	10	0
CB4856	B-18679_1-250	10	Time_8h	2	0.8
CB4856	B-18679_1-250	10	Time_8h	3	0.7
CB4856	B-18679_1-250	10	Time_8h	5	0.5
CB4856	B-18679_1-250	10	Time_8h	2	0.8
CB4856	B-18679_1-250	10	Time_8h	0	1
CB4856	B-18247_1-250	10	Time_8h	7	0.3
CB4856	B-18247_1-250	10	Time_8h	7	0.3
CB4856	B-18247_1-250	10	Time_8h	8	0.2
CB4856	B-18247_1-250	10	Time_8h	4	0.6
CB4856	B-18247_1-250	10	Time_8h	5	0.5
CB4856	DSM-350_1-250	10	Time_8h	8	0.2
CB4856	DSM-350_1-250	10	Time_8h	7	0.3
CB4856	DSM-350_1-250	10	Time_8h	6	0.4
CB4856	DSM-350_1-250	10	Time_8h	4	0.6
CB4856	DSM-350_1-250	10	Time_8h	7	0.3
CB4856	OP50	10	Time_8h	6	0.4
CB4856	OP50	10	Time_8h	8	0.2
CB4856	OP50	10	Time_8h	6	0.4
CB4856	OP50	10	Time_8h	6	0.4
CB4856	OP50	10	Time_8h	7	0.3
CB4856	B-18679_1-250	10	Time_8h	7	0.3
CB4856	B-18679_1-250	10	Time_8h	2	0.8
CB4856	B-18679_1-250	10	Time_8h	1	0.9
CB4856	B-18679_1-250	10	Time_8h	5	0.5
CB4856	B-18679_1-250	10	Time_8h	4	0.6
CB4856	B-18679_1-250	10	Time_8h	1	0.9
CB4856	B-18679_1-250	10	Time_8h	1	0.9
CB4856	B-18679_1-250	10	Time_8h	2	0.8
CB4856	B-18247_1-250	10	Time_8h	10	0
CB4856	B-18247_1-250	10	Time_8h	6	0.4
CB4856	B-18247_1-250	10	Time_8h	9	0.1
CB4856	B-18247_1-250	10	Time_8h	10	0
CB4856	B-18247_1-250	10	Time_8h	5	0.5
CB4856	B-18247_1-250	10	Time_8h	6	0.4
CB4856	B-18247_1-250	10	Time_8h	7	0.3
CB4856	B-18247_1-250	10	Time_8h	8	0.2
CB4856	DSM-350_1-250	10	Time_8h	7	0.3
CB4856	DSM-350_1-250	10	Time_8h	5	0.5
CB4856	DSM-350_1-250	10	Time_8h	8	0.2
CB4856	DSM-350_1-250	10	Time_8h	8	0.2
CB4856	DSM-350_1-250	10	Time_8h	8	0.2
CB4856	DSM-350_1-250	10	Time_8h	7	0.3
CB4856	DSM-350_1-250	10	Time_8h	6	0.4
CB4856	DSM-350_1-250	10	Time_8h	3	0.7
CB4856	OP50	10	Time_8h	3	0.7
CB4856	OP50	10	Time_8h	8	0.2
CB4856	OP50	10	Time_8h	4	0.6
CB4856	OP50	10	Time_8h	5	0.5
CB4856	OP50	10	Time_8h	5	0.5
CB4856	OP50	10	Time_8h	8	0.2
CB4856	OP50	10	Time_8h	6	0.4
CB4856	OP50	10	Time_8h	4	0.6
CB4856	B-18679_1-250	10	Time_8h	3	0.7
CB4856	B-18679_1-250	10	Time_8h	0	1
CB4856	B-18679_1-250	10	Time_8h	5	0.5
CB4856	B-18679_1-250	10	Time_8h	2	0.8
CB4856	B-18679_1-250	10	Time_8h	2	0.8
CB4856	B-18679_1-250	10	Time_8h	4	0.6
CB4856	B-18679_1-250	10	Time_8h	3	0.7
CB4856	B-18247_1-250	10	Time_8h	6	0.4
CB4856	B-18247_1-250	10	Time_8h	10	0
CB4856	B-18247_1-250	10	Time_8h	8	0.2
CB4856	B-18247_1-250	10	Time_8h	10	0
CB4856	B-18247_1-250	10	Time_8h	10	0
CB4856	B-18247_1-250	10	Time_8h	10	0
CB4856	B-18247_1-250	10	Time_8h	8	0.2
CB4856	DSM-350_1-250	10	Time_8h	9	0.1
CB4856	DSM-350_1-250	10	Time_8h	8	0.2
CB4856	DSM-350_1-250	10	Time_8h	9	0.1
CB4856	DSM-350_1-250	10	Time_8h	9	0.1
CB4856	DSM-350_1-250	10	Time_8h	10	0
CB4856	DSM-350_1-250	10	Time_8h	9	0.1
CB4856	DSM-350_1-250	10	Time_8h	8	0.2
CB4856	OP50	10	Time_8h	6	0.4
CB4856	OP50	10	Time_8h	8	0.2
CB4856	OP50	10	Time_8h	9	0.1
CB4856	OP50	10	Time_8h	8	0.2
CB4856	OP50	10	Time_8h	9	0.1
CB4856	OP50	10	Time_8h	9	0.1
CB4856	OP50	10	Time_8h	9	0.1
N2	B-18679_1-250	10	Time_8h	5	0.5
N2	B-18679_1-250	10	Time_8h	9	0.1
N2	B-18679_1-250	10	Time_8h	4	0.6
N2	B-18679_1-250	11	Time_8h	6	0.45
N2	B-18679_1-250	10	Time_8h	6	0.4
N2	B-18247_1-250	10	Time_8h	10	0
N2	B-18247_1-250	10	Time_8h	10	0
N2	B-18247_1-250	10	Time_8h	10	0
N2	B-18247_1-250	10	Time_8h	10	0
N2	B-18247_1-250	10	Time_8h	9	0.1
N2	DSM-350_1-250	10	Time_8h	10	0
N2	DSM-350_1-250	10	Time_8h	10	0
N2	DSM-350_1-250	10	Time_8h	10	0
N2	DSM-350_1-250	10	Time_8h	10	0
N2	DSM-350_1-250	10	Time_8h	10	0
N2	OP50	10	Time_8h	10	0
N2	OP50	10	Time_8h	10	0
N2	OP50	10	Time_8h	10	0
N2	OP50	10	Time_8h	10	0
N2	OP50	10	Time_8h	8	0.2
N2	B-18679_1-250	10	Time_8h	3	0.7
N2	B-18679_1-250	10	Time_8h	9	0.1
N2	B-18679_1-250	10	Time_8h	7	0.3
N2	B-18679_1-250	10	Time_8h	5	0.5
N2	B-18679_1-250	10	Time_8h	3	0.7
N2	B-18679_1-250	10	Time_8h	4	0.6
N2	B-18679_1-250	10	Time_8h	4	0.6
N2	B-18679_1-250	10	Time_8h	5	0.5
N2	B-18247_1-250	10	Time_8h	10	0
N2	B-18247_1-250	10	Time_8h	7	0.3
N2	B-18247_1-250	10	Time_8h	9	0.1
N2	B-18247_1-250	10	Time_8h	10	0
N2	B-18247_1-250	10	Time_8h	10	0
N2	B-18247_1-250	10	Time_8h	10	0
N2	B-18247_1-250	10	Time_8h	10	0
N2	B-18247_1-250	10	Time_8h	10	0
N2	DSM-350_1-250	10	Time_8h	7	0.3
N2	DSM-350_1-250	10	Time_8h	10	0
N2	DSM-350_1-250	10	Time_8h	9	0.1
N2	DSM-350_1-250	10	Time_8h	10	0
N2	DSM-350_1-250	10	Time_8h	10	0
N2	DSM-350_1-250	10	Time_8h	10	0
N2	DSM-350_1-250	10	Time_8h	10	0
N2	DSM-350_1-250	10	Time_8h	9	0.1
N2	OP50	11	Time_8h	11	0
N2	OP50	11	Time_8h	11	0
N2	OP50	10	Time_8h	10	0
N2	OP50	10	Time_8h	9	0.1
N2	OP50	10	Time_8h	10	0
N2	OP50	10	Time_8h	8	0.2
N2	OP50	10	Time_8h	10	0
N2	OP50	10	Time_8h	10	0
N2	B-18679_1-250	10	Time_8h	6	0.4
N2	B-18679_1-250	10	Time_8h	3	0.7
N2	B-18679_1-250	10	Time_8h	6	0.4
N2	B-18679_1-250	10	Time_8h	7	0.3
N2	B-18679_1-250	10	Time_8h	5	0.5
N2	B-18679_1-250	10	Time_8h	8	0.2
N2	B-18679_1-250	10	Time_8h	10	0
N2	B-18247_1-250	10	Time_8h	10	0
N2	B-18247_1-250	10	Time_8h	10	0
N2	B-18247_1-250	10	Time_8h	10	0
N2	B-18247_1-250	10	Time_8h	10	0
N2	B-18247_1-250	10	Time_8h	9	0.1
N2	B-18247_1-250	10	Time_8h	9	0.1
N2	B-18247_1-250	10	Time_8h	9	0.1
N2	DSM-350_1-250	10	Time_8h	10	0
N2	DSM-350_1-250	10	Time_8h	10	0
N2	DSM-350_1-250	10	Time_8h	10	0
N2	DSM-350_1-250	10	Time_8h	9	0.1
N2	DSM-350_1-250	10	Time_8h	10	0
N2	DSM-350_1-250	10	Time_8h	7	0.3
N2	DSM-350_1-250	10	Time_8h	10	0
N2	OP50	10	Time_8h	10	0
N2	OP50	10	Time_8h	10	0
N2	OP50	10	Time_8h	9	0.1
N2	OP50	10	Time_8h	10	0
N2	OP50	10	Time_8h	10	0
N2	OP50	10	Time_8h	10	0
N2	OP50	10	Time_8h	10	0
CB4856	B-18679_1-250	10	Time_14h	1	0.9
CB4856	B-18679_1-250	10	Time_14h	0	1
CB4856	B-18679_1-250	10	Time_14h	2	0.8
CB4856	B-18679_1-250	10	Time_14h	0	1
CB4856	B-18679_1-250	10	Time_14h	0	1
CB4856	B-18247_1-250	10	Time_14h	0	1
CB4856	B-18247_1-250	10	Time_14h	5	0.5
CB4856	B-18247_1-250	10	Time_14h	1	0.9
CB4856	B-18247_1-250	10	Time_14h	1	0.9
CB4856	B-18247_1-250	10	Time_14h	1	0.9
CB4856	DSM-350_1-250	10	Time_14h	6	0.4
CB4856	DSM-350_1-250	10	Time_14h	6	0.4
CB4856	DSM-350_1-250	10	Time_14h	3	0.7
CB4856	DSM-350_1-250	10	Time_14h	3	0.7
CB4856	DSM-350_1-250	10	Time_14h	6	0.4
CB4856	OP50	10	Time_14h	2	0.8
CB4856	OP50	10	Time_14h	3	0.7
CB4856	OP50	10	Time_14h	2	0.8
CB4856	OP50	10	Time_14h	3	0.7
CB4856	OP50	10	Time_14h	1	0.9
CB4856	B-18679_1-250	10	Time_14h	1	0.9
CB4856	B-18679_1-250	10	Time_14h	1	0.9
CB4856	B-18679_1-250	10	Time_14h	1	0.9
CB4856	B-18679_1-250	10	Time_14h	0	1
CB4856	B-18679_1-250	10	Time_14h	0	1
CB4856	B-18679_1-250	10	Time_14h	0	1
CB4856	B-18679_1-250	10	Time_14h	0	1
CB4856	B-18679_1-250	10	Time_14h	0	1
CB4856	B-18247_1-250	10	Time_14h	7	0.3
CB4856	B-18247_1-250	10	Time_14h	8	0.2
CB4856	B-18247_1-250	10	Time_14h	7	0.3
CB4856	B-18247_1-250	10	Time_14h	4	0.6
CB4856	B-18247_1-250	10	Time_14h	4	0.6
CB4856	B-18247_1-250	10	Time_14h	5	0.5
CB4856	B-18247_1-250	10	Time_14h	3	0.7
CB4856	B-18247_1-250	10	Time_14h	6	0.4
CB4856	DSM-350_1-250	10	Time_14h	3	0.7
CB4856	DSM-350_1-250	10	Time_14h	4	0.6
CB4856	DSM-350_1-250	10	Time_14h	7	0.3
CB4856	DSM-350_1-250	10	Time_14h	5	0.5
CB4856	DSM-350_1-250	10	Time_14h	7	0.3
CB4856	DSM-350_1-250	10	Time_14h	5	0.5
CB4856	DSM-350_1-250	10	Time_14h	4	0.6
CB4856	DSM-350_1-250	10	Time_14h	1	0.9
CB4856	OP50	10	Time_14h	2	0.8
CB4856	OP50	10	Time_14h	3	0.7
CB4856	OP50	10	Time_14h	1	0.9
CB4856	OP50	10	Time_14h	4	0.6
CB4856	OP50	10	Time_14h	3	0.7
CB4856	OP50	10	Time_14h	5	0.5
CB4856	OP50	10	Time_14h	2	0.8
CB4856	OP50	10	Time_14h	4	0.6
CB4856	B-18679_1-250	10	Time_14h	1	0.9
CB4856	B-18679_1-250	10	Time_14h	0	1
CB4856	B-18679_1-250	10	Time_14h	1	0.9
CB4856	B-18679_1-250	10	Time_14h	0	1
CB4856	B-18679_1-250	10	Time_14h	1	0.9
CB4856	B-18679_1-250	10	Time_14h	0	1
CB4856	B-18679_1-250	10	Time_14h	1	0.9
CB4856	B-18247_1-250	10	Time_14h	4	0.6
CB4856	B-18247_1-250	10	Time_14h	8	0.2
CB4856	B-18247_1-250	10	Time_14h	8	0.2
CB4856	B-18247_1-250	10	Time_14h	9	0.1
CB4856	B-18247_1-250	10	Time_14h	10	0
CB4856	B-18247_1-250	10	Time_14h	9	0.1
CB4856	B-18247_1-250	10	Time_14h	9	0.1
CB4856	DSM-350_1-250	10	Time_14h	9	0.1
CB4856	DSM-350_1-250	10	Time_14h	10	0
CB4856	DSM-350_1-250	10	Time_14h	9	0.1
CB4856	DSM-350_1-250	10	Time_14h	8	0.2
CB4856	DSM-350_1-250	10	Time_14h	6	0.4
CB4856	DSM-350_1-250	10	Time_14h	9	0.1
CB4856	DSM-350_1-250	10	Time_14h	7	0.3
CB4856	OP50	10	Time_14h	7	0.3
CB4856	OP50	10	Time_14h	8	0.2
CB4856	OP50	10	Time_14h	7	0.3
CB4856	OP50	10	Time_14h	8	0.2
CB4856	OP50	10	Time_14h	6	0.4
CB4856	OP50	10	Time_14h	8	0.2
CB4856	OP50	10	Time_14h	10	0
N2	B-18679_1-250	10	Time_14h	2	0.8
N2	B-18679_1-250	10	Time_14h	4	0.6
N2	B-18679_1-250	10	Time_14h	3	0.7
N2	B-18679_1-250	11	Time_14h	5	0.55
N2	B-18679_1-250	10	Time_14h	4	0.6
N2	B-18247_1-250	10	Time_14h	9	0.1
N2	B-18247_1-250	10	Time_14h	9	0.1
N2	B-18247_1-250	10	Time_14h	10	0
N2	B-18247_1-250	10	Time_14h	7	0.3
N2	B-18247_1-250	10	Time_14h	8	0.2
N2	DSM-350_1-250	10	Time_14h	10	0
N2	DSM-350_1-250	10	Time_14h	9	0.1
N2	DSM-350_1-250	10	Time_14h	10	0
N2	DSM-350_1-250	10	Time_14h	9	0.1
N2	DSM-350_1-250	10	Time_14h	10	0
N2	OP50	10	Time_14h	10	0
N2	OP50	10	Time_14h	10	0
N2	OP50	10	Time_14h	9	0.1
N2	OP50	10	Time_14h	9	0.1
N2	OP50	10	Time_14h	6	0.4
N2	B-18679_1-250	10	Time_14h	5	0.5
N2	B-18679_1-250	10	Time_14h	6	0.4
N2	B-18679_1-250	10	Time_14h	3	0.7
N2	B-18679_1-250	10	Time_14h	0	1
N2	B-18679_1-250	10	Time_14h	4	0.6
N2	B-18679_1-250	10	Time_14h	0	1
N2	B-18679_1-250	10	Time_14h	4	0.6
N2	B-18679_1-250	10	Time_14h	0	1
N2	B-18247_1-250	10	Time_14h	7	0.3
N2	B-18247_1-250	10	Time_14h	9	0.1
N2	B-18247_1-250	10	Time_14h	9	0.1
N2	B-18247_1-250	10	Time_14h	8	0.2
N2	B-18247_1-250	10	Time_14h	7	0.3
N2	B-18247_1-250	10	Time_14h	9	0.1
N2	B-18247_1-250	10	Time_14h	8	0.2
N2	B-18247_1-250	10	Time_14h	9	0.1
N2	DSM-350_1-250	10	Time_14h	8	0.2
N2	DSM-350_1-250	10	Time_14h	10	0
N2	DSM-350_1-250	10	Time_14h	9	0.1
N2	DSM-350_1-250	10	Time_14h	10	0
N2	DSM-350_1-250	10	Time_14h	10	0
N2	DSM-350_1-250	10	Time_14h	10	0
N2	DSM-350_1-250	10	Time_14h	10	0
N2	DSM-350_1-250	10	Time_14h	9	0.1
N2	OP50	11	Time_14h	11	0
N2	OP50	11	Time_14h	11	0
N2	OP50	10	Time_14h	9	0.1
N2	OP50	10	Time_14h	9	0.1
N2	OP50	10	Time_14h	9	0.1
N2	OP50	10	Time_14h	9	0.1
N2	OP50	10	Time_14h	10	0
N2	OP50	10	Time_14h	10	0
N2	B-18679_1-250	10	Time_14h	6	0.4
N2	B-18679_1-250	10	Time_14h	3	0.7
N2	B-18679_1-250	10	Time_14h	4	0.6
N2	B-18679_1-250	10	Time_14h	6	0.4
N2	B-18679_1-250	10	Time_14h	1	0.9
N2	B-18679_1-250	10	Time_14h	3	0.7
N2	B-18679_1-250	10	Time_14h	5	0.5
N2	B-18247_1-250	10	Time_14h	10	0
N2	B-18247_1-250	10	Time_14h	10	0
N2	B-18247_1-250	10	Time_14h	10	0
N2	B-18247_1-250	10	Time_14h	9	0.1
N2	B-18247_1-250	10	Time_14h	9	0.1
N2	B-18247_1-250	10	Time_14h	9	0.1
N2	B-18247_1-250	10	Time_14h	9	0.1
N2	DSM-350_1-250	10	Time_14h	10	0
N2	DSM-350_1-250	10	Time_14h	10	0
N2	DSM-350_1-250	10	Time_14h	10	0
N2	DSM-350_1-250	10	Time_14h	10	0
N2	DSM-350_1-250	10	Time_14h	10	0
N2	DSM-350_1-250	10	Time_14h	10	0
N2	DSM-350_1-250	10	Time_14h	10	0
N2	OP50	10	Time_14h	10	0
N2	OP50	10	Time_14h	10	0
N2	OP50	10	Time_14h	9	0.1
N2	OP50	10	Time_14h	10	0
N2	OP50	10	Time_14h	10	0
N2	OP50	10	Time_14h	10	0
N2	OP50	10	Time_14h	10	0
CB4856	B-18679_1-250	10	Time_24h	1	0.9
CB4856	B-18679_1-250	10	Time_24h	0	1
CB4856	B-18679_1-250	10	Time_24h	1	0.9
CB4856	B-18679_1-250	10	Time_24h	0	1
CB4856	B-18679_1-250	10	Time_24h	0	1
CB4856	B-18247_1-250	10	Time_24h	0	1
CB4856	B-18247_1-250	10	Time_24h	0	1
CB4856	B-18247_1-250	10	Time_24h	0	1
CB4856	B-18247_1-250	10	Time_24h	0	1
CB4856	B-18247_1-250	10	Time_24h	0	1
CB4856	DSM-350_1-250	10	Time_24h	4	0.6
CB4856	DSM-350_1-250	10	Time_24h	1	0.9
CB4856	DSM-350_1-250	10	Time_24h	2	0.8
CB4856	DSM-350_1-250	10	Time_24h	2	0.8
CB4856	DSM-350_1-250	10	Time_24h	4	0.6
CB4856	OP50	10	Time_24h	0	1
CB4856	OP50	10	Time_24h	0	1
CB4856	OP50	10	Time_24h	0	1
CB4856	OP50	10	Time_24h	1	0.9
CB4856	OP50	10	Time_24h	1	0.9
CB4856	B-18679_1-250	10	Time_24h	2	0.8
CB4856	B-18679_1-250	10	Time_24h	0	1
CB4856	B-18679_1-250	10	Time_24h	0	1
CB4856	B-18679_1-250	10	Time_24h	0	1
CB4856	B-18679_1-250	10	Time_24h	3	0.7
CB4856	B-18679_1-250	10	Time_24h	1	0.9
CB4856	B-18679_1-250	10	Time_24h	0	1
CB4856	B-18679_1-250	10	Time_24h	0	1
CB4856	B-18247_1-250	10	Time_24h	1	0.9
CB4856	B-18247_1-250	10	Time_24h	1	0.9
CB4856	B-18247_1-250	10	Time_24h	1	0.9
CB4856	B-18247_1-250	10	Time_24h	0	1
CB4856	B-18247_1-250	10	Time_24h	1	0.9
CB4856	B-18247_1-250	10	Time_24h	2	0.8
CB4856	B-18247_1-250	10	Time_24h	1	0.9
CB4856	B-18247_1-250	10	Time_24h	3	0.7
CB4856	DSM-350_1-250	10	Time_24h	0	1
CB4856	DSM-350_1-250	10	Time_24h	1	0.9
CB4856	DSM-350_1-250	10	Time_24h	5	0.5
CB4856	DSM-350_1-250	10	Time_24h	3	0.7
CB4856	DSM-350_1-250	10	Time_24h	3	0.7
CB4856	DSM-350_1-250	10	Time_24h	5	0.5
CB4856	DSM-350_1-250	10	Time_24h	2	0.8
CB4856	DSM-350_1-250	10	Time_24h	1	0.9
CB4856	OP50	10	Time_24h	0	1
CB4856	OP50	10	Time_24h	0	1
CB4856	OP50	10	Time_24h	1	0.9
CB4856	OP50	10	Time_24h	2	0.8
CB4856	OP50	10	Time_24h	1	0.9
CB4856	OP50	10	Time_24h	2	0.8
CB4856	OP50	10	Time_24h	3	0.7
CB4856	OP50	10	Time_24h	2	0.8
CB4856	B-18679_1-250	10	Time_24h	0	1
CB4856	B-18679_1-250	10	Time_24h	0	1
CB4856	B-18679_1-250	10	Time_24h	1	0.9
CB4856	B-18679_1-250	10	Time_24h	0	1
CB4856	B-18679_1-250	10	Time_24h	0	1
CB4856	B-18679_1-250	10	Time_24h	0	1
CB4856	B-18679_1-250	10	Time_24h	0	1
CB4856	B-18247_1-250	10	Time_24h	2	0.8
CB4856	B-18247_1-250	10	Time_24h	4	0.6
CB4856	B-18247_1-250	10	Time_24h	5	0.5
CB4856	B-18247_1-250	10	Time_24h	3	0.7
CB4856	B-18247_1-250	10	Time_24h	3	0.7
CB4856	B-18247_1-250	10	Time_24h	3	0.7
CB4856	B-18247_1-250	10	Time_24h	5	0.5
CB4856	DSM-350_1-250	10	Time_24h	9	0.1
CB4856	DSM-350_1-250	10	Time_24h	5	0.5
CB4856	DSM-350_1-250	10	Time_24h	7	0.3
CB4856	DSM-350_1-250	10	Time_24h	5	0.5
CB4856	DSM-350_1-250	10	Time_24h	3	0.7
CB4856	DSM-350_1-250	10	Time_24h	6	0.4
CB4856	DSM-350_1-250	10	Time_24h	7	0.3
CB4856	OP50	10	Time_24h	5	0.5
CB4856	OP50	10	Time_24h	6	0.4
CB4856	OP50	10	Time_24h	7	0.3
CB4856	OP50	10	Time_24h	7	0.3
CB4856	OP50	10	Time_24h	6	0.4
CB4856	OP50	10	Time_24h	5	0.5
CB4856	OP50	10	Time_24h	3	0.7
N2	B-18679_1-250	10	Time_24h	2	0.8
N2	B-18679_1-250	10	Time_24h	1	0.9
N2	B-18679_1-250	10	Time_24h	0	1
N2	B-18679_1-250	11	Time_24h	1	0.91
N2	B-18679_1-250	10	Time_24h	1	0.9
N2	B-18247_1-250	10	Time_24h	6	0.4
N2	B-18247_1-250	10	Time_24h	5	0.5
N2	B-18247_1-250	10	Time_24h	6	0.4
N2	B-18247_1-250	10	Time_24h	7	0.3
N2	B-18247_1-250	10	Time_24h	6	0.4
N2	DSM-350_1-250	10	Time_24h	8	0.2
N2	DSM-350_1-250	10	Time_24h	9	0.1
N2	DSM-350_1-250	10	Time_24h	10	0
N2	DSM-350_1-250	10	Time_24h	8	0.2
N2	DSM-350_1-250	10	Time_24h	9	0.1
N2	OP50	10	Time_24h	4	0.6
N2	OP50	10	Time_24h	8	0.2
N2	OP50	10	Time_24h	6	0.4
N2	OP50	10	Time_24h	8	0.2
N2	OP50	10	Time_24h	3	0.7
N2	B-18679_1-250	10	Time_24h	3	0.7
N2	B-18679_1-250	10	Time_24h	5	0.5
N2	B-18679_1-250	10	Time_24h	0	1
N2	B-18679_1-250	10	Time_24h	1	0.9
N2	B-18679_1-250	10	Time_24h	1	0.9
N2	B-18679_1-250	10	Time_24h	0	1
N2	B-18679_1-250	10	Time_24h	2	0.8
N2	B-18679_1-250	10	Time_24h	1	0.9
N2	B-18247_1-250	10	Time_24h	3	0.7
N2	B-18247_1-250	10	Time_24h	4	0.6
N2	B-18247_1-250	10	Time_24h	5	0.5
N2	B-18247_1-250	10	Time_24h	1	0.9
N2	B-18247_1-250	10	Time_24h	2	0.8
N2	B-18247_1-250	10	Time_24h	6	0.4
N2	B-18247_1-250	10	Time_24h	3	0.7
N2	B-18247_1-250	10	Time_24h	1	0.9
N2	DSM-350_1-250	10	Time_24h	7	0.3
N2	DSM-350_1-250	10	Time_24h	9	0.1
N2	DSM-350_1-250	10	Time_24h	9	0.1
N2	DSM-350_1-250	10	Time_24h	10	0
N2	DSM-350_1-250	10	Time_24h	10	0
N2	DSM-350_1-250	10	Time_24h	9	0.1
N2	DSM-350_1-250	10	Time_24h	10	0
N2	DSM-350_1-250	10	Time_24h	7	0.3
N2	OP50	11	Time_24h	7	0.36
N2	OP50	11	Time_24h	8	0.27
N2	OP50	10	Time_24h	10	0
N2	OP50	10	Time_24h	8	0.2
N2	OP50	10	Time_24h	5	0.5
N2	OP50	10	Time_24h	6	0.4
N2	OP50	10	Time_24h	4	0.6
N2	OP50	10	Time_24h	4	0.6
N2	B-18679_1-250	10	Time_24h	5	0.5
N2	B-18679_1-250	10	Time_24h	0	1
N2	B-18679_1-250	10	Time_24h	5	0.5
N2	B-18679_1-250	10	Time_24h	4	0.6
N2	B-18679_1-250	10	Time_24h	0	1
N2	B-18679_1-250	10	Time_24h	4	0.6
N2	B-18679_1-250	10	Time_24h	4	0.6
N2	B-18247_1-250	10	Time_24h	10	0
N2	B-18247_1-250	10	Time_24h	9	0.1
N2	B-18247_1-250	10	Time_24h	9	0.1
N2	B-18247_1-250	10	Time_24h	10	0
N2	B-18247_1-250	10	Time_24h	8	0.2
N2	B-18247_1-250	10	Time_24h	7	0.3
N2	B-18247_1-250	10	Time_24h	9	0.1
N2	DSM-350_1-250	10	Time_24h	9	0.1
N2	DSM-350_1-250	10	Time_24h	8	0.2
N2	DSM-350_1-250	10	Time_24h	9	0.1
N2	DSM-350_1-250	10	Time_24h	10	0
N2	DSM-350_1-250	10	Time_24h	10	0
N2	DSM-350_1-250	10	Time_24h	9	0.1
N2	DSM-350_1-250	10	Time_24h	10	0
N2	OP50	10	Time_24h	10	0
N2	OP50	10	Time_24h	10	0
N2	OP50	10	Time_24h	9	0.1
N2	OP50	10	Time_24h	10	0
N2	OP50	10	Time_24h	10	0
N2	OP50	10	Time_24h	10	0
N2	OP50	10	Time_24h	10	0

## Sheet: Sheet 2
Lawn leaving behaviour of mutants from Bacillus thuringiensis - Raw data for Figure 4
C. elegans strain	Bacterial treatment	Count_0h	Count_14h	Count_24h	Leaving_index_14h	Leaving_index_24h
CB4856	BT-18247	10	6	1	0.4	0.9
CB4856	BT-18247	10	7	0	0.3	1
CB4856	BT-18247	10	3	0	0.7	1
CB4856	BT-18247	10	7	0	0.3	1
CB4856	BT-18247	10	2	0	0.8	1
CB4856	BT-18247	10	5	1	0.5	0.9
CB4856	BT-18247	10	4	0	0.6	1
CB4856	BT-18247	10	5	1	0.5	0.9
CB4856	BT-18247	10	8	2	0.2	0.8
CB4856	BT-18247	10	3	2	0.7	0.8
CB4856	BT-18247	10	2	1	0.8	0.9
CB4856	BT-18247	10	4	2	0.6	0.8
CB4856	BT-18247	10	6	2	0.4	0.8
CB4856	BT-18247	10	7	2	0.3	0.8
CB4856	BT-18247	10	4	2	0.6	0.8
CB4856	BT-18247	10	3	2	0.7	0.8
CB4856	BT-18679	10	1	0	0.9	1
CB4856	BT-18679	10	2	0	0.8	1
CB4856	BT-18679	10	1	1	0.9	0.9
CB4856	BT-18679	10	1	0	0.9	1
CB4856	BT-18679	10	4	0	0.6	1
CB4856	BT-18679	10	1	0	0.9	1
CB4856	BT-18679	10	2	0	0.8	1
CB4856	BT-18679	10	5	0	0.5	1
CB4856	BT-18679	10	1	0	0.9	1
CB4856	BT-18679	10	0	0	1	1
CB4856	BT-18679	9	3	2	0.666667	0.777778
CB4856	BT-18679	10	1	0	0.9	1
CB4856	BT-18679	10	0	0	1	1
CB4856	BT-18679	8	1	0	0.875	1
CB4856	BT-18679	9	2	1	0.777778	0.888889
CB4856	BT-18679	10	0	0	1	1
CB4856	BT-DSM350	10	10	1	0	0.9
CB4856	BT-DSM350	10	8	2	0.2	0.8
CB4856	BT-DSM350	10	7	2	0.3	0.8
CB4856	BT-DSM350	10	8	1	0.2	0.9
CB4856	BT-DSM350	10	7	1	0.3	0.9
CB4856	BT-DSM350	10	10	3	0	0.7
CB4856	BT-DSM350	10	8	5	0.2	0.5
CB4856	BT-DSM350	10	4	5	0.6	0.5
CB4856	BT-DSM350	9	5	2	0.444444	0.777778
CB4856	BT-DSM350	10	3	1	0.7	0.9
CB4856	BT-DSM350	10	5	2	0.5	0.8
CB4856	BT-DSM350	10	7	3	0.3	0.7
CB4856	BT-DSM350	10	3	0	0.7	1
CB4856	BT-DSM350	10	3	1	0.7	0.9
CB4856	BT-DSM350	10	5	2	0.5	0.8
CB4856	BT-DSM350	10	6	4	0.4	0.6
CB4856	OP50	10	6	4	0.4	0.6
CB4856	OP50	10	8	4	0.2	0.6
CB4856	OP50	10	6	2	0.4	0.8
CB4856	OP50	10	8	4	0.2	0.6
CB4856	OP50	10	5	1	0.5	0.9
CB4856	OP50	10	9	2	0.1	0.8
CB4856	OP50	10	4	2	0.6	0.8
CB4856	OP50	10	5	2	0.5	0.8
CB4856	OP50	10	5	1	0.5	0.9
CB4856	OP50	10	5	2	0.5	0.8
CB4856	OP50	10	4	2	0.6	0.8
CB4856	OP50	10	3	0	0.7	1
CB4856	OP50	10	6	0	0.4	1
CB4856	OP50	10	3	0	0.7	1
CB4856	OP50	10	6	2	0.4	0.8
CB4856	OP50	10	6	2	0.4	0.8
N2	BT-18247	10	3	2	0.7	0.8
N2	BT-18247	10	9	8	0.1	0.2
N2	BT-18247	10	4	4	0.6	0.6
N2	BT-18247	10	3	4	0.7	0.6
N2	BT-18247	10	6	4	0.4	0.6
N2	BT-18247	10	8	7	0.2	0.3
N2	BT-18247	10	9	3	0.1	0.7
N2	BT-18247	10	7	6	0.3	0.4
N2	BT-18247	10	6	3	0.4	0.7
N2	BT-18247	10	4	3	0.6	0.7
N2	BT-18247	10	5	2	0.5	0.8
N2	BT-18247	10	6	3	0.4	0.7
N2	BT-18247	10	5	2	0.5	0.8
N2	BT-18247	10	4	3	0.6	0.7
N2	BT-18247	10	6	3	0.4	0.7
N2	BT-18247	10	5	2	0.5	0.8
N2	BT-18679	10	2	0	0.8	1
N2	BT-18679	10	1	1	0.9	0.9
N2	BT-18679	10	1	0	0.9	1
N2	BT-18679	10	2	0	0.8	1
N2	BT-18679	10	2	1	0.8	0.9
N2	BT-18679	10	2	1	0.8	0.9
N2	BT-18679	10	7	2	0.3	0.8
N2	BT-18679	10	1	0	0.9	1
N2	BT-18679	10	1	0	0.9	1
N2	BT-18679	10	0	0	1	1
N2	BT-18679	8	1	0	0.875	1
N2	BT-18679	7	2	0	0.714286	1
N2	BT-18679	8	0	0	1	1
N2	BT-18679	9	0	1	1	0.888889
N2	BT-18679	10	1	1	0.9	0.9
N2	BT-18679	8	2	1	0.75	0.875
N2	BT-DSM350	10	8	4	0.2	0.6
N2	BT-DSM350	10	10	5	0	0.5
N2	BT-DSM350	10	7	2	0.3	0.8
N2	BT-DSM350	10	9	6	0.1	0.4
N2	BT-DSM350	10	8	8	0.2	0.2
N2	BT-DSM350	10	7	4	0.3	0.6
N2	BT-DSM350	10	7	6	0.3	0.4
N2	BT-DSM350	10	5	5	0.5	0.5
N2	BT-DSM350	10	3	0	0.7	1
N2	BT-DSM350	10	6	5	0.4	0.5
N2	BT-DSM350	10	6	4	0.4	0.6
N2	BT-DSM350	10	4	3	0.6	0.7
N2	BT-DSM350	10	5	3	0.5	0.7
N2	BT-DSM350	10	10	6	0	0.4
N2	BT-DSM350	10	6	3	0.4	0.7
N2	BT-DSM350	10	8	3	0.2	0.7
N2	OP50	10	9	5	0.1	0.5
N2	OP50	10	8	6	0.2	0.4
N2	OP50	10	8	5	0.2	0.5
N2	OP50	10	9	6	0.1	0.4
N2	OP50	10	8	4	0.2	0.6
N2	OP50	10	8	7	0.2	0.3
N2	OP50	10	10	8	0	0.2
N2	OP50	10	8	8	0.2	0.2
N2	OP50	10	6	2	0.4	0.8
N2	OP50	10	7	4	0.3	0.6
N2	OP50	10	3	3	0.7	0.7
N2	OP50	10	9	6	0.1	0.4
N2	OP50	10	9	4	0.1	0.6
N2	OP50	10	6	3	0.4	0.7
N2	OP50	10	7	5	0.3	0.5
N2	OP50	10	8	6	0.2	0.4
npr-1 (ad609)	BT-18247	10	3	4	0.7	0.6
npr-1 (ad609)	BT-18247	10	9	3	0.1	0.7
npr-1 (ad609)	BT-18247	10	8	5	0.2	0.5
npr-1 (ad609)	BT-18247	10	3	1	0.7	0.9
npr-1 (ad609)	BT-18247	10	4	2	0.6	0.8
npr-1 (ad609)	BT-18247	10	8	4	0.2	0.6
npr-1 (ad609)	BT-18247	10	6	4	0.4	0.6
npr-1 (ad609)	BT-18247	10	9	5	0.1	0.5
npr-1 (ad609)	BT-18247	10	9	9	0.1	0.1
npr-1 (ad609)	BT-18247	10	3	1	0.7	0.9
npr-1 (ad609)	BT-18247	10	4	3	0.6	0.7
npr-1 (ad609)	BT-18247	10	3	2	0.7	0.8
npr-1 (ad609)	BT-18247	10	8	6	0.2	0.4
npr-1 (ad609)	BT-18247	10	7	6	0.3	0.4
npr-1 (ad609)	BT-18247	10	7	7	0.3	0.3
npr-1 (ad609)	BT-18247	10	3	1	0.7	0.9
npr-1 (ad609)	BT-18679	10	1	0	0.9	1
npr-1 (ad609)	BT-18679	10	0	0	1	1
npr-1 (ad609)	BT-18679	9	0	0	1	1
npr-1 (ad609)	BT-18679	10	0	0	1	1
npr-1 (ad609)	BT-18679	10	0	0	1	1
npr-1 (ad609)	BT-18679	10	0	0	1	1
npr-1 (ad609)	BT-18679	10	0	1	1	0.9
npr-1 (ad609)	BT-18679	10	0	0	1	1
npr-1 (ad609)	BT-18679	10	4	0	0.6	1
npr-1 (ad609)	BT-18679	10	1	1	0.9	0.9
npr-1 (ad609)	BT-18679	10	1	1	0.9	0.9
npr-1 (ad609)	BT-18679	10	2	1	0.8	0.9
npr-1 (ad609)	BT-18679	10	1	0	0.9	1
npr-1 (ad609)	BT-18679	10	1	0	0.9	1
npr-1 (ad609)	BT-18679	10	2	1	0.8	0.9
npr-1 (ad609)	BT-18679	10	2	1	0.8	0.9
npr-1 (ad609)	BT-DSM350	10	9	5	0.1	0.5
npr-1 (ad609)	BT-DSM350	10	4	3	0.6	0.7
npr-1 (ad609)	BT-DSM350	10	8	6	0.2	0.4
npr-1 (ad609)	BT-DSM350	10	9	6	0.1	0.4
npr-1 (ad609)	BT-DSM350	10	7	4	0.3	0.6
npr-1 (ad609)	BT-DSM350	10	7	6	0.3	0.4
npr-1 (ad609)	BT-DSM350	10	7	6	0.3	0.4
npr-1 (ad609)	BT-DSM350	10	8	5	0.2	0.5
npr-1 (ad609)	BT-DSM350	10	8	5	0.2	0.5
npr-1 (ad609)	BT-DSM350	10	7	7	0.3	0.3
npr-1 (ad609)	BT-DSM350	10	2	1	0.8	0.9
npr-1 (ad609)	BT-DSM350	10	5	4	0.5	0.6
npr-1 (ad609)	BT-DSM350	10	4	2	0.6	0.8
npr-1 (ad609)	BT-DSM350	10	5	5	0.5	0.5
npr-1 (ad609)	BT-DSM350	10	6	2	0.4	0.8
npr-1 (ad609)	BT-DSM350	10	8	5	0.2	0.5
npr-1 (ad609)	OP50	10	8	6	0.2	0.4
npr-1 (ad609)	OP50	10	8	5	0.2	0.5
npr-1 (ad609)	OP50	10	6	5	0.4	0.5
npr-1 (ad609)	OP50	10	10	4	0	0.6
npr-1 (ad609)	OP50	10	4	3	0.6	0.7
npr-1 (ad609)	OP50	10	9	7	0.1	0.3
npr-1 (ad609)	OP50	10	7	7	0.3	0.3
npr-1 (ad609)	OP50	10	3	3	0.7	0.7
npr-1 (ad609)	OP50	10	7	9	0.3	0.1
npr-1 (ad609)	OP50	10	9	7	0.1	0.3
npr-1 (ad609)	OP50	10	7	5	0.3	0.5
npr-1 (ad609)	OP50	10	10	10	0	0
npr-1 (ad609)	OP50	10	5	3	0.5	0.7
npr-1 (ad609)	OP50	10	10	9	0	0.1
npr-1 (ad609)	OP50	10	7	7	0.3	0.3
npr-1 (ad609)	OP50	10	6	7	0.4	0.3
npr-1 (ur89)	BT-18247	9	5	1	0.444444	0.888889
npr-1 (ur89)	BT-18247	10	2	1	0.8	0.9
npr-1 (ur89)	BT-18247	10	3	3	0.7	0.7
npr-1 (ur89)	BT-18247	10	2	1	0.8	0.9
npr-1 (ur89)	BT-18247	10	3	1	0.7	0.9
npr-1 (ur89)	BT-18247	10	2	0	0.8	1
npr-1 (ur89)	BT-18247	10	4	2	0.6	0.8
npr-1 (ur89)	BT-18247	10	3	0	0.7	1
npr-1 (ur89)	BT-18247	10	2	1	0.8	0.9
npr-1 (ur89)	BT-18247	10	2	1	0.8	0.9
npr-1 (ur89)	BT-18247	10	5	6	0.5	0.4
npr-1 (ur89)	BT-18247	10	5	3	0.5	0.7
npr-1 (ur89)	BT-18247	10	3	4	0.7	0.6
npr-1 (ur89)	BT-18247	10	2	1	0.8	0.9
npr-1 (ur89)	BT-18247	10	6	1	0.4	0.9
npr-1 (ur89)	BT-18247	10	5	0	0.5	1
npr-1 (ur89)	BT-18679	10	1	0	0.9	1
npr-1 (ur89)	BT-18679	10	2	0	0.8	1
npr-1 (ur89)	BT-18679	10	0	0	1	1
npr-1 (ur89)	BT-18679	9	0	0	1	1
npr-1 (ur89)	BT-18679	10	1	1	0.9	0.9
npr-1 (ur89)	BT-18679	10	0	1	1	0.9
npr-1 (ur89)	BT-18679	10	0	0	1	1
npr-1 (ur89)	BT-18679	10	0	1	1	0.9
npr-1 (ur89)	BT-18679	10	1	1	0.9	0.9
npr-1 (ur89)	BT-18679	10	1	0	0.9	1
npr-1 (ur89)	BT-18679	10	1	0	0.9	1
npr-1 (ur89)	BT-18679	10	0	0	1	1
npr-1 (ur89)	BT-18679	10	0	0	1	1
npr-1 (ur89)	BT-18679	10	0	0	1	1
npr-1 (ur89)	BT-18679	10	3	0	0.7	1
npr-1 (ur89)	BT-18679	10	3	1	0.7	0.9
npr-1 (ur89)	BT-DSM350	10	5	3	0.5	0.7
npr-1 (ur89)	BT-DSM350	10	5	3	0.5	0.7
npr-1 (ur89)	BT-DSM350	10	3	0	0.7	1
npr-1 (ur89)	BT-DSM350	10	2	0	0.8	1
npr-1 (ur89)	BT-DSM350	10	4	3	0.6	0.7
npr-1 (ur89)	BT-DSM350	10	2	1	0.8	0.9
npr-1 (ur89)	BT-DSM350	9	3	0	0.666667	1
npr-1 (ur89)	BT-DSM350	10	3	1	0.7	0.9
npr-1 (ur89)	BT-DSM350	10	4	5	0.6	0.5
npr-1 (ur89)	BT-DSM350	10	1	1	0.9	0.9
npr-1 (ur89)	BT-DSM350	10	5	1	0.5	0.9
npr-1 (ur89)	BT-DSM350	10	5	2	0.5	0.8
npr-1 (ur89)	BT-DSM350	10	4	2	0.6	0.8
npr-1 (ur89)	BT-DSM350	10	1	0	0.9	1
npr-1 (ur89)	BT-DSM350	10	4	2	0.6	0.8
npr-1 (ur89)	BT-DSM350	10	7	2	0.3	0.8
npr-1 (ur89)	OP50	10	7	1	0.3	0.9
npr-1 (ur89)	OP50	9	4	1	0.555556	0.888889
npr-1 (ur89)	OP50	10	3	1	0.7	0.9
npr-1 (ur89)	OP50	10	9	0	0.1	1
npr-1 (ur89)	OP50	10	7	1	0.3	0.9
npr-1 (ur89)	OP50	10	4	3	0.6	0.7
npr-1 (ur89)	OP50	10	7	1	0.3	0.9
npr-1 (ur89)	OP50	10	5	1	0.5	0.9
npr-1 (ur89)	OP50	10	3	0	0.7	1
npr-1 (ur89)	OP50	10	6	1	0.4	0.9
npr-1 (ur89)	OP50	10	8	1	0.2	0.9
npr-1 (ur89)	OP50	10	3	1	0.7	0.9
npr-1 (ur89)	OP50	10	4	2	0.6	0.8
npr-1 (ur89)	OP50	10	6	6	0.4	0.4
npr-1 (ur89)	OP50	10	6	3	0.4	0.7
npr-1 (ur89)	OP50	10	3	0	0.7	1
tyra-3 (ok325)	BT-18247	10	7	4	0.3	0.6
tyra-3 (ok325)	BT-18247	10	8	2	0.2	0.8
tyra-3 (ok325)	BT-18247	10	8	6	0.2	0.4
tyra-3 (ok325)	BT-18247	10	7	7	0.3	0.3
tyra-3 (ok325)	BT-18247	10	5	3	0.5	0.7
tyra-3 (ok325)	BT-18247	9	3	2	0.666667	0.777778
tyra-3 (ok325)	BT-18247	10	4	3	0.6	0.7
tyra-3 (ok325)	BT-18247	10	6	4	0.4	0.6
tyra-3 (ok325)	BT-18247	10	6	6	0.4	0.4
tyra-3 (ok325)	BT-18247	10	5	5	0.5	0.5
tyra-3 (ok325)	BT-18247	10	4	2	0.6	0.8
tyra-3 (ok325)	BT-18247	10	2	2	0.8	0.8
tyra-3 (ok325)	BT-18247	10	3	3	0.7	0.7
tyra-3 (ok325)	BT-18247	10	4	3	0.6	0.7
tyra-3 (ok325)	BT-18247	10	3	2	0.7	0.8
tyra-3 (ok325)	BT-18247	10	7	7	0.3	0.3
tyra-3 (ok325)	BT-18679	10	1	0	0.9	1
tyra-3 (ok325)	BT-18679	8	3	1	0.625	0.875
tyra-3 (ok325)	BT-18679	7	2	0	0.714286	1
tyra-3 (ok325)	BT-18679	9	0	0	1	1
tyra-3 (ok325)	BT-18679	8	4	0	0.5	1
tyra-3 (ok325)	BT-18679	8	3	0	0.625	1
tyra-3 (ok325)	BT-18679	9	0	0	1	1
tyra-3 (ok325)	BT-18679	8	0	0	1	1
tyra-3 (ok325)	BT-18679	10	3	0	0.7	1
tyra-3 (ok325)	BT-18679	10	5	1	0.5	0.9
tyra-3 (ok325)	BT-18679	10	2	2	0.8	0.8
tyra-3 (ok325)	BT-18679	10	4	2	0.6	0.8
tyra-3 (ok325)	BT-18679	10	1	1	0.9	0.9
tyra-3 (ok325)	BT-18679	10	1	0	0.9	1
tyra-3 (ok325)	BT-18679	10	2	0	0.8	1
tyra-3 (ok325)	BT-18679	10	4	1	0.6	0.9
tyra-3 (ok325)	BT-DSM350	10	7	1	0.3	0.9
tyra-3 (ok325)	BT-DSM350	9	7	3	0.222222	0.666667
tyra-3 (ok325)	BT-DSM350	10	9	6	0.1	0.4
tyra-3 (ok325)	BT-DSM350	10	9	2	0.1	0.8
tyra-3 (ok325)	BT-DSM350	10	4	2	0.6	0.8
tyra-3 (ok325)	BT-DSM350	10	8	3	0.2	0.7
tyra-3 (ok325)	BT-DSM350	10	6	2	0.4	0.8
tyra-3 (ok325)	BT-DSM350	10	8	5	0.2	0.5
tyra-3 (ok325)	BT-DSM350	10	9	9	0.1	0.1
tyra-3 (ok325)	BT-DSM350	10	10	8	0	0.2
tyra-3 (ok325)	BT-DSM350	10	8	9	0.2	0.1
tyra-3 (ok325)	BT-DSM350	10	10	9	0	0.1
tyra-3 (ok325)	BT-DSM350	10	9	6	0.1	0.4
tyra-3 (ok325)	BT-DSM350	10	9	6	0.1	0.4
tyra-3 (ok325)	BT-DSM350	10	10	9	0	0.1
tyra-3 (ok325)	BT-DSM350	10	10	6	0	0.4
tyra-3 (ok325)	OP50	9	8	7	0.111111	0.222222
tyra-3 (ok325)	OP50	10	5	4	0.5	0.6
tyra-3 (ok325)	OP50	10	5	5	0.5	0.5
tyra-3 (ok325)	OP50	10	6	7	0.4	0.3
tyra-3 (ok325)	OP50	10	9	1	0.1	0.9
tyra-3 (ok325)	OP50	10	8	4	0.2	0.6
tyra-3 (ok325)	OP50	10	8	5	0.2	0.5
tyra-3 (ok325)	OP50	10	9	6	0.1	0.4
tyra-3 (ok325)	OP50	10	7	5	0.3	0.5
tyra-3 (ok325)	OP50	10	10	10	0	0
tyra-3 (ok325)	OP50	10	10	8	0	0.2
tyra-3 (ok325)	OP50	10	9	9	0.1	0.1
tyra-3 (ok325)	OP50	10	10	9	0	0.1
tyra-3 (ok325)	OP50	10	9	5	0.1	0.5
tyra-3 (ok325)	OP50	10	8	10	0.2	0
tyra-3 (ok325)	OP50	10	9	7	0.1	0.3

## Sheet: Sheet 3
Surival of N2 and CB4856 on Bacillus thuringiensis - Raw data for Additional File 9
C. elegans strain	Bacterial treatment	Dilution	Relative concentration	Alive	Dead	Sum (Alive + Dead)	Survival rate
N2	B-679	1:2	0.5	2	25	27	0.0740741
N2	B-679	1:2	0.5	4	23	27	0.148148
N2	B-679	1:2	0.5	2	27	29	0.0689655
N2	B-679	1:2	0.5	0	23	23	0
N2	B-247	1:2	0.5	3	20	23	0.130435
N2	B-247	1:2	0.5	5	23	28	0.178571
N2	B-247	1:2	0.5	6	16	22	0.272727
N2	B-247	1:2	0.5	3	26	29	0.103448
N2	DSM	1:2	0.5	28	0	28	1
N2	DSM	1:2	0.5	30	0	30	1
N2	DSM	1:2	0.5	28	0	28	1
N2	DSM	1:2	0.5	30	0	30	1
N2	OP50	OD-5		26	0	26	1
N2	OP50	OD-5		29	0	29	1
N2	OP50	OD-5		29	0	29	1
N2	OP50	OD-5		29	0	29	1
CB4856	B-679	1:2	0.5	3	17	20	0.15
CB4856	B-679	1:2	0.5	0	26	26	0
CB4856	B-679	1:2	0.5	1	17	18	0.0555556
CB4856	B-679	1:2	0.5	4	16	20	0.2
CB4856	B-247	1:2	0.5	4	24	28	0.142857
CB4856	B-247	1:2	0.5	4	19	23	0.173913
CB4856	B-247	1:2	0.5	10	18	28	0.357143
CB4856	B-247	1:2	0.5	7	20	27	0.259259
CB4856	DSM	1:2	0.5	26	0	26	1
CB4856	DSM	1:2	0.5	30	0	30	1
CB4856	DSM	1:2	0.5	28	0	28	1
CB4856	DSM	1:2	0.5	28	0	28	1
CB4856	OP50	OD-5		26	1	27	0.962963
CB4856	OP50	OD-5		30	0	30	1
CB4856	OP50	OD-5		29	1	30	0.966667
CB4856	OP50	OD-5		29	0	29	1
N2	B-679	1:5	0.2	4	24	28	0.142857
N2	B-679	1:5	0.2	4	26	30	0.133333
N2	B-679	1:5	0.2	7	19	26	0.269231
N2	B-679	1:5	0.2	1	25	26	0.0384615
N2	B-247	1:5	0.2	0	29	29	0
N2	B-247	1:5	0.2	8	16	24	0.333333
N2	B-247	1:5	0.2	10	19	29	0.344828
N2	B-247	1:5	0.2	6	20	26	0.230769
N2	DSM	1:5	0.2	30	0	30	1
N2	DSM	1:5	0.2	29	0	29	1
N2	DSM	1:5	0.2	30	0	30	1
N2	DSM	1:5	0.2	30	0	30	1
CB4856	B-679	1:5	0.2	4	16	20	0.2
CB4856	B-679	1:5	0.2	3	23	26	0.115385
CB4856	B-679	1:5	0.2	3	23	26	0.115385
CB4856	B-679	1:5	0.2	4	22	26	0.153846
CB4856	B-247	1:5	0.2	3	17	20	0.15
CB4856	B-247	1:5	0.2	7	13	20	0.35
CB4856	B-247	1:5	0.2	12	18	30	0.4
CB4856	B-247	1:5	0.2	5	23	28	0.178571
CB4856	DSM	1:5	0.2	29	1	30	0.966667
CB4856	DSM	1:5	0.2	27	0	27	1
CB4856	DSM	1:5	0.2	30	0	30	1
CB4856	DSM	1:5	0.2	30	0	30	1
N2	B-679	1:10	0.1	2	20	22	0.0909091
N2	B-679	1:10	0.1	2	25	27	0.0740741
N2	B-679	1:10	0.1	2	25	27	0.0740741
N2	B-679	1:10	0.1	2	28	30	0.0666667
N2	B-247	1:10	0.1	5	19	24	0.208333
N2	B-247	1:10	0.1	8	21	29	0.275862
N2	B-247	1:10	0.1	9	19	28	0.321429
N2	B-247	1:10	0.1	6	21	27	0.222222
N2	DSM	1:10	0.1	30	0	30	1
N2	DSM	1:10	0.1	29	0	29	1
N2	DSM	1:10	0.1	30	0	30	1
N2	DSM	1:10	0.1	30	0	30	1
CB4856	B-679	1:10	0.1	7	18	25	0.28
CB4856	B-679	1:10	0.1	2	19	21	0.0952381
CB4856	B-679	1:10	0.1	4	24	28	0.142857
CB4856	B-679	1:10	0.1	3	24	27	0.111111
CB4856	B-247	1:10	0.1	11	7	18	0.611111
CB4856	B-247	1:10	0.1	14	13	27	0.518519
CB4856	B-247	1:10	0.1	17	12	29	0.586207
CB4856	B-247	1:10	0.1	12	15	27	0.444444
CB4856	DSM	1:10	0.1	26	0	26	1
CB4856	DSM	1:10	0.1	30	0	30	1
CB4856	DSM	1:10	0.1	28	0	28	1
CB4856	DSM	1:10	0.1	30	0	30	1
N2	B-679	1:30	0.03	3	27	30	0.1
N2	B-679	1:30	0.03	10	19	29	0.344828
N2	B-679	1:30	0.03	5	23	28	0.178571
N2	B-679	1:30	0.03	0	29	29	0
N2	B-247	1:30	0.03	16	9	25	0.64
N2	B-247	1:30	0.03	22	6	28	0.785714
N2	B-247	1:30	0.03	17	5	22	0.772727
N2	B-247	1:30	0.03	19	9	28	0.678571
N2	DSM	1:30	0.03	28	0	28	1
N2	DSM	1:30	0.03	29	0	29	1
N2	DSM	1:30	0.03	28	0	28	1
N2	DSM	1:30	0.03	29	0	29	1
CB4856	B-679	1:30	0.03	7	15	22	0.318182
CB4856	B-679	1:30	0.03	6	20	26	0.230769
CB4856	B-679	1:30	0.03	8	22	30	0.266667
CB4856	B-679	1:30	0.03	5	22	27	0.185185
CB4856	B-247	1:30	0.03	21	2	23	0.913043
CB4856	B-247	1:30	0.03	21	3	24	0.875
CB4856	B-247	1:30	0.03	26	0	26	1
CB4856	B-247	1:30	0.03	25	5	30	0.833333
CB4856	DSM	1:30	0.03	27	0	27	1
CB4856	DSM	1:30	0.03	29	0	29	1
CB4856	DSM	1:30	0.03	29	0	29	1
CB4856	DSM	1:30	0.03	30	0	30	1
N2	B-679	1:50	0.02	9	17	26	0.346154
N2	B-679	1:50	0.02	5	25	30	0.166667
N2	B-679	1:50	0.02	10	20	30	0.333333
N2	B-679	1:50	0.02	5	23	28	0.178571
N2	B-247	1:50	0.02	18	4	22	0.818182
N2	B-247	1:50	0.02	21	3	24	0.875
N2	B-247	1:50	0.02	25	5	30	0.833333
N2	B-247	1:50	0.02	21	8	29	0.724138
N2	DSM	1:50	0.02	30	0	30	1
N2	DSM	1:50	0.02	28	0	28	1
N2	DSM	1:50	0.02	29	0	29	1
N2	DSM	1:50	0.02	30	0	30	1
CB4856	B-679	1:50	0.02	10	15	25	0.4
CB4856	B-679	1:50	0.02	7	21	28	0.25
CB4856	B-679	1:50	0.02	15	15	30	0.5
CB4856	B-679	1:50	0.02	17	11	28	0.607143
CB4856	B-247	1:50	0.02	13	2	15	0.866667
CB4856	B-247	1:50	0.02	27	0	27	1
CB4856	B-247	1:50	0.02	28	1	29	0.965517
CB4856	B-247	1:50	0.02	28	1	29	0.965517
CB4856	DSM	1:50	0.02	30	0	30	1
CB4856	DSM	1:50	0.02	28	0	28	1
CB4856	DSM	1:50	0.02	27	0	27	1
CB4856	DSM	1:50	0.02	29	0	29	1
N2	B-679	1:100	0.01	9	14	23	0.391304
N2	B-679	1:100	0.01	12	12	24	0.5
N2	B-679	1:100	0.01	18	12	30	0.6
N2	B-679	1:100	0.01	7	19	26	0.269231
N2	B-247	1:100	0.01	26	3	29	0.896552
N2	B-247	1:100	0.01	24	0	24	1
N2	B-247	1:100	0.01	30	0	30	1
N2	B-247	1:100	0.01	28	0	28	1
N2	DSM	1:100	0.01	25	4	29	0.862069
N2	DSM	1:100	0.01	29	0	29	1
N2	DSM	1:100	0.01	28	0	28	1
N2	DSM	1:100	0.01	29	0	29	1
CB4856	B-679	1:100	0.01	12	2	14	0.857143
CB4856	B-679	1:100	0.01	16	5	21	0.761905
CB4856	B-679	1:100	0.01	24	4	28	0.857143
CB4856	B-679	1:100	0.01	23	6	29	0.793103
CB4856	B-247	1:100	0.01	26	0	26	1
CB4856	B-247	1:100	0.01	26	0	26	1
CB4856	B-247	1:100	0.01	26	0	26	1
CB4856	B-247	1:100	0.01	29	0	29	1
CB4856	DSM	1:100	0.01	29	0	29	1
CB4856	DSM	1:100	0.01	28	0	28	1
CB4856	DSM	1:100	0.01	28	0	28	1
CB4856	DSM	1:100	0.01	29	0	29	1
N2	B-679	1:250	0.004	18	5	23	0.782609
N2	B-679	1:250	0.004	8	7	15	0.533333
N2	B-679	1:250	0.004	22	7	29	0.758621
N2	B-679	1:250	0.004	15	10	25	0.6
N2	B-247	1:250	0.004	28	0	28	1
N2	B-247	1:250	0.004	27	0	27	1
N2	B-247	1:250	0.004	27	0	27	1
N2	B-247	1:250	0.004	29	0	29	1
N2	DSM	1:250	0.004	26	0	26	1
N2	DSM	1:250	0.004	30	0	30	1
N2	DSM	1:250	0.004	29	0	29	1
N2	DSM	1:250	0.004	30	0	30	1
CB4856	B-679	1:250	0.004	11	3	14	0.785714
CB4856	B-679	1:250	0.004	19	6	25	0.76
CB4856	B-679	1:250	0.004	22	3	25	0.88
CB4856	B-679	1:250	0.004	23	4	27	0.851852
CB4856	B-247	1:250	0.004	26	0	26	1
CB4856	B-247	1:250	0.004	29	0	29	1
CB4856	B-247	1:250	0.004	30	0	30	1
CB4856	B-247	1:250	0.004	29	0	29	1
CB4856	DSM	1:250	0.004	29	0	29	1
CB4856	DSM	1:250	0.004	29	0	29	1
CB4856	DSM	1:250	0.004	28	0	28	1
CB4856	DSM	1:250	0.004	28	0	28	1

## Sheet: Sheet 4
Surival of mutants on Bacillus thuringiensis - Raw data for Figure 5
C. elegans strains	Bacterial Treatment	Dilution	Relative concentration	Alive	Dead	Sum (Alive + Dead)	Survival rate
npr-1(ad609)	Bt-18679	1:2	0.5	1	19	20	0.05
npr-1(ad609)	Bt-18679	1:5	0.2	0	23	23	0
npr-1(ad609)	Bt-18679	1:10	0.1	7	16	23	0.304348
npr-1(ad609)	Bt-18679	1:30	0.03	5	6	11	0.454545
npr-1(ad609)	Bt-18679	1:50	0.02	1	8	9	0.111111
npr-1(ad609)	Bt-18679	1:100	0.01	17	3	20	0.85
npr-1(ad609)	Bt-18679	1:250	0.004	5	4	9	0.555556
npr-1(ad609)	Bt-18247	1:2	0.5	0	21	21	0
npr-1(ad609)	Bt-18247	1:5	0.2	4	17	21	0.190476
npr-1(ad609)	Bt-18247	1:10	0.1	2	19	21	0.0952381
npr-1(ad609)	Bt-18247	1:30	0.03	15	3	18	0.833333
npr-1(ad609)	Bt-18247	1:50	0.02	23	1	24	0.958333
npr-1(ad609)	Bt-18247	1:100	0.01	27	0	27	1
npr-1(ad609)	Bt-18247	1:250	0.004	12	1	13	0.923077
npr-1(ad609)	Bt-DSM350	1:2	0.5	23	0	23	1
npr-1(ad609)	Bt-DSM350	1:5	0.2	30	0	30	1
npr-1(ad609)	Bt-DSM350	1:10	0.1	20	0	20	1
npr-1(ad609)	Bt-DSM350	1:30	0.03	28	0	28	1
npr-1(ad609)	Bt-DSM350	1:50	0.02	26	0	26	1
npr-1(ad609)	Bt-DSM350	1:100	0.01	25	0	25	1
npr-1(ad609)	Bt-DSM350	1:250	0.004	27	0	27	1
npr-1(ad609)	OP50	OD_5	5	26	0	26	1
CB4856	Bt-18679	1:2	0.5	0	25	25	0
CB4856	Bt-18679	1:5	0.2	5	18	23	0.217391
CB4856	Bt-18679	1:10	0.1	14	11	25	0.56
CB4856	Bt-18679	1:30	0.03	16	9	25	0.64
CB4856	Bt-18679	1:50	0.02	21	3	24	0.875
CB4856	Bt-18679	1:100	0.01	29	1	30	0.966667
CB4856	Bt-18679	1:250	0.004	18	0	18	1
CB4856	Bt-18247	1:2	0.5	3	20	23	0.130435
CB4856	Bt-18247	1:5	0.2	9	12	21	0.428571
CB4856	Bt-18247	1:10	0.1	19	3	22	0.863636
CB4856	Bt-18247	1:30	0.03	24	3	27	0.888889
CB4856	Bt-18247	1:50	0.02	21	0	21	1
CB4856	Bt-18247	1:100	0.01	28	0	28	1
CB4856	Bt-18247	1:250	0.004	14	1	15	0.933333
CB4856	Bt-DSM350	1:2	0.5	23	0	23	1
CB4856	Bt-DSM350	1:5	0.2	30	0	30	1
CB4856	Bt-DSM350	1:10	0.1	28	0	28	1
CB4856	Bt-DSM350	1:30	0.03	27	0	27	1
CB4856	Bt-DSM350	1:50	0.02	28	0	28	1
CB4856	Bt-DSM350	1:100	0.01	29	0	29	1
CB4856	Bt-DSM350	1:250	0.004	25	0	25	1
CB4856	OP50	OD_5	5	30	0	30	1
npr-1(ur89)	Bt-18679	1:2	0.5	5	17	22	0.227273
npr-1(ur89)	Bt-18679	1:5	0.2	8	16	24	0.333333
npr-1(ur89)	Bt-18679	1:10	0.1	4	23	27	0.148148
npr-1(ur89)	Bt-18679	1:30	0.03	21	5	26	0.807692
npr-1(ur89)	Bt-18679	1:50	0.02	8	5	13	0.615385
npr-1(ur89)	Bt-18679	1:100	0.01	16	2	18	0.888889
npr-1(ur89)	Bt-18679	1:250	0.004	16	0	16	1
npr-1(ur89)	Bt-18247	1:2	0.5	3	26	29	0.103448
npr-1(ur89)	Bt-18247	1:5	0.2	7	12	19	0.368421
npr-1(ur89)	Bt-18247	1:10	0.1	19	1	20	0.95
npr-1(ur89)	Bt-18247	1:30	0.03	20	2	22	0.909091
npr-1(ur89)	Bt-18247	1:50	0.02	24	2	26	0.923077
npr-1(ur89)	Bt-18247	1:100	0.01	28	0	28	1
npr-1(ur89)	Bt-18247	1:250	0.004	23	0	23	1
npr-1(ur89)	Bt-DSM350	1:2	0.5	30	0	30	1
npr-1(ur89)	Bt-DSM350	1:5	0.2	30	0	30	1
npr-1(ur89)	Bt-DSM350	1:10	0.1	25	0	25	1
npr-1(ur89)	Bt-DSM350	1:30	0.03	29	0	29	1
npr-1(ur89)	Bt-DSM350	1:50	0.02	30	0	30	1
npr-1(ur89)	Bt-DSM350	1:100	0.01	26	0	26	1
npr-1(ur89)	Bt-DSM350	1:250	0.004	30	0	30	1
npr-1(ur89)	OP50	OD_5	5	31	0	31	1
N2	Bt-18679	1:2	0.5	1	27	28	0.0357143
N2	Bt-18679	1:5	0.2	1	21	22	0.0454545
N2	Bt-18679	1:10	0.1	0	28	28	0
N2	Bt-18679	1:30	0.03	11	10	21	0.52381
N2	Bt-18679	1:50	0.02	9	12	21	0.428571
N2	Bt-18679	1:100	0.01	23	5	28	0.821429
N2	Bt-18679	1:250	0.004	16	3	19	0.842105
N2	Bt-18247	1:2	0.5	1	26	27	0.037037
N2	Bt-18247	1:5	0.2	2	19	21	0.0952381
N2	Bt-18247	1:10	0.1	6	16	22	0.272727
N2	Bt-18247	1:30	0.03	5	16	21	0.238095
N2	Bt-18247	1:50	0.02	24	0	24	1
N2	Bt-18247	1:100	0.01	28	0	28	1
N2	Bt-18247	1:250	0.004	27	0	27	1
N2	Bt-DSM350	1:2	0.5	28	0	28	1
N2	Bt-DSM350	1:5	0.2	29	0	29	1
N2	Bt-DSM350	1:10	0.1	25	0	25	1
N2	Bt-DSM350	1:30	0.03	30	0	30	1
N2	Bt-DSM350	1:50	0.02	29	0	29	1
N2	Bt-DSM350	1:100	0.01	28	0	28	1
N2	Bt-DSM350	1:250	0.004	20	0	20	1
N2	OP50	OD_5	5	26	0	26	1
npr-1(ad609)	Bt-18679	1:2	0.5	0	10	10	0
npr-1(ad609)	Bt-18679	1:5	0.2	0	7	7	0
npr-1(ad609)	Bt-18679	1:10	0.1	3	14	17	0.176471
npr-1(ad609)	Bt-18679	1:30	0.03	6	8	14	0.428571
npr-1(ad609)	Bt-18679	1:50	0.02	9	12	21	0.428571
npr-1(ad609)	Bt-18679	1:100	0.01	11	1	12	0.916667
npr-1(ad609)	Bt-18679	1:250	0.004	11	6	17	0.647059
npr-1(ad609)	Bt-18247	1:2	0.5	0	20	20	0
npr-1(ad609)	Bt-18247	1:5	0.2	0	21	21	0
npr-1(ad609)	Bt-18247	1:10	0.1	1	11	12	0.0833333
npr-1(ad609)	Bt-18247	1:30	0.03	19	3	22	0.863636
npr-1(ad609)	Bt-18247	1:50	0.02	19	2	21	0.904762
npr-1(ad609)	Bt-18247	1:100	0.01	20	2	22	0.909091
npr-1(ad609)	Bt-18247	1:250	0.004	11	0	11	1
npr-1(ad609)	Bt-DSM350	1:2	0.5	30	0	30	1
npr-1(ad609)	Bt-DSM350	1:5	0.2	26	1	27	0.962963
npr-1(ad609)	Bt-DSM350	1:10	0.1	26	0	26	1
npr-1(ad609)	Bt-DSM350	1:30	0.03	25	0	25	1
npr-1(ad609)	Bt-DSM350	1:50	0.02	30	0	30	1
npr-1(ad609)	Bt-DSM350	1:100	0.01	29	0	29	1
npr-1(ad609)	Bt-DSM350	1:250	0.004	24	0	24	1
npr-1(ad609)	OP50	OD_5	5	26	0	26	1
CB4856	Bt-18679	1:2	0.5	3	18	21	0.142857
CB4856	Bt-18679	1:5	0.2	2	16	18	0.111111
CB4856	Bt-18679	1:10	0.1	5	14	19	0.263158
CB4856	Bt-18679	1:30	0.03	7	15	22	0.318182
CB4856	Bt-18679	1:50	0.02	12	10	22	0.545455
CB4856	Bt-18679	1:100	0.01	17	2	19	0.894737
CB4856	Bt-18679	1:250	0.004	14	1	15	0.933333
CB4856	Bt-18247	1:2	0.5	2	25	27	0.0740741
CB4856	Bt-18247	1:5	0.2	5	19	24	0.208333
CB4856	Bt-18247	1:10	0.1	10	8	18	0.555556
CB4856	Bt-18247	1:30	0.03	22	0	22	1
CB4856	Bt-18247	1:50	0.02	29	0	29	1
CB4856	Bt-18247	1:100	0.01	24	0	24	1
CB4856	Bt-18247	1:250	0.004	27	0	27	1
CB4856	Bt-DSM350	1:2	0.5	29	0	29	1
CB4856	Bt-DSM350	1:5	0.2	28	0	28	1
CB4856	Bt-DSM350	1:10	0.1	22	5	27	0.814815
CB4856	Bt-DSM350	1:30	0.03	26	0	26	1
CB4856	Bt-DSM350	1:50	0.02	28	0	28	1
CB4856	Bt-DSM350	1:100	0.01	30	0	30	1
CB4856	Bt-DSM350	1:250	0.004	28	2	30	0.933333
CB4856	OP50	OD_5	5	28	0	28	1
npr-1(ur89)	Bt-18679	1:2	0.5	1	10	11	0.0909091
npr-1(ur89)	Bt-18679	1:5	0.2	8	11	19	0.421053
npr-1(ur89)	Bt-18679	1:10	0.1	2	10	12	0.166667
npr-1(ur89)	Bt-18679	1:30	0.03	14	11	25	0.56
npr-1(ur89)	Bt-18679	1:50	0.02	13	17	30	0.433333
npr-1(ur89)	Bt-18679	1:100	0.01	19	1	20	0.95
npr-1(ur89)	Bt-18679	1:250	0.004	19	3	22	0.863636
npr-1(ur89)	Bt-18247	1:2	0.5	0	20	20	0
npr-1(ur89)	Bt-18247	1:5	0.2	4	14	18	0.222222
npr-1(ur89)	Bt-18247	1:10	0.1	10	12	22	0.454545
npr-1(ur89)	Bt-18247	1:30	0.03	17	5	22	0.772727
npr-1(ur89)	Bt-18247	1:50	0.02	14	5	19	0.736842
npr-1(ur89)	Bt-18247	1:100	0.01	24	0	24	1
npr-1(ur89)	Bt-18247	1:250	0.004	24	0	24	1
npr-1(ur89)	Bt-DSM350	1:2	0.5	27	0	27	1
npr-1(ur89)	Bt-DSM350	1:5	0.2	24	0	24	1
npr-1(ur89)	Bt-DSM350	1:10	0.1	28	0	28	1
npr-1(ur89)	Bt-DSM350	1:30	0.03	30	0	30	1
npr-1(ur89)	Bt-DSM350	1:50	0.02	21	3	24	0.875
npr-1(ur89)	Bt-DSM350	1:100	0.01	29	0	29	1
npr-1(ur89)	Bt-DSM350	1:250	0.004	25	0	25	1
npr-1(ur89)	OP50	OD_5	5	27	0	27	1
N2	Bt-18679	1:2	0.5	4	18	22	0.181818
N2	Bt-18679	1:5	0.2	1	23	24	0.0416667
N2	Bt-18679	1:10	0.1	3	24	27	0.111111
N2	Bt-18679	1:30	0.03	4	18	22	0.181818
N2	Bt-18679	1:50	0.02	15	12	27	0.555556
N2	Bt-18679	1:100	0.01	12	3	15	0.8
N2	Bt-18679	1:250	0.004	26	1	27	0.962963
N2	Bt-18247	1:2	0.5	1	20	21	0.047619
N2	Bt-18247	1:5	0.2	3	26	29	0.103448
N2	Bt-18247	1:10	0.1	8	14	22	0.363636
N2	Bt-18247	1:30	0.03	14	7	21	0.666667
N2	Bt-18247	1:50	0.02	30	0	30	1
N2	Bt-18247	1:100	0.01	28	1	29	0.965517
N2	Bt-18247	1:250	0.004	28	1	29	0.965517
N2	Bt-DSM350	1:2	0.5	28	0	28	1
N2	Bt-DSM350	1:5	0.2	29	0	29	1
N2	Bt-DSM350	1:10	0.1	23	0	23	1
N2	Bt-DSM350	1:30	0.03	22	2	24	0.916667
N2	Bt-DSM350	1:50	0.02	28	1	29	0.965517
N2	Bt-DSM350	1:100	0.01	27	0	27	1
N2	Bt-DSM350	1:250	0.004	29	1	30	0.966667
N2	OP50	OD_5	5	29	0	29	1
npr-1(ad609)	Bt-18679	1:2	0.5	2	18	20	0.1
npr-1(ad609)	Bt-18679	1:5	0.2	0	11	11	0
npr-1(ad609)	Bt-18679	1:10	0.1	0	12	12	0
npr-1(ad609)	Bt-18679	1:30	0.03	1	9	10	0.1
npr-1(ad609)	Bt-18679	1:50	0.02	6	11	17	0.352941
npr-1(ad609)	Bt-18679	1:100	0.01	10	6	16	0.625
npr-1(ad609)	Bt-18679	1:250	0.004	16	5	21	0.761905
npr-1(ad609)	Bt-18247	1:2	0.5	0	16	16	0
npr-1(ad609)	Bt-18247	1:5	0.2	1	25	26	0.0384615
npr-1(ad609)	Bt-18247	1:10	0.1	5	10	15	0.333333
npr-1(ad609)	Bt-18247	1:30	0.03	5	5	10	0.5
npr-1(ad609)	Bt-18247	1:50	0.02	20	2	22	0.909091
npr-1(ad609)	Bt-18247	1:100	0.01	27	0	27	1
npr-1(ad609)	Bt-18247	1:250	0.004	23	1	24	0.958333
npr-1(ad609)	Bt-DSM350	1:2	0.5	30	0	30	1
npr-1(ad609)	Bt-DSM350	1:5	0.2	28	0	28	1
npr-1(ad609)	Bt-DSM350	1:10	0.1	28	0	28	1
npr-1(ad609)	Bt-DSM350	1:30	0.03	29	0	29	1
npr-1(ad609)	Bt-DSM350	1:50	0.02	27	0	27	1
npr-1(ad609)	Bt-DSM350	1:100	0.01	29	0	29	1
npr-1(ad609)	Bt-DSM350	1:250	0.004	28	0	28	1
npr-1(ad609)	OP50	OD_5	5	30	0	30	1
CB4856	Bt-18679	1:2	0.5	6	15	21	0.285714
CB4856	Bt-18679	1:5	0.2	4	19	23	0.173913
CB4856	Bt-18679	1:10	0.1	7	13	20	0.35
CB4856	Bt-18679	1:30	0.03	9	16	25	0.36
CB4856	Bt-18679	1:50	0.02	9	17	26	0.346154
CB4856	Bt-18679	1:100	0.01	17	9	26	0.653846
CB4856	Bt-18679	1:250	0.004	26	2	28	0.928571
CB4856	Bt-18247	1:2	0.5	0	24	24	0
CB4856	Bt-18247	1:5	0.2	4	18	22	0.181818
CB4856	Bt-18247	1:10	0.1	11	13	24	0.458333
CB4856	Bt-18247	1:30	0.03	21	2	23	0.913043
CB4856	Bt-18247	1:50	0.02	29	0	29	1
CB4856	Bt-18247	1:100	0.01	28	0	28	1
CB4856	Bt-18247	1:250	0.004	25	0	25	1
CB4856	Bt-DSM350	1:2	0.5	29	0	29	1
CB4856	Bt-DSM350	1:5	0.2	28	0	28	1
CB4856	Bt-DSM350	1:10	0.1	28	0	28	1
CB4856	Bt-DSM350	1:30	0.03	31	0	31	1
CB4856	Bt-DSM350	1:50	0.02	30	0	30	1
CB4856	Bt-DSM350	1:100	0.01	29	1	30	0.966667
CB4856	Bt-DSM350	1:250	0.004	29	0	29	1
CB4856	OP50	OD_5	5	29	0	29	1
npr-1(ur89)	Bt-18679	1:2	0.5	3	19	22	0.136364
npr-1(ur89)	Bt-18679	1:5	0.2	3	22	25	0.12
npr-1(ur89)	Bt-18679	1:10	0.1	9	17	26	0.346154
npr-1(ur89)	Bt-18679	1:30	0.03	8	20	28	0.285714
npr-1(ur89)	Bt-18679	1:50	0.02	11	10	21	0.52381
npr-1(ur89)	Bt-18679	1:100	0.01	22	7	29	0.758621
npr-1(ur89)	Bt-18679	1:250	0.004	26	2	28	0.928571
npr-1(ur89)	Bt-18247	1:2	0.5	2	24	26	0.0769231
npr-1(ur89)	Bt-18247	1:5	0.2	4	12	16	0.25
npr-1(ur89)	Bt-18247	1:10	0.1	10	14	24	0.416667
npr-1(ur89)	Bt-18247	1:30	0.03	21	0	21	1
npr-1(ur89)	Bt-18247	1:50	0.02	30	0	30	1
npr-1(ur89)	Bt-18247	1:100	0.01	28	0	28	1
npr-1(ur89)	Bt-18247	1:250	0.004	14	0	14	1
npr-1(ur89)	Bt-DSM350	1:2	0.5	26	0	26	1
npr-1(ur89)	Bt-DSM350	1:5	0.2	30	0	30	1
npr-1(ur89)	Bt-DSM350	1:10	0.1	30	0	30	1
npr-1(ur89)	Bt-DSM350	1:30	0.03	31	0	31	1
npr-1(ur89)	Bt-DSM350	1:50	0.02	29	0	29	1
npr-1(ur89)	Bt-DSM350	1:100	0.01	30	0	30	1
npr-1(ur89)	Bt-DSM350	1:250	0.004	29	0	29	1
npr-1(ur89)	OP50	OD_5	5	30	0	30	1
N2	Bt-18679	1:2	0.5	3	18	21	0.142857
N2	Bt-18679	1:5	0.2	1	21	22	0.0454545
N2	Bt-18679	1:10	0.1	0	24	24	0
N2	Bt-18679	1:30	0.03	12	13	25	0.48
N2	Bt-18679	1:50	0.02	14	12	26	0.538462
N2	Bt-18679	1:100	0.01	19	9	28	0.678571
N2	Bt-18679	1:250	0.004	19	4	23	0.826087
N2	Bt-18247	1:2	0.5	3	23	26	0.115385
N2	Bt-18247	1:5	0.2	2	25	27	0.0740741
N2	Bt-18247	1:10	0.1	9	12	21	0.428571
N2	Bt-18247	1:30	0.03	16	10	26	0.615385
N2	Bt-18247	1:50	0.02	23	5	28	0.821429
N2	Bt-18247	1:100	0.01	30	0	30	1
N2	Bt-18247	1:250	0.004	24	1	25	0.96
N2	Bt-DSM350	1:2	0.5	28	0	28	1
N2	Bt-DSM350	1:5	0.2	27	0	27	1
N2	Bt-DSM350	1:10	0.1	30	0	30	1
N2	Bt-DSM350	1:30	0.03	30	0	30	1
N2	Bt-DSM350	1:50	0.02	30	0	30	1
N2	Bt-DSM350	1:100	0.01	29	0	29	1
N2	Bt-DSM350	1:250	0.004	31	0	31	1
N2	OP50	OD_5	5	30	0	30	1
npr-1(ad609)	Bt-18679	1:2	0.5	2	20	22	0.0909091
npr-1(ad609)	Bt-18679	1:5	0.2	0	14	14	0
npr-1(ad609)	Bt-18679	1:10	0.1	1	21	22	0.0454545
npr-1(ad609)	Bt-18679	1:30	0.03	1	12	13	0.0769231
npr-1(ad609)	Bt-18679	1:50	0.02	6	8	14	0.428571
npr-1(ad609)	Bt-18679	1:100	0.01	13	3	16	0.8125
npr-1(ad609)	Bt-18679	1:250	0.004	8	0	8	1
npr-1(ad609)	Bt-18247	1:2	0.5	1	24	25	0.04
npr-1(ad609)	Bt-18247	1:5	0.2	1	23	24	0.0416667
npr-1(ad609)	Bt-18247	1:10	0.1	2	18	20	0.1
npr-1(ad609)	Bt-18247	1:30	0.03	4	8	12	0.333333
npr-1(ad609)	Bt-18247	1:50	0.02	19	4	23	0.826087
npr-1(ad609)	Bt-18247	1:100	0.01	19	0	19	1
npr-1(ad609)	Bt-18247	1:250	0.004	22	0	22	1
npr-1(ad609)	Bt-DSM350	1:2	0.5	29	0	29	1
npr-1(ad609)	Bt-DSM350	1:5	0.2	25	0	25	1
npr-1(ad609)	Bt-DSM350	1:10	0.1	27	0	27	1
npr-1(ad609)	Bt-DSM350	1:30	0.03	27	0	27	1
npr-1(ad609)	Bt-DSM350	1:50	0.02	28	0	28	1
npr-1(ad609)	Bt-DSM350	1:100	0.01	29	0	29	1
npr-1(ad609)	Bt-DSM350	1:250	0.004	29	0	29	1
npr-1(ad609)	OP50	OD_5	5	30	0	30	1
CB4856	Bt-18679	1:2	0.5	0	14	14	0
CB4856	Bt-18679	1:5	0.2	3	14	17	0.176471
CB4856	Bt-18679	1:10	0.1	4	17	21	0.190476
CB4856	Bt-18679	1:30	0.03	14	6	20	0.7
CB4856	Bt-18679	1:50	0.02	20	5	25	0.8
CB4856	Bt-18679	1:100	0.01	20	7	27	0.740741
CB4856	Bt-18679	1:250	0.004	20	0	20	1
CB4856	Bt-18247	1:2	0.5	5	20	25	0.2
CB4856	Bt-18247	1:5	0.2	3	12	15	0.2
CB4856	Bt-18247	1:10	0.1	18	8	26	0.692308
CB4856	Bt-18247	1:30	0.03	29	0	29	1
CB4856	Bt-18247	1:50	0.02	26	0	26	1
CB4856	Bt-18247	1:100	0.01	29	0	29	1
CB4856	Bt-18247	1:250	0.004	28	0	28	1
CB4856	Bt-DSM350	1:2	0.5	22	2	24	0.916667
CB4856	Bt-DSM350	1:5	0.2	27	0	27	1
CB4856	Bt-DSM350	1:10	0.1	21	1	22	0.954545
CB4856	Bt-DSM350	1:30	0.03	27	0	27	1
CB4856	Bt-DSM350	1:50	0.02	28	0	28	1
CB4856	Bt-DSM350	1:100	0.01	29	0	29	1
CB4856	Bt-DSM350	1:250	0.004	27	0	27	1
CB4856	OP50	OD_5	5	29	0	29	1
npr-1(ur89)	Bt-18679	1:2	0.5	1	20	21	0.047619
npr-1(ur89)	Bt-18679	1:5	0.2	4	8	12	0.333333
npr-1(ur89)	Bt-18679	1:10	0.1	15	12	27	0.555556
npr-1(ur89)	Bt-18679	1:30	0.03	9	7	16	0.5625
npr-1(ur89)	Bt-18679	1:50	0.02	21	3	24	0.875
npr-1(ur89)	Bt-18679	1:100	0.01			0	#DIV/0!
npr-1(ur89)	Bt-18679	1:250	0.004	24	1	25	0.96
npr-1(ur89)	Bt-18247	1:2	0.5	4	17	21	0.190476
npr-1(ur89)	Bt-18247	1:5	0.2	4	22	26	0.153846
npr-1(ur89)	Bt-18247	1:10	0.1	9	18	27	0.333333
npr-1(ur89)	Bt-18247	1:30	0.03	28	1	29	0.965517
npr-1(ur89)	Bt-18247	1:50	0.02	26	0	26	1
npr-1(ur89)	Bt-18247	1:100	0.01	28	0	28	1
npr-1(ur89)	Bt-18247	1:250	0.004	29	0	29	1
npr-1(ur89)	Bt-DSM350	1:2	0.5	25	0	25	1
npr-1(ur89)	Bt-DSM350	1:5	0.2	29	0	29	1
npr-1(ur89)	Bt-DSM350	1:10	0.1	30	0	30	1
npr-1(ur89)	Bt-DSM350	1:30	0.03	30	0	30	1
npr-1(ur89)	Bt-DSM350	1:50	0.02	30	0	30	1
npr-1(ur89)	Bt-DSM350	1:100	0.01	30	0	30	1
npr-1(ur89)	Bt-DSM350	1:250	0.004	27	0	27	1
npr-1(ur89)	OP50	OD_5	5	27	0	27	1
N2	Bt-18679	1:2	0.5	0	18	18	0
N2	Bt-18679	1:5	0.2	0	25	25	0
N2	Bt-18679	1:10	0.1	0	28	28	0
N2	Bt-18679	1:30	0.03	5	18	23	0.217391
N2	Bt-18679	1:50	0.02	13	9	22	0.590909
N2	Bt-18679	1:100	0.01	13	14	27	0.481481
N2	Bt-18679	1:250	0.004	12	8	20	0.6
N2	Bt-18247	1:2	0.5	4	21	25	0.16
N2	Bt-18247	1:5	0.2	9	19	28	0.321429
N2	Bt-18247	1:10	0.1	10	16	26	0.384615
N2	Bt-18247	1:30	0.03	22	4	26	0.846154
N2	Bt-18247	1:50	0.02			0	#DIV/0!
N2	Bt-18247	1:100	0.01	20	0	20	1
N2	Bt-18247	1:250	0.004	18	2	20	0.9
N2	Bt-DSM350	1:2	0.5	28	0	28	1
N2	Bt-DSM350	1:5	0.2	26	0	26	1
N2	Bt-DSM350	1:10	0.1	29	0	29	1
N2	Bt-DSM350	1:30	0.03	27	0	27	1
N2	Bt-DSM350	1:50	0.02	26	0	26	1
N2	Bt-DSM350	1:100	0.01	29	0	29	1
N2	Bt-DSM350	1:250	0.004	29	0	29	1
N2	OP50	OD_5	5	21	0	21	1
npr-1(ad609)	Bt-18679	1:2	0.5	0	9	9	0
npr-1(ad609)	Bt-18679	1:5	0.2	1	22	23	0.0434783
npr-1(ad609)	Bt-18679	1:10	0.1	2	11	13	0.153846
npr-1(ad609)	Bt-18679	1:30	0.03	1	10	11	0.0909091
npr-1(ad609)	Bt-18679	1:50	0.02	6	8	14	0.428571
npr-1(ad609)	Bt-18679	1:100	0.01	4	9	13	0.307692
npr-1(ad609)	Bt-18679	1:250	0.004	21	2	23	0.913043
npr-1(ad609)	Bt-18247	1:2	0.5	0	22	22	0
npr-1(ad609)	Bt-18247	1:5	0.2	0	16	16	0
npr-1(ad609)	Bt-18247	1:10	0.1	1	20	21	0.047619
npr-1(ad609)	Bt-18247	1:30	0.03	8	6	14	0.571429
npr-1(ad609)	Bt-18247	1:50	0.02	10	2	12	0.833333
npr-1(ad609)	Bt-18247	1:100	0.01	25	0	25	1
npr-1(ad609)	Bt-18247	1:250	0.004	30	0	30	1
npr-1(ad609)	Bt-DSM350	1:2	0.5	24	1	25	0.96
npr-1(ad609)	Bt-DSM350	1:5	0.2	24	0	24	1
npr-1(ad609)	Bt-DSM350	1:10	0.1	27	0	27	1
npr-1(ad609)	Bt-DSM350	1:30	0.03	27	0	27	1
npr-1(ad609)	Bt-DSM350	1:50	0.02	20	0	20	1
npr-1(ad609)	Bt-DSM350	1:100	0.01	30	0	30	1
npr-1(ad609)	Bt-DSM350	1:250	0.004	30	0	30	1
npr-1(ad609)	OP50	OD_5	5	28	0	28	1
CB4856	Bt-18679	1:2	0.5	9	12	21	0.428571
CB4856	Bt-18679	1:5	0.2	3	12	15	0.2
CB4856	Bt-18679	1:10	0.1	8	17	25	0.32
CB4856	Bt-18679	1:30	0.03	18	9	27	0.666667
CB4856	Bt-18679	1:50	0.02	15	8	23	0.652174
CB4856	Bt-18679	1:100	0.01	22	0	22	1
CB4856	Bt-18679	1:250	0.004	21	1	22	0.954545
CB4856	Bt-18247	1:2	0.5	1	25	26	0.0384615
CB4856	Bt-18247	1:5	0.2	6	19	25	0.24
CB4856	Bt-18247	1:10	0.1	13	4	17	0.764706
CB4856	Bt-18247	1:30	0.03	20	0	20	1
CB4856	Bt-18247	1:50	0.02	25	0	25	1
CB4856	Bt-18247	1:100	0.01	28	0	28	1
CB4856	Bt-18247	1:250	0.004	29	0	29	1
CB4856	Bt-DSM350	1:2	0.5	31	0	31	1
CB4856	Bt-DSM350	1:5	0.2	30	0	30	1
CB4856	Bt-DSM350	1:10	0.1	27	0	27	1
CB4856	Bt-DSM350	1:30	0.03	29	0	29	1
CB4856	Bt-DSM350	1:50	0.02	27	0	27	1
CB4856	Bt-DSM350	1:100	0.01	30	0	30	1
CB4856	Bt-DSM350	1:250	0.004	23	0	23	1
CB4856	OP50	OD_5	5	29	0	29	1
npr-1(ur89)	Bt-18679	1:2	0.5	4	9	13	0.307692
npr-1(ur89)	Bt-18679	1:5	0.2	10	4	14	0.714286
npr-1(ur89)	Bt-18679	1:10	0.1	6	8	14	0.428571
npr-1(ur89)	Bt-18679	1:30	0.03			0	#DIV/0!
npr-1(ur89)	Bt-18679	1:50	0.02	15	9	24	0.625
npr-1(ur89)	Bt-18679	1:100	0.01	17	1	18	0.944444
npr-1(ur89)	Bt-18679	1:250	0.004	21	1	22	0.954545
npr-1(ur89)	Bt-18247	1:2	0.5	5	13	18	0.277778
npr-1(ur89)	Bt-18247	1:5	0.2	5	12	17	0.294118
npr-1(ur89)	Bt-18247	1:10	0.1	5	10	15	0.333333
npr-1(ur89)	Bt-18247	1:30	0.03	13	2	15	0.866667
npr-1(ur89)	Bt-18247	1:50	0.02	24	0	24	1
npr-1(ur89)	Bt-18247	1:100	0.01	29	0	29	1
npr-1(ur89)	Bt-18247	1:250	0.004	25	0	25	1
npr-1(ur89)	Bt-DSM350	1:2	0.5	25	0	25	1
npr-1(ur89)	Bt-DSM350	1:5	0.2	28	0	28	1
npr-1(ur89)	Bt-DSM350	1:10	0.1	28	0	28	1
npr-1(ur89)	Bt-DSM350	1:30	0.03	28	0	28	1
npr-1(ur89)	Bt-DSM350	1:50	0.02	30	0	30	1
npr-1(ur89)	Bt-DSM350	1:100	0.01	29	0	29	1
npr-1(ur89)	Bt-DSM350	1:250	0.004	26	0	26	1
npr-1(ur89)	OP50	OD_5	5	30	0	30	1
N2	Bt-18679	1:2	0.5	2	15	17	0.117647
N2	Bt-18679	1:5	0.2	1	24	25	0.04
N2	Bt-18679	1:10	0.1	1	27	28	0.0357143
N2	Bt-18679	1:30	0.03	4	21	25	0.16
N2	Bt-18679	1:50	0.02	6	19	25	0.24
N2	Bt-18679	1:100	0.01	14	10	24	0.583333
N2	Bt-18679	1:250	0.004	23	4	27	0.851852
N2	Bt-18247	1:2	0.5	0	23	23	0
N2	Bt-18247	1:5	0.2	0	20	20	0
N2	Bt-18247	1:10	0.1	2	26	28	0.0714286
N2	Bt-18247	1:30	0.03	15	10	25	0.6
N2	Bt-18247	1:50	0.02	23	2	25	0.92
N2	Bt-18247	1:100	0.01	27	1	28	0.964286
N2	Bt-18247	1:250	0.004	30	0	30	1
N2	Bt-DSM350	1:2	0.5	30	0	30	1
N2	Bt-DSM350	1:5	0.2	27	0	27	1
N2	Bt-DSM350	1:10	0.1	30	0	30	1
N2	Bt-DSM350	1:30	0.03	30	0	30	1
N2	Bt-DSM350	1:50	0.02	28	0	28	1
N2	Bt-DSM350	1:100	0.01	29	0	29	1
N2	Bt-DSM350	1:250	0.004	29	0	29	1
N2	OP50	OD_5	5	28	0	28	1
npr-1(ad609)	Bt-18679	1:2	0.5	0	11	11	0
npr-1(ad609)	Bt-18679	1:5	0.2	4	16	20	0.2
npr-1(ad609)	Bt-18679	1:10	0.1	1	15	16	0.0625
npr-1(ad609)	Bt-18679	1:30	0.03	4	11	15	0.266667
npr-1(ad609)	Bt-18679	1:50	0.02	4	9	13	0.307692
npr-1(ad609)	Bt-18679	1:100	0.01	14	6	20	0.7
npr-1(ad609)	Bt-18679	1:250	0.004	13	3	16	0.8125
npr-1(ad609)	Bt-18247	1:2	0.5	2	20	22	0.0909091
npr-1(ad609)	Bt-18247	1:5	0.2	5	19	24	0.208333
npr-1(ad609)	Bt-18247	1:10	0.1	0	18	18	0
npr-1(ad609)	Bt-18247	1:30	0.03	15	1	16	0.9375
npr-1(ad609)	Bt-18247	1:50	0.02	21	3	24	0.875
npr-1(ad609)	Bt-18247	1:100	0.01	29	0	29	1
npr-1(ad609)	Bt-18247	1:250	0.004	26	0	26	1
npr-1(ad609)	Bt-DSM350	1:2	0.5	30	0	30	1
npr-1(ad609)	Bt-DSM350	1:5	0.2	30	0	30	1
npr-1(ad609)	Bt-DSM350	1:10	0.1	29	0	29	1
npr-1(ad609)	Bt-DSM350	1:30	0.03	28	0	28	1
npr-1(ad609)	Bt-DSM350	1:50	0.02	26	0	26	1
npr-1(ad609)	Bt-DSM350	1:100	0.01	23	0	23	1
npr-1(ad609)	Bt-DSM350	1:250	0.004	29	0	29	1
npr-1(ad609)	OP50	OD_5	5	25	0	25	1
CB4856	Bt-18679	1:2	0.5	2	18	20	0.1
CB4856	Bt-18679	1:5	0.2	7	15	22	0.318182
CB4856	Bt-18679	1:10	0.1	4	22	26	0.153846
CB4856	Bt-18679	1:30	0.03	18	4	22	0.818182
CB4856	Bt-18679	1:50	0.02	15	7	22	0.681818
CB4856	Bt-18679	1:100	0.01	25	2	27	0.925926
CB4856	Bt-18679	1:250	0.004	23	1	24	0.958333
CB4856	Bt-18247	1:2	0.5	3	17	20	0.15
CB4856	Bt-18247	1:5	0.2	11	15	26	0.423077
CB4856	Bt-18247	1:10	0.1	10	4	14	0.714286
CB4856	Bt-18247	1:30	0.03	21	3	24	0.875
CB4856	Bt-18247	1:50	0.02	29	1	30	0.966667
CB4856	Bt-18247	1:100	0.01	29	0	29	1
CB4856	Bt-18247	1:250	0.004	28	1	29	0.965517
CB4856	Bt-DSM350	1:2	0.5	29	0	29	1
CB4856	Bt-DSM350	1:5	0.2	31	0	31	1
CB4856	Bt-DSM350	1:10	0.1	31	0	31	1
CB4856	Bt-DSM350	1:30	0.03	30	0	30	1
CB4856	Bt-DSM350	1:50	0.02	28	1	29	0.965517
CB4856	Bt-DSM350	1:100	0.01	25	0	25	1
CB4856	Bt-DSM350	1:250	0.004	28	0	28	1
CB4856	OP50	OD_5	5	25	0	25	1
npr-1(ur89)	Bt-18679	1:2	0.5	0	18	18	0
npr-1(ur89)	Bt-18679	1:5	0.2	1	18	19	0.0526316
npr-1(ur89)	Bt-18679	1:10	0.1	4	17	21	0.190476
npr-1(ur89)	Bt-18679	1:30	0.03	11	15	26	0.423077
npr-1(ur89)	Bt-18679	1:50	0.02	15	14	29	0.517241
npr-1(ur89)	Bt-18679	1:100	0.01	23	1	24	0.958333
npr-1(ur89)	Bt-18679	1:250	0.004	26	0	26	1
npr-1(ur89)	Bt-18247	1:2	0.5	0	27	27	0
npr-1(ur89)	Bt-18247	1:5	0.2	4	20	24	0.166667
npr-1(ur89)	Bt-18247	1:10	0.1	4	20	24	0.166667
npr-1(ur89)	Bt-18247	1:30	0.03	18	7	25	0.72
npr-1(ur89)	Bt-18247	1:50	0.02	26	2	28	0.928571
npr-1(ur89)	Bt-18247	1:100	0.01	26	0	26	1
npr-1(ur89)	Bt-18247	1:250	0.004	26	0	26	1
npr-1(ur89)	Bt-DSM350	1:2	0.5	28	0	28	1
npr-1(ur89)	Bt-DSM350	1:5	0.2	30	0	30	1
npr-1(ur89)	Bt-DSM350	1:10	0.1	29	0	29	1
npr-1(ur89)	Bt-DSM350	1:30	0.03	27	0	27	1
npr-1(ur89)	Bt-DSM350	1:50	0.02	29	0	29	1
npr-1(ur89)	Bt-DSM350	1:100	0.01	23	0	23	1
npr-1(ur89)	Bt-DSM350	1:250	0.004	28	0	28	1
npr-1(ur89)	OP50	OD_5	5	27	0	27	1
N2	Bt-18679	1:2	0.5	2	18	20	0.1
N2	Bt-18679	1:5	0.2	1	18	19	0.0526316
N2	Bt-18679	1:10	0.1	3	24	27	0.111111
N2	Bt-18679	1:30	0.03	15	11	26	0.576923
N2	Bt-18679	1:50	0.02	12	16	28	0.428571
N2	Bt-18679	1:100	0.01	19	5	24	0.791667
N2	Bt-18679	1:250	0.004	20	4	24	0.833333
N2	Bt-18247	1:2	0.5	2	18	20	0.1
N2	Bt-18247	1:5	0.2	8	16	24	0.333333
N2	Bt-18247	1:10	0.1	5	20	25	0.2
N2	Bt-18247	1:30	0.03	24	5	29	0.827586
N2	Bt-18247	1:50	0.02	26	1	27	0.962963
N2	Bt-18247	1:100	0.01	30	0	30	1
N2	Bt-18247	1:250	0.004	29	0	29	1
N2	Bt-DSM350	1:2	0.5	27	0	27	1
N2	Bt-DSM350	1:5	0.2	30	0	30	1
N2	Bt-DSM350	1:10	0.1	29	0	29	1
N2	Bt-DSM350	1:30	0.03	28	0	28	1
N2	Bt-DSM350	1:50	0.02	26	0	26	1
N2	Bt-DSM350	1:100	0.01	29	0	29	1
N2	Bt-DSM350	1:250	0.004	30	0	30	1
N2	OP50	OD_5	5	31	0	31	1
npr-1(ad609)	Bt-18679	1:2	0.5	2	20	22	0.0909091
npr-1(ad609)	Bt-18679	1:5	0.2	0	15	15	0
npr-1(ad609)	Bt-18679	1:10	0.1	4	14	18	0.222222
npr-1(ad609)	Bt-18679	1:30	0.03	4	4	8	0.5
npr-1(ad609)	Bt-18679	1:50	0.02	8	9	17	0.470588
npr-1(ad609)	Bt-18679	1:100	0.01	9	2	11	0.818182
npr-1(ad609)	Bt-18679	1:250	0.004	12	3	15	0.8
npr-1(ad609)	Bt-18247	1:2	0.5	1	23	24	0.0416667
npr-1(ad609)	Bt-18247	1:5	0.2	4	8	12	0.333333
npr-1(ad609)	Bt-18247	1:10	0.1	2	23	25	0.08
npr-1(ad609)	Bt-18247	1:30	0.03	16	1	17	0.941176
npr-1(ad609)	Bt-18247	1:50	0.02	23	0	23	1
npr-1(ad609)	Bt-18247	1:100	0.01	24	0	24	1
npr-1(ad609)	Bt-18247	1:250	0.004	27	0	27	1
npr-1(ad609)	Bt-DSM350	1:2	0.5	27	0	27	1
npr-1(ad609)	Bt-DSM350	1:5	0.2	29	0	29	1
npr-1(ad609)	Bt-DSM350	1:10	0.1	26	0	26	1
npr-1(ad609)	Bt-DSM350	1:30	0.03	25	0	25	1
npr-1(ad609)	Bt-DSM350	1:50	0.02	28	0	28	1
npr-1(ad609)	Bt-DSM350	1:100	0.01	27	0	27	1
npr-1(ad609)	Bt-DSM350	1:250	0.004	26	0	26	1
npr-1(ad609)	OP50	OD_5	5	24	0	24	1
CB4856	Bt-18679	1:2	0.5	3	16	19	0.157895
CB4856	Bt-18679	1:5	0.2	2	19	21	0.0952381
CB4856	Bt-18679	1:10	0.1	11	12	23	0.478261
CB4856	Bt-18679	1:30	0.03	20	7	27	0.740741
CB4856	Bt-18679	1:50	0.02	7	19	26	0.269231
CB4856	Bt-18679	1:100	0.01	17	4	21	0.809524
CB4856	Bt-18679	1:250	0.004	19	0	19	1
CB4856	Bt-18247	1:2	0.5	0	18	18	0
CB4856	Bt-18247	1:5	0.2	9	14	23	0.391304
CB4856	Bt-18247	1:10	0.1	18	7	25	0.72
CB4856	Bt-18247	1:30	0.03	27	0	27	1
CB4856	Bt-18247	1:50	0.02	29	0	29	1
CB4856	Bt-18247	1:100	0.01	26	0	26	1
CB4856	Bt-18247	1:250	0.004	28	0	28	1
CB4856	Bt-DSM350	1:2	0.5	28	0	28	1
CB4856	Bt-DSM350	1:5	0.2	25	0	25	1
CB4856	Bt-DSM350	1:10	0.1	30	0	30	1
CB4856	Bt-DSM350	1:30	0.03	28	0	28	1
CB4856	Bt-DSM350	1:50	0.02	24	2	26	0.923077
CB4856	Bt-DSM350	1:100	0.01	27	0	27	1
CB4856	Bt-DSM350	1:250	0.004	25	0	25	1
CB4856	OP50	OD_5	5	23	0	23	1
npr-1(ur89)	Bt-18679	1:2	0.5	7	22	29	0.241379
npr-1(ur89)	Bt-18679	1:5	0.2	9	10	19	0.473684
npr-1(ur89)	Bt-18679	1:10	0.1	4	13	17	0.235294
npr-1(ur89)	Bt-18679	1:30	0.03	18	6	24	0.75
npr-1(ur89)	Bt-18679	1:50	0.02	13	4	17	0.764706
npr-1(ur89)	Bt-18679	1:100	0.01	14	11	25	0.56
npr-1(ur89)	Bt-18679	1:250	0.004	11	3	14	0.785714
npr-1(ur89)	Bt-18247	1:2	0.5	0	18	18	0
npr-1(ur89)	Bt-18247	1:5	0.2	3	24	27	0.111111
npr-1(ur89)	Bt-18247	1:10	0.1	12	11	23	0.521739
npr-1(ur89)	Bt-18247	1:30	0.03	19	1	20	0.95
npr-1(ur89)	Bt-18247	1:50	0.02	24	0	24	1
npr-1(ur89)	Bt-18247	1:100	0.01	23	0	23	1
npr-1(ur89)	Bt-18247	1:250	0.004	28	0	28	1
npr-1(ur89)	Bt-DSM350	1:2	0.5	28	0	28	1
npr-1(ur89)	Bt-DSM350	1:5	0.2	29	0	29	1
npr-1(ur89)	Bt-DSM350	1:10	0.1	28	0	28	1
npr-1(ur89)	Bt-DSM350	1:30	0.03	28	0	28	1
npr-1(ur89)	Bt-DSM350	1:50	0.02	28	0	28	1
npr-1(ur89)	Bt-DSM350	1:100	0.01	30	0	30	1
npr-1(ur89)	Bt-DSM350	1:250	0.004	24	0	24	1
npr-1(ur89)	OP50	OD_5	5	28	0	28	1
N2	Bt-18679	1:2	0.5	1	17	18	0.0555556
N2	Bt-18679	1:5	0.2	3	17	20	0.15
N2	Bt-18679	1:10	0.1	2	21	23	0.0869565
N2	Bt-18679	1:30	0.03	11	19	30	0.366667
N2	Bt-18679	1:50	0.02	16	13	29	0.551724
N2	Bt-18679	1:100	0.01	11	12	23	0.478261
N2	Bt-18679	1:250	0.004	19	0	19	1
N2	Bt-18247	1:2	0.5	1	18	19	0.0526316
N2	Bt-18247	1:5	0.2	0	24	24	0
N2	Bt-18247	1:10	0.1	3	24	27	0.111111
N2	Bt-18247	1:30	0.03	13	9	22	0.590909
N2	Bt-18247	1:50	0.02	20	3	23	0.869565
N2	Bt-18247	1:100	0.01	31	0	31	1
N2	Bt-18247	1:250	0.004	27	0	27	1
N2	Bt-DSM350	1:2	0.5	29	0	29	1
N2	Bt-DSM350	1:5	0.2	29	0	29	1
N2	Bt-DSM350	1:10	0.1	30	0	30	1
N2	Bt-DSM350	1:30	0.03	26	0	26	1
N2	Bt-DSM350	1:50	0.02	31	0	31	1
N2	Bt-DSM350	1:100	0.01	30	0	30	1
N2	Bt-DSM350	1:250	0.004	29	0	29	1
N2	OP50	OD_5	5	27	0	27	1
npr-1(ad609)	Bt-18679	1:2	0.5	3	10	13	0.230769
npr-1(ad609)	Bt-18679	1:5	0.2	2	7	9	0.222222
npr-1(ad609)	Bt-18679	1:10	0.1	4	10	14	0.285714
npr-1(ad609)	Bt-18679	1:30	0.03	2	11	13	0.153846
npr-1(ad609)	Bt-18679	1:50	0.02	1	4	5	0.2
npr-1(ad609)	Bt-18679	1:100	0.01	3	8	11	0.272727
npr-1(ad609)	Bt-18679	1:250	0.004	3	2	5	0.6
npr-1(ad609)	Bt-18247	1:2	0.5	3	18	21	0.142857
npr-1(ad609)	Bt-18247	1:5	0.2	2	6	8	0.25
npr-1(ad609)	Bt-18247	1:10	0.1	8	9	17	0.470588
npr-1(ad609)	Bt-18247	1:30	0.03	25	1	26	0.961538
npr-1(ad609)	Bt-18247	1:50	0.02	13	0	13	1
npr-1(ad609)	Bt-18247	1:100	0.01	28	0	28	1
npr-1(ad609)	Bt-18247	1:250	0.004	26	0	26	1
npr-1(ad609)	Bt-DSM350	1:2	0.5	30	0	30	1
npr-1(ad609)	Bt-DSM350	1:5	0.2	29	0	29	1
npr-1(ad609)	Bt-DSM350	1:10	0.1	28	0	28	1
npr-1(ad609)	Bt-DSM350	1:30	0.03	16	1	17	0.941176
npr-1(ad609)	Bt-DSM350	1:50	0.02	27	3	30	0.9
npr-1(ad609)	Bt-DSM350	1:100	0.01	25	0	25	1
npr-1(ad609)	Bt-DSM350	1:250	0.004	22	0	22	1
npr-1(ad609)	OP50	OD_5	5	29	0	29	1
CB4856	Bt-18679	1:2	0.5	2	16	18	0.111111
CB4856	Bt-18679	1:5	0.2	4	18	22	0.181818
CB4856	Bt-18679	1:10	0.1	12	13	25	0.48
CB4856	Bt-18679	1:30	0.03	16	9	25	0.64
CB4856	Bt-18679	1:50	0.02	17	10	27	0.62963
CB4856	Bt-18679	1:100	0.01	21	3	24	0.875
CB4856	Bt-18679	1:250	0.004	29	0	29	1
CB4856	Bt-18247	1:2	0.5	7	19	26	0.269231
CB4856	Bt-18247	1:5	0.2	14	11	25	0.56
CB4856	Bt-18247	1:10	0.1	23	6	29	0.793103
CB4856	Bt-18247	1:30	0.03	30	0	30	1
CB4856	Bt-18247	1:50	0.02	30	0	30	1
CB4856	Bt-18247	1:100	0.01	30	0	30	1
CB4856	Bt-18247	1:250	0.004	30	0	30	1
CB4856	Bt-DSM350	1:2	0.5	27	0	27	1
CB4856	Bt-DSM350	1:5	0.2	30	0	30	1
CB4856	Bt-DSM350	1:10	0.1	30	0	30	1
CB4856	Bt-DSM350	1:30	0.03	29	0	29	1
CB4856	Bt-DSM350	1:50	0.02	28	1	29	0.965517
CB4856	Bt-DSM350	1:100	0.01	30	0	30	1
CB4856	Bt-DSM350	1:250	0.004	30	0	30	1
CB4856	OP50	OD_5	5	29	0	29	1
npr-1(ur89)	Bt-18679	1:2	0.5	2	22	24	0.0833333
npr-1(ur89)	Bt-18679	1:5	0.2	2	13	15	0.133333
npr-1(ur89)	Bt-18679	1:10	0.1	4	17	21	0.190476
npr-1(ur89)	Bt-18679	1:30	0.03	16	9	25	0.64
npr-1(ur89)	Bt-18679	1:50	0.02	16	7	23	0.695652
npr-1(ur89)	Bt-18679	1:100	0.01	18	7	25	0.72
npr-1(ur89)	Bt-18679	1:250	0.004	24	3	27	0.888889
npr-1(ur89)	Bt-18247	1:2	0.5	5	15	20	0.25
npr-1(ur89)	Bt-18247	1:5	0.2	7	18	25	0.28
npr-1(ur89)	Bt-18247	1:10	0.1	10	13	23	0.434783
npr-1(ur89)	Bt-18247	1:30	0.03	30	0	30	1
npr-1(ur89)	Bt-18247	1:50	0.02	27	0	27	1
npr-1(ur89)	Bt-18247	1:100	0.01	30	0	30	1
npr-1(ur89)	Bt-18247	1:250	0.004	29	0	29	1
npr-1(ur89)	Bt-DSM350	1:2	0.5	28	0	28	1
npr-1(ur89)	Bt-DSM350	1:5	0.2	31	0	31	1
npr-1(ur89)	Bt-DSM350	1:10	0.1	29	0	29	1
npr-1(ur89)	Bt-DSM350	1:30	0.03	29	0	29	1
npr-1(ur89)	Bt-DSM350	1:50	0.02	29	0	29	1
npr-1(ur89)	Bt-DSM350	1:100	0.01	30	0	30	1
npr-1(ur89)	Bt-DSM350	1:250	0.004	29	0	29	1
npr-1(ur89)	OP50	OD_5	5	29	0	29	1
N2	Bt-18679	1:2	0.5	3	10	13	0.230769
N2	Bt-18679	1:5	0.2	0	17	17	0
N2	Bt-18679	1:10	0.1	6	21	27	0.222222
N2	Bt-18679	1:30	0.03	4	19	23	0.173913
N2	Bt-18679	1:50	0.02	9	19	28	0.321429
N2	Bt-18679	1:100	0.01	7	10	17	0.411765
N2	Bt-18679	1:250	0.004	16	8	24	0.666667
N2	Bt-18247	1:2	0.5	0	21	21	0
N2	Bt-18247	1:5	0.2	3	27	30	0.1
N2	Bt-18247	1:10	0.1	8	17	25	0.32
N2	Bt-18247	1:30	0.03	16	4	20	0.8
N2	Bt-18247	1:50	0.02	24	3	27	0.888889
N2	Bt-18247	1:100	0.01	26	0	26	1
N2	Bt-18247	1:250	0.004	27	0	27	1
N2	Bt-DSM350	1:2	0.5	28	0	28	1
N2	Bt-DSM350	1:5	0.2	29	0	29	1
N2	Bt-DSM350	1:10	0.1	29	0	29	1
N2	Bt-DSM350	1:30	0.03	27	0	27	1
N2	Bt-DSM350	1:50	0.02	30	0	30	1
N2	Bt-DSM350	1:100	0.01	29	0	29	1
N2	Bt-DSM350	1:250	0.004	28	0	28	1
N2	OP50	OD_5	5	26	0	26	1

## Sheet: Sheet 5
Lawn leaving behaviour of N2 and CB4856 from Pseudomonas aeruginosa PA14 - Raw data for Additional File 10
C. elegans strain	Bacterial Treatment	Count_0h	Count_8h	Count_12h	Count_24h	Count_48h	Leaving_index_8h	Leaving_index_12h	Leaving_index_24h	Leaving_index_48h
CB4856	OP50	10	10	10	8	7	0	0	0.2	0.3
CB4856	OP50	10	10	10	10	2	0	0	0	0.8
CB4856	OP50	10	10	10	10	4	0	0	0	0.6
CB4856	OP50	10	10	10	10	6	0	0	0	0.4
CB4856	OP50	10	10	2	0	0	0	0.8	1	1
CB4856	OP50	10	10	8	1	0	0	0.2	0.9	1
CB4856	OP50	10	10	10	9	3	0	0	0.1	0.7
CB4856	OP50	10	10	8	10	7	0	0.2	0	0.3
CB4856	OP50	10	10	10	10	4	0	0	0	0.6
CB4856	OP50	10	10	10	10	9	0	0	0	0.1
CB4856	OP50	10	10	10	9	2	0	0	0.1	0.8
CB4856	OP50	10	10	10	10	7	0	0	0	0.3
CB4856	PA14	10	9	9	9	3	0.1	0.1	0.1	0.7
CB4856	PA14	10	9	10	10	6	0.1	0	0	0.4
CB4856	PA14	10	10	10	10	4	0	0	0	0.6
CB4856	PA14	10	9	10	10	7	0.1	0	0	0.3
CB4856	PA14	10	9	4	0	0	0.1	0.6	1	1
CB4856	PA14	10	10	9	2	0	0	0.1	0.8	1
CB4856	PA14	10	10	10	10	4	0	0	0	0.6
CB4856	PA14	10	10	10	10	6	0	0	0	0.4
CB4856	PA14	10	10	10	10	2	0	0	0	0.8
CB4856	PA14	10	10	10	10	7	0	0	0	0.3
CB4856	PA14	10	10	10	10	4	0	0	0	0.6
CB4856	PA14	10	10	10	10	7	0	0	0	0.3
N2	OP50	10	9	10	10	3	0.1	0	0	0.7
N2	OP50	10	9	10	9	4	0.1	0	0.1	0.6
N2	OP50	10	10	10	10	4	0	0	0	0.6
N2	OP50	10	10	10	10	8	0	0	0	0.2
N2	OP50	10	9	1	0	0	0.1	0.9	1	1
N2	OP50	10	10	7	2	0	0	0.3	0.8	1
N2	OP50	10	10	9	9	3	0	0.1	0.1	0.7
N2	OP50	10	10	10	10	3	0	0	0	0.7
N2	OP50	10	10	10	10	1	0	0	0	0.9
N2	OP50	10	10	10	8	7	0	0	0.2	0.3
N2	OP50	10	10	10	10	1	0	0	0	0.9
N2	OP50	10	10	10	10	4	0	0	0	0.6
N2	PA14	10	10	10	8	5	0	0	0.2	0.5
N2	PA14	10	10	10	10	3	0	0	0	0.7
N2	PA14	10	10	10	10	3	0	0	0	0.7
N2	PA14	10	10	10	9	8	0	0	0.1	0.2
N2	PA14	10	10	8	2	0	0	0.2	0.8	1
N2	PA14	10	10	8	6	0	0	0.2	0.4	1
N2	PA14	10	10	9	10	2	0	0.1	0	0.8
N2	PA14	10	10	9	10	3	0	0.1	0	0.7
N2	PA14	10	10	10	10	5	0	0	0	0.5
N2	PA14	10	10	10	10	1	0	0	0	0.9
N2	PA14	10	10	10	10	3	0	0	0	0.7
N2	PA14	10	10	10	10	5	0	0	0	0.5

## Sheet: Sheet 6
Lawn leaving behaviour of mutants from Pseudomonas aeruginosa PA14 - Raw data for Figure 6
C. elegans strain	Bacterial Treatment	Count_0h	Count_14h	Count_24h	Count_48h	Leaving_index_14h	Leaving_index_24h	Leaving_index_48h
CB4856	PA14	10	10	10	5	0	0	0.5
CB4856	OP50	10	9	7	4	0.1	0.3	0.6
CB4856	PA14	10	10	10	6	0	0	0.4
CB4856	OP50	10	10	10	9	0	0	0.1
CB4856	PA14	10	10	10	7	0	0	0.3
CB4856	OP50	10	8	7	6	0.2	0.3	0.4
CB4856	PA14	10	10	10	5	0	0	0.5
CB4856	OP50	10	10	10	8	0	0	0.2
CB4856	PA14	9	8	9	3	0.111111	0	0.666667
CB4856	OP50	9	9	5	4	0	0.444444	0.555556
CB4856	PA14	10	9	9	6	0.1	0.1	0.4
CB4856	OP50	10	10	9	7	0	0.1	0.3
CB4856	PA14	10	9	10	3	0.1	0	0.7
CB4856	OP50	10	7	8	4	0.3	0.2	0.6
CB4856	PA14	10	9	9	1	0.1	0.1	0.9
CB4856	OP50	10	10	10	8	0	0	0.2
CB4856	PA14	10	8	9	4	0.2	0.1	0.6
CB4856	OP50	10	9	8	7	0.1	0.2	0.3
CB4856	PA14	10	10	10	2	0	0	0.8
CB4856	OP50	10	8	5	6	0.2	0.5	0.4
N2	PA14	10	5	4	0	0.5	0.6	1
N2	OP50	11	11	10	10	0	0.0909091	0.0909091
N2	PA14	10	9	1	0	0.1	0.9	1
N2	OP50	10	9	9	9	0.1	0.1	0.1
N2	PA14	10	10	1	1	0	0.9	0.9
N2	OP50	10	10	6	7	0	0.4	0.3
N2	PA14	10	8	2	0	0.2	0.8	1
N2	OP50	10	10	9	7	0	0.1	0.3
N2	PA14	10	4	2	0	0.6	0.8	1
N2	OP50	8	8	8	4	0	0	0.5
N2	PA14	10	3	0	2	0.7	1	0.8
N2	OP50	9	9	9	5	0	0	0.444444
N2	PA14	10	5	2	0	0.5	0.8	1
N2	OP50	10	10	10	10	0	0	0
N2	PA14	10	8	2	1	0.2	0.8	0.9
N2	OP50	11	11	11	10	0	0	0.0909091
N2	PA14	10	8	3	1	0.2	0.7	0.9
N2	OP50	10	10	10	7	0	0	0.3
N2	PA14	10	0	2	0	1	0.8	1
N2	OP50	10	8	9	5	0.2	0.1	0.5
npr-1(ad609)	PA14	10	10	10	6	0	0	0.4
npr-1(ad609)	OP50	10	8	6	6	0.2	0.4	0.4
npr-1(ad609)	PA14	10	10	9	8	0	0.1	0.2
npr-1(ad609)	OP50	10	8	8	7	0.2	0.2	0.3
npr-1(ad609)	PA14	10	10	10	6	0	0	0.4
npr-1(ad609)	OP50	10	6	6	6	0.4	0.4	0.4
npr-1(ad609)	PA14	10	10	9	8	0	0.1	0.2
npr-1(ad609)	OP50	10	9	6	6	0.1	0.4	0.4
npr-1(ad609)	PA14	10	10	10	7	0	0	0.3
npr-1(ad609)	OP50	10	8	7	6	0.2	0.3	0.4
npr-1(ad609)	PA14	10	9	9	8	0.1	0.1	0.2
npr-1(ad609)	OP50	10	4	5	4	0.6	0.5	0.6
npr-1(ad609)	PA14	10	10	10	7	0	0	0.3
npr-1(ad609)	OP50	10	10	10	9	0	0	0.1
npr-1(ad609)	PA14	10	10	10	7	0	0	0.3
npr-1(ad609)	OP50	10	10	10	8	0	0	0.2
npr-1(ad609)	PA14	10	10	10	7	0	0	0.3
npr-1(ad609)	OP50	10	7	6	6	0.3	0.4	0.4
npr-1(ad609)	PA14	10	10	10	8	0	0	0.2
npr-1(ad609)	OP50	10	9	9	9	0.1	0.1	0.1
npr-1(ur89)	PA14	10	10	10	9	0	0	0.1
npr-1(ur89)	OP50	10	8	9	7	0.2	0.1	0.3
npr-1(ur89)	PA14	10	10	10	7	0	0	0.3
npr-1(ur89)	OP50	10	9	9	8	0.1	0.1	0.2
npr-1(ur89)	PA14	10	10	10	3	0	0	0.7
npr-1(ur89)	OP50	9	9	9	9	0	0	0
npr-1(ur89)	PA14	10	9	9	7	0.1	0.1	0.3
npr-1(ur89)	OP50	10	9	9	9	0.1	0.1	0.1
npr-1(ur89)	PA14	10	10	10	4	0	0	0.6
npr-1(ur89)	OP50	10	10	10	7	0	0	0.3
npr-1(ur89)	PA14	10	8	9	6	0.2	0.1	0.4
npr-1(ur89)	OP50	10	10	9	7	0	0.1	0.3
npr-1(ur89)	PA14	10	10	9	4	0	0.1	0.6
npr-1(ur89)	OP50	10	10	10	7	0	0	0.3
npr-1(ur89)	PA14	10	10	9	4	0	0.1	0.6
npr-1(ur89)	OP50	10	9	8	7	0.1	0.2	0.3
npr-1(ur89)	PA14	10	10	10	4	0	0	0.6
npr-1(ur89)	OP50	10	9	10	3	0.1	0	0.7
npr-1(ur89)	PA14	10	10	9	4	0	0.1	0.6
npr-1(ur89)	OP50	10	10	9	7	0	0.1	0.3
tyra-3(ok325)	OP50	10	10	8	7	0	0.2	0.3
tyra-3(ok325)	PA14	10	4	1	1	0.6	0.9	0.9
tyra-3(ok325)	OP50	12	12	11	9	0	0.0833333	0.25
tyra-3(ok325)	PA14	10	4	4	1	0.6	0.6	0.9
tyra-3(ok325)	OP50	10	8	7	5	0.2	0.3	0.5
tyra-3(ok325)	PA14	10	7	1	2	0.3	0.9	0.8
tyra-3(ok325)	OP50	10	10	8	9	0	0.2	0.1
tyra-3(ok325)	PA14	10	7	1	4	0.3	0.9	0.6
tyra-3(ok325)	OP50	10	8	8	9	0.2	0.2	0.1
tyra-3(ok325)	PA14	10	8	5	1	0.2	0.5	0.9
tyra-3(ok325)	OP50	10	10	10	9	0	0	0.1
tyra-3(ok325)	PA14	10	4	1	1	0.6	0.9	0.9
tyra-3(ok325)	OP50	10	9	9	8	0.1	0.1	0.2
tyra-3(ok325)	PA14	10	2	2	1	0.8	0.8	0.9
tyra-3(ok325)	OP50	10	8	10	8	0.2	0	0.2
tyra-3(ok325)	PA14	10	8	2	4	0.2	0.8	0.6
tyra-3(ok325)	OP50	10	10	7	5	0	0.3	0.5
tyra-3(ok325)	PA14	10	4	1	1	0.6	0.9	0.9
tyra-3(ok325)	OP50	10	10	6	5	0	0.4	0.5
tyra-3(ok325)	PA14	10	2	1	1	0.8	0.9	0.9

## Sheet: Sheet 7
Surival of mutants on Pseudomonas PA14 - Raw data for Figure 5
C. elegans strain	Bacterial Treatment	Hours	Event (0, censored; 1, mortality)
N2	PA14	24	0
N2	PA14	24	0
N2	PA14	24	0
N2	PA14	72	1
N2	PA14	72	1
N2	PA14	72	1
N2	PA14	96	1
N2	PA14	96	1
N2	PA14	96	1
N2	PA14	96	1
N2	PA14	96	1
N2	PA14	96	1
N2	PA14	96	1
N2	PA14	96	1
N2	PA14	96	1
N2	PA14	96	1
N2	PA14	96	1
N2	PA14	96	0
N2	PA14	96	0
N2	PA14	96	0
N2	PA14	96	0
N2	PA14	96	0
N2	PA14	120	1
N2	PA14	120	1
N2	PA14	120	1
N2	PA14	120	1
N2	PA14	120	1
N2	PA14	120	0
N2	PA14	120	0
N2	PA14	168	1
N2	PA14	24	0
N2	PA14	48	0
N2	PA14	72	1
N2	PA14	96	1
N2	PA14	96	1
N2	PA14	96	1
N2	PA14	96	1
N2	PA14	96	1
N2	PA14	96	0
N2	PA14	96	0
N2	PA14	96	0
N2	PA14	96	0
N2	PA14	96	0
N2	PA14	96	0
N2	PA14	96	0
N2	PA14	96	0
N2	PA14	96	0
N2	PA14	120	1
N2	PA14	120	1
N2	PA14	120	1
N2	PA14	120	1
N2	PA14	120	1
N2	PA14	120	1
N2	PA14	120	1
N2	PA14	120	1
N2	PA14	120	1
N2	PA14	120	1
N2	PA14	120	1
N2	PA14	120	1
N2	PA14	168	1
N2	PA14	24	0
N2	PA14	24	0
N2	PA14	24	0
N2	PA14	48	0
N2	PA14	48	0
N2	PA14	48	0
N2	PA14	72	1
N2	PA14	72	1
N2	PA14	72	0
N2	PA14	96	1
N2	PA14	96	1
N2	PA14	96	1
N2	PA14	96	1
N2	PA14	96	1
N2	PA14	96	0
N2	PA14	96	0
N2	PA14	96	0
N2	PA14	96	0
N2	PA14	96	0
N2	PA14	96	0
N2	PA14	96	0
N2	PA14	96	0
N2	PA14	96	0
N2	PA14	96	0
N2	PA14	120	1
N2	PA14	120	1
N2	PA14	120	1
N2	PA14	120	1
N2	PA14	120	1
N2	PA14	144	1
N2	PA14	24	0
N2	PA14	24	0
N2	PA14	48	0
N2	PA14	72	1
N2	PA14	72	1
N2	PA14	72	1
N2	PA14	72	1
N2	PA14	72	0
N2	PA14	96	1
N2	PA14	96	1
N2	PA14	96	1
N2	PA14	96	1
N2	PA14	96	1
N2	PA14	96	0
N2	PA14	96	0
N2	PA14	96	0
N2	PA14	120	1
N2	PA14	120	1
N2	PA14	120	1
N2	PA14	120	1
N2	PA14	120	1
N2	PA14	120	1
N2	PA14	120	1
N2	PA14	120	1
N2	PA14	120	1
N2	PA14	120	0
N2	PA14	144	1
N2	PA14	144	1
N2	PA14	168	1
N2	PA14	192	0
N2	PA14	24	1
N2	PA14	24	0
N2	PA14	24	0
N2	PA14	24	0
N2	PA14	24	0
N2	PA14	24	0
N2	PA14	24	0
N2	PA14	72	1
N2	PA14	72	1
N2	PA14	72	0
N2	PA14	72	0
N2	PA14	96	1
N2	PA14	96	1
N2	PA14	96	1
N2	PA14	96	1
N2	PA14	96	1
N2	PA14	96	0
N2	PA14	96	0
N2	PA14	120	1
N2	PA14	120	1
N2	PA14	120	1
N2	PA14	120	1
N2	PA14	120	1
N2	PA14	120	1
N2	PA14	120	1
N2	PA14	120	1
N2	PA14	120	1
N2	PA14	120	1
N2	PA14	144	1
N2	PA14	144	1
npr-1(ur89)	PA14	24	0
npr-1(ur89)	PA14	48	0
npr-1(ur89)	PA14	48	0
npr-1(ur89)	PA14	72	1
npr-1(ur89)	PA14	72	1
npr-1(ur89)	PA14	72	1
npr-1(ur89)	PA14	72	1
npr-1(ur89)	PA14	72	1
npr-1(ur89)	PA14	72	1
npr-1(ur89)	PA14	72	1
npr-1(ur89)	PA14	72	1
npr-1(ur89)	PA14	72	1
npr-1(ur89)	PA14	72	1
npr-1(ur89)	PA14	72	1
npr-1(ur89)	PA14	72	1
npr-1(ur89)	PA14	72	0
npr-1(ur89)	PA14	72	0
npr-1(ur89)	PA14	72	0
npr-1(ur89)	PA14	72	0
npr-1(ur89)	PA14	72	0
npr-1(ur89)	PA14	72	0
npr-1(ur89)	PA14	72	0
npr-1(ur89)	PA14	96	1
npr-1(ur89)	PA14	96	1
npr-1(ur89)	PA14	96	1
npr-1(ur89)	PA14	96	1
npr-1(ur89)	PA14	96	1
npr-1(ur89)	PA14	96	1
npr-1(ur89)	PA14	96	0
npr-1(ur89)	PA14	120	1
npr-1(ur89)	PA14	24	1
npr-1(ur89)	PA14	24	0
npr-1(ur89)	PA14	24	0
npr-1(ur89)	PA14	24	0
npr-1(ur89)	PA14	24	0
npr-1(ur89)	PA14	24	0
npr-1(ur89)	PA14	48	0
npr-1(ur89)	PA14	48	0
npr-1(ur89)	PA14	72	1
npr-1(ur89)	PA14	72	0
npr-1(ur89)	PA14	72	0
npr-1(ur89)	PA14	72	0
npr-1(ur89)	PA14	72	0
npr-1(ur89)	PA14	72	0
npr-1(ur89)	PA14	96	1
npr-1(ur89)	PA14	96	1
npr-1(ur89)	PA14	96	1
npr-1(ur89)	PA14	96	1
npr-1(ur89)	PA14	96	1
npr-1(ur89)	PA14	96	1
npr-1(ur89)	PA14	96	1
npr-1(ur89)	PA14	96	1
npr-1(ur89)	PA14	96	1
npr-1(ur89)	PA14	96	1
npr-1(ur89)	PA14	96	0
npr-1(ur89)	PA14	96	0
npr-1(ur89)	PA14	96	0
npr-1(ur89)	PA14	96	0
npr-1(ur89)	PA14	120	1
npr-1(ur89)	PA14	120	0
npr-1(ur89)	PA14	24	0
npr-1(ur89)	PA14	24	0
npr-1(ur89)	PA14	24	0
npr-1(ur89)	PA14	24	0
npr-1(ur89)	PA14	72	1
npr-1(ur89)	PA14	72	1
npr-1(ur89)	PA14	72	1
npr-1(ur89)	PA14	72	1
npr-1(ur89)	PA14	72	1
npr-1(ur89)	PA14	72	1
npr-1(ur89)	PA14	72	1
npr-1(ur89)	PA14	72	0
npr-1(ur89)	PA14	72	0
npr-1(ur89)	PA14	72	0
npr-1(ur89)	PA14	96	1
npr-1(ur89)	PA14	96	1
npr-1(ur89)	PA14	96	1
npr-1(ur89)	PA14	96	1
npr-1(ur89)	PA14	96	1
npr-1(ur89)	PA14	96	0
npr-1(ur89)	PA14	96	0
npr-1(ur89)	PA14	96	0
npr-1(ur89)	PA14	96	0
npr-1(ur89)	PA14	96	0
npr-1(ur89)	PA14	96	0
npr-1(ur89)	PA14	96	0
npr-1(ur89)	PA14	96	0
npr-1(ur89)	PA14	120	1
npr-1(ur89)	PA14	144	0
npr-1(ur89)	PA14	144	0
npr-1(ur89)	PA14	24	0
npr-1(ur89)	PA14	48	0
npr-1(ur89)	PA14	72	1
npr-1(ur89)	PA14	72	1
npr-1(ur89)	PA14	72	1
npr-1(ur89)	PA14	72	1
npr-1(ur89)	PA14	72	1
npr-1(ur89)	PA14	72	1
npr-1(ur89)	PA14	72	1
npr-1(ur89)	PA14	72	1
npr-1(ur89)	PA14	72	1
npr-1(ur89)	PA14	72	1
npr-1(ur89)	PA14	72	1
npr-1(ur89)	PA14	72	1
npr-1(ur89)	PA14	72	1
npr-1(ur89)	PA14	72	1
npr-1(ur89)	PA14	72	1
npr-1(ur89)	PA14	72	1
npr-1(ur89)	PA14	72	1
npr-1(ur89)	PA14	72	0
npr-1(ur89)	PA14	72	0
npr-1(ur89)	PA14	96	1
npr-1(ur89)	PA14	96	1
npr-1(ur89)	PA14	96	1
npr-1(ur89)	PA14	96	1
npr-1(ur89)	PA14	96	1
npr-1(ur89)	PA14	96	0
npr-1(ur89)	PA14	96	0
npr-1(ur89)	PA14	120	1
npr-1(ur89)	PA14	120	1
npr-1(ur89)	PA14	24	0
npr-1(ur89)	PA14	24	0
npr-1(ur89)	PA14	24	0
npr-1(ur89)	PA14	48	0
npr-1(ur89)	PA14	48	0
npr-1(ur89)	PA14	72	1
npr-1(ur89)	PA14	72	1
npr-1(ur89)	PA14	72	1
npr-1(ur89)	PA14	72	1
npr-1(ur89)	PA14	72	1
npr-1(ur89)	PA14	72	1
npr-1(ur89)	PA14	72	1
npr-1(ur89)	PA14	72	0
npr-1(ur89)	PA14	72	0
npr-1(ur89)	PA14	72	0
npr-1(ur89)	PA14	72	0
npr-1(ur89)	PA14	72	0
npr-1(ur89)	PA14	96	1
npr-1(ur89)	PA14	96	1
npr-1(ur89)	PA14	96	1
npr-1(ur89)	PA14	96	1
npr-1(ur89)	PA14	96	1
npr-1(ur89)	PA14	96	1
npr-1(ur89)	PA14	96	1
npr-1(ur89)	PA14	96	1
npr-1(ur89)	PA14	96	0
npr-1(ur89)	PA14	96	0
npr-1(ur89)	PA14	96	0
npr-1(ur89)	PA14	96	0
npr-1(ur89)	PA14	120	1
CB4856	PA14	24	0
CB4856	PA14	24	0
CB4856	PA14	48	0
CB4856	PA14	72	1
CB4856	PA14	72	1
CB4856	PA14	72	1
CB4856	PA14	72	1
CB4856	PA14	72	1
CB4856	PA14	72	1
CB4856	PA14	72	1
CB4856	PA14	72	1
CB4856	PA14	72	1
CB4856	PA14	72	1
CB4856	PA14	72	1
CB4856	PA14	72	1
CB4856	PA14	72	0
CB4856	PA14	72	0
CB4856	PA14	96	1
CB4856	PA14	96	1
CB4856	PA14	96	1
CB4856	PA14	96	1
CB4856	PA14	96	1
CB4856	PA14	96	1
CB4856	PA14	96	1
CB4856	PA14	96	1
CB4856	PA14	96	0
CB4856	PA14	96	0
CB4856	PA14	120	1
CB4856	PA14	120	0
CB4856	PA14	120	0
CB4856	PA14	24	1
CB4856	PA14	24	0
CB4856	PA14	24	0
CB4856	PA14	24	0
CB4856	PA14	24	0
CB4856	PA14	48	0
CB4856	PA14	72	1
CB4856	PA14	72	1
CB4856	PA14	72	1
CB4856	PA14	72	1
CB4856	PA14	72	1
CB4856	PA14	72	1
CB4856	PA14	72	1
CB4856	PA14	72	1
CB4856	PA14	72	1
CB4856	PA14	72	1
CB4856	PA14	72	1
CB4856	PA14	72	0
CB4856	PA14	72	0
CB4856	PA14	72	0
CB4856	PA14	72	0
CB4856	PA14	72	0
CB4856	PA14	72	0
CB4856	PA14	96	1
CB4856	PA14	96	1
CB4856	PA14	96	1
CB4856	PA14	96	1
CB4856	PA14	96	1
CB4856	PA14	96	1
CB4856	PA14	96	0
CB4856	PA14	48	0
CB4856	PA14	72	1
CB4856	PA14	72	1
CB4856	PA14	72	1
CB4856	PA14	72	1
CB4856	PA14	72	1
CB4856	PA14	72	1
CB4856	PA14	72	1
CB4856	PA14	72	1
CB4856	PA14	72	1
CB4856	PA14	72	1
CB4856	PA14	72	1
CB4856	PA14	72	1
CB4856	PA14	72	1
CB4856	PA14	72	0
CB4856	PA14	72	0
CB4856	PA14	72	0
CB4856	PA14	72	0
CB4856	PA14	96	1
CB4856	PA14	96	1
CB4856	PA14	96	1
CB4856	PA14	96	1
CB4856	PA14	96	0
CB4856	PA14	96	0
CB4856	PA14	96	0
CB4856	PA14	96	0
CB4856	PA14	96	0
CB4856	PA14	96	0
CB4856	PA14	96	0
CB4856	PA14	96	0
CB4856	PA14	24	0
CB4856	PA14	24	0
CB4856	PA14	48	0
CB4856	PA14	72	1
CB4856	PA14	72	1
CB4856	PA14	72	1
CB4856	PA14	72	1
CB4856	PA14	72	1
CB4856	PA14	72	1
CB4856	PA14	72	1
CB4856	PA14	72	1
CB4856	PA14	72	1
CB4856	PA14	72	1
CB4856	PA14	72	1
CB4856	PA14	72	1
CB4856	PA14	72	1
CB4856	PA14	72	1
CB4856	PA14	72	0
CB4856	PA14	72	0
CB4856	PA14	72	0
CB4856	PA14	72	0
CB4856	PA14	72	0
CB4856	PA14	72	0
CB4856	PA14	96	1
CB4856	PA14	96	1
CB4856	PA14	96	0
CB4856	PA14	96	0
CB4856	PA14	96	0
CB4856	PA14	96	0
CB4856	PA14	96	0
CB4856	PA14	24	0
CB4856	PA14	48	0
CB4856	PA14	48	0
CB4856	PA14	48	0
CB4856	PA14	72	1
CB4856	PA14	72	1
CB4856	PA14	72	1
CB4856	PA14	72	1
CB4856	PA14	72	1
CB4856	PA14	72	1
CB4856	PA14	72	1
CB4856	PA14	72	1
CB4856	PA14	72	1
CB4856	PA14	72	1
CB4856	PA14	72	1
CB4856	PA14	72	1
CB4856	PA14	72	1
CB4856	PA14	72	1
CB4856	PA14	72	1
CB4856	PA14	72	1
CB4856	PA14	72	1
CB4856	PA14	72	1
CB4856	PA14	72	0
CB4856	PA14	72	0
CB4856	PA14	72	0
CB4856	PA14	72	0
CB4856	PA14	72	0
CB4856	PA14	72	0
CB4856	PA14	120	1
CB4856	PA14	120	0
npr-1(ad609)	PA14	48	0
npr-1(ad609)	PA14	48	0
npr-1(ad609)	PA14	48	0
npr-1(ad609)	PA14	48	0
npr-1(ad609)	PA14	72	1
npr-1(ad609)	PA14	72	1
npr-1(ad609)	PA14	72	1
npr-1(ad609)	PA14	72	1
npr-1(ad609)	PA14	72	1
npr-1(ad609)	PA14	72	1
npr-1(ad609)	PA14	72	1
npr-1(ad609)	PA14	72	1
npr-1(ad609)	PA14	72	1
npr-1(ad609)	PA14	72	1
npr-1(ad609)	PA14	72	1
npr-1(ad609)	PA14	72	1
npr-1(ad609)	PA14	72	1
npr-1(ad609)	PA14	72	1
npr-1(ad609)	PA14	72	1
npr-1(ad609)	PA14	72	1
npr-1(ad609)	PA14	72	1
npr-1(ad609)	PA14	72	0
npr-1(ad609)	PA14	72	0
npr-1(ad609)	PA14	72	0
npr-1(ad609)	PA14	72	0
npr-1(ad609)	PA14	72	0
npr-1(ad609)	PA14	72	0
npr-1(ad609)	PA14	72	0
npr-1(ad609)	PA14	72	0
npr-1(ad609)	PA14	96	1
npr-1(ad609)	PA14	24	1
npr-1(ad609)	PA14	24	0
npr-1(ad609)	PA14	24	0
npr-1(ad609)	PA14	24	0
npr-1(ad609)	PA14	24	0
npr-1(ad609)	PA14	24	0
npr-1(ad609)	PA14	72	1
npr-1(ad609)	PA14	72	1
npr-1(ad609)	PA14	72	1
npr-1(ad609)	PA14	72	1
npr-1(ad609)	PA14	72	1
npr-1(ad609)	PA14	72	1
npr-1(ad609)	PA14	72	1
npr-1(ad609)	PA14	72	1
npr-1(ad609)	PA14	72	0
npr-1(ad609)	PA14	72	0
npr-1(ad609)	PA14	72	0
npr-1(ad609)	PA14	72	0
npr-1(ad609)	PA14	72	0
npr-1(ad609)	PA14	72	0
npr-1(ad609)	PA14	72	0
npr-1(ad609)	PA14	72	0
npr-1(ad609)	PA14	72	0
npr-1(ad609)	PA14	72	0
npr-1(ad609)	PA14	72	0
npr-1(ad609)	PA14	72	0
npr-1(ad609)	PA14	72	0
npr-1(ad609)	PA14	96	0
npr-1(ad609)	PA14	96	0
npr-1(ad609)	PA14	120	1
npr-1(ad609)	PA14	24	1
npr-1(ad609)	PA14	24	0
npr-1(ad609)	PA14	24	0
npr-1(ad609)	PA14	24	0
npr-1(ad609)	PA14	24	0
npr-1(ad609)	PA14	48	1
npr-1(ad609)	PA14	48	0
npr-1(ad609)	PA14	48	0
npr-1(ad609)	PA14	48	0
npr-1(ad609)	PA14	72	1
npr-1(ad609)	PA14	72	1
npr-1(ad609)	PA14	72	1
npr-1(ad609)	PA14	72	1
npr-1(ad609)	PA14	72	1
npr-1(ad609)	PA14	72	1
npr-1(ad609)	PA14	72	1
npr-1(ad609)	PA14	72	1
npr-1(ad609)	PA14	72	1
npr-1(ad609)	PA14	72	0
npr-1(ad609)	PA14	72	0
npr-1(ad609)	PA14	72	0
npr-1(ad609)	PA14	72	0
npr-1(ad609)	PA14	72	0
npr-1(ad609)	PA14	72	0
npr-1(ad609)	PA14	72	0
npr-1(ad609)	PA14	72	0
npr-1(ad609)	PA14	72	0
npr-1(ad609)	PA14	72	0
npr-1(ad609)	PA14	96	1
npr-1(ad609)	PA14	96	1
npr-1(ad609)	PA14	48	1
npr-1(ad609)	PA14	48	1
npr-1(ad609)	PA14	48	1
npr-1(ad609)	PA14	48	0
npr-1(ad609)	PA14	48	0
npr-1(ad609)	PA14	72	1
npr-1(ad609)	PA14	72	1
npr-1(ad609)	PA14	72	1
npr-1(ad609)	PA14	72	1
npr-1(ad609)	PA14	72	1
npr-1(ad609)	PA14	72	1
npr-1(ad609)	PA14	72	1
npr-1(ad609)	PA14	72	1
npr-1(ad609)	PA14	72	1
npr-1(ad609)	PA14	72	1
npr-1(ad609)	PA14	72	1
npr-1(ad609)	PA14	72	1
npr-1(ad609)	PA14	72	1
npr-1(ad609)	PA14	72	1
npr-1(ad609)	PA14	72	1
npr-1(ad609)	PA14	72	1
npr-1(ad609)	PA14	72	0
npr-1(ad609)	PA14	72	0
npr-1(ad609)	PA14	72	0
npr-1(ad609)	PA14	72	0
npr-1(ad609)	PA14	72	0
npr-1(ad609)	PA14	72	0
npr-1(ad609)	PA14	72	0
npr-1(ad609)	PA14	72	0
npr-1(ad609)	PA14	72	0
npr-1(ad609)	PA14	24	0
npr-1(ad609)	PA14	24	0
npr-1(ad609)	PA14	24	0
npr-1(ad609)	PA14	24	0
npr-1(ad609)	PA14	48	1
npr-1(ad609)	PA14	48	1
npr-1(ad609)	PA14	48	1
npr-1(ad609)	PA14	48	0
npr-1(ad609)	PA14	48	0
npr-1(ad609)	PA14	48	0
npr-1(ad609)	PA14	48	0
npr-1(ad609)	PA14	48	0
npr-1(ad609)	PA14	48	0
npr-1(ad609)	PA14	72	1
npr-1(ad609)	PA14	72	1
npr-1(ad609)	PA14	72	1
npr-1(ad609)	PA14	72	1
npr-1(ad609)	PA14	72	1
npr-1(ad609)	PA14	72	1
npr-1(ad609)	PA14	72	1
npr-1(ad609)	PA14	72	1
npr-1(ad609)	PA14	72	1
npr-1(ad609)	PA14	72	1
npr-1(ad609)	PA14	72	1
npr-1(ad609)	PA14	72	0
npr-1(ad609)	PA14	72	0
npr-1(ad609)	PA14	120	1
npr-1(ad609)	PA14	120	1
npr-1(ad609)	PA14	120	0
npr-1(ad609)	PA14	120	0
npr-1(ur89)	OP50	24	0
npr-1(ur89)	OP50	24	0
npr-1(ur89)	OP50	48	0
npr-1(ur89)	OP50	48	0
npr-1(ur89)	OP50	96	1
npr-1(ur89)	OP50	96	1
npr-1(ur89)	OP50	96	0
npr-1(ur89)	OP50	120	1
npr-1(ur89)	OP50	120	1
npr-1(ur89)	OP50	120	0
npr-1(ur89)	OP50	120	0
npr-1(ur89)	OP50	192	0
npr-1(ur89)	OP50	192	0
npr-1(ur89)	OP50	192	0
npr-1(ur89)	OP50	192	0
npr-1(ur89)	OP50	192	0
npr-1(ur89)	OP50	192	0
npr-1(ur89)	OP50	192	0
npr-1(ur89)	OP50	192	0
npr-1(ur89)	OP50	192	0
npr-1(ur89)	OP50	192	0
npr-1(ur89)	OP50	192	0
npr-1(ur89)	OP50	192	0
npr-1(ur89)	OP50	192	0
npr-1(ur89)	OP50	192	0
npr-1(ur89)	OP50	192	0
npr-1(ur89)	OP50	192	0
npr-1(ur89)	OP50	192	0
npr-1(ur89)	OP50	192	0
npr-1(ur89)	OP50	192	0
npr-1(ur89)	OP50	24	0
npr-1(ur89)	OP50	48	0
npr-1(ur89)	OP50	48	0
npr-1(ur89)	OP50	48	0
npr-1(ur89)	OP50	72	0
npr-1(ur89)	OP50	72	0
npr-1(ur89)	OP50	72	0
npr-1(ur89)	OP50	96	1
npr-1(ur89)	OP50	96	0
npr-1(ur89)	OP50	120	1
npr-1(ur89)	OP50	144	0
npr-1(ur89)	OP50	168	1
npr-1(ur89)	OP50	192	1
npr-1(ur89)	OP50	192	0
npr-1(ur89)	OP50	192	0
npr-1(ur89)	OP50	192	0
npr-1(ur89)	OP50	192	0
npr-1(ur89)	OP50	192	0
npr-1(ur89)	OP50	192	0
npr-1(ur89)	OP50	192	0
npr-1(ur89)	OP50	192	0
npr-1(ur89)	OP50	192	0
npr-1(ur89)	OP50	192	0
npr-1(ur89)	OP50	192	0
npr-1(ur89)	OP50	192	0
npr-1(ur89)	OP50	192	0
npr-1(ur89)	OP50	192	0
npr-1(ur89)	OP50	192	0
npr-1(ur89)	OP50	192	0
npr-1(ur89)	OP50	192	0
npr-1(ur89)	OP50	24	0
npr-1(ur89)	OP50	24	0
npr-1(ur89)	OP50	24	0
npr-1(ur89)	OP50	48	0
npr-1(ur89)	OP50	96	0
npr-1(ur89)	OP50	96	0
npr-1(ur89)	OP50	96	0
npr-1(ur89)	OP50	96	0
npr-1(ur89)	OP50	96	0
npr-1(ur89)	OP50	120	1
npr-1(ur89)	OP50	120	1
npr-1(ur89)	OP50	120	0
npr-1(ur89)	OP50	120	0
npr-1(ur89)	OP50	144	1
npr-1(ur89)	OP50	144	1
npr-1(ur89)	OP50	144	1
npr-1(ur89)	OP50	144	1
npr-1(ur89)	OP50	168	1
npr-1(ur89)	OP50	168	1
npr-1(ur89)	OP50	168	1
npr-1(ur89)	OP50	192	0
npr-1(ur89)	OP50	192	0
npr-1(ur89)	OP50	192	0
npr-1(ur89)	OP50	192	0
npr-1(ur89)	OP50	192	0
npr-1(ur89)	OP50	192	0
npr-1(ur89)	OP50	192	0
npr-1(ur89)	OP50	192	0
npr-1(ur89)	OP50	192	0
npr-1(ur89)	OP50	192	0
npr-1(ur89)	OP50	24	0
npr-1(ur89)	OP50	48	0
npr-1(ur89)	OP50	48	0
npr-1(ur89)	OP50	48	0
npr-1(ur89)	OP50	72	0
npr-1(ur89)	OP50	72	0
npr-1(ur89)	OP50	96	1
npr-1(ur89)	OP50	96	0
npr-1(ur89)	OP50	120	0
npr-1(ur89)	OP50	120	0
npr-1(ur89)	OP50	120	0
npr-1(ur89)	OP50	120	0
npr-1(ur89)	OP50	120	0
npr-1(ur89)	OP50	120	0
npr-1(ur89)	OP50	144	1
npr-1(ur89)	OP50	168	1
npr-1(ur89)	OP50	168	1
npr-1(ur89)	OP50	168	0
npr-1(ur89)	OP50	192	1
npr-1(ur89)	OP50	192	0
npr-1(ur89)	OP50	192	0
npr-1(ur89)	OP50	192	0
npr-1(ur89)	OP50	192	0
npr-1(ur89)	OP50	192	0
npr-1(ur89)	OP50	192	0
npr-1(ur89)	OP50	192	0
npr-1(ur89)	OP50	192	0
npr-1(ur89)	OP50	192	0
npr-1(ur89)	OP50	192	0
npr-1(ur89)	OP50	192	0
npr-1(ad609)	OP50	24	0
npr-1(ad609)	OP50	48	0
npr-1(ad609)	OP50	48	0
npr-1(ad609)	OP50	48	0
npr-1(ad609)	OP50	48	0
npr-1(ad609)	OP50	72	1
npr-1(ad609)	OP50	96	1
npr-1(ad609)	OP50	96	1
npr-1(ad609)	OP50	96	1
npr-1(ad609)	OP50	96	0
npr-1(ad609)	OP50	120	1
npr-1(ad609)	OP50	120	1
npr-1(ad609)	OP50	120	1
npr-1(ad609)	OP50	120	0
npr-1(ad609)	OP50	120	0
npr-1(ad609)	OP50	120	0
npr-1(ad609)	OP50	120	0
npr-1(ad609)	OP50	144	1
npr-1(ad609)	OP50	144	0
npr-1(ad609)	OP50	144	0
npr-1(ad609)	OP50	168	1
npr-1(ad609)	OP50	168	1
npr-1(ad609)	OP50	168	0
npr-1(ad609)	OP50	192	0
npr-1(ad609)	OP50	192	0
npr-1(ad609)	OP50	192	0
npr-1(ad609)	OP50	192	0
npr-1(ad609)	OP50	192	0
npr-1(ad609)	OP50	192	0
npr-1(ad609)	OP50	192	0
npr-1(ad609)	OP50	48	0
npr-1(ad609)	OP50	48	0
npr-1(ad609)	OP50	48	0
npr-1(ad609)	OP50	48	0
npr-1(ad609)	OP50	48	0
npr-1(ad609)	OP50	48	0
npr-1(ad609)	OP50	48	0
npr-1(ad609)	OP50	96	0
npr-1(ad609)	OP50	96	0
npr-1(ad609)	OP50	96	0
npr-1(ad609)	OP50	120	0
npr-1(ad609)	OP50	120	0
npr-1(ad609)	OP50	144	1
npr-1(ad609)	OP50	144	1
npr-1(ad609)	OP50	144	1
npr-1(ad609)	OP50	144	0
npr-1(ad609)	OP50	168	1
npr-1(ad609)	OP50	168	1
npr-1(ad609)	OP50	168	0
npr-1(ad609)	OP50	192	1
npr-1(ad609)	OP50	192	1
npr-1(ad609)	OP50	192	0
npr-1(ad609)	OP50	192	0
npr-1(ad609)	OP50	192	0
npr-1(ad609)	OP50	192	0
npr-1(ad609)	OP50	192	0
npr-1(ad609)	OP50	192	0
npr-1(ad609)	OP50	192	0
npr-1(ad609)	OP50	192	0
npr-1(ad609)	OP50	192	0
npr-1(ad609)	OP50	24	0
npr-1(ad609)	OP50	48	0
npr-1(ad609)	OP50	48	0
npr-1(ad609)	OP50	48	0
npr-1(ad609)	OP50	48	0
npr-1(ad609)	OP50	48	0
npr-1(ad609)	OP50	48	0
npr-1(ad609)	OP50	48	0
npr-1(ad609)	OP50	48	0
npr-1(ad609)	OP50	48	0
npr-1(ad609)	OP50	48	0
npr-1(ad609)	OP50	96	0
npr-1(ad609)	OP50	120	1
npr-1(ad609)	OP50	120	1
npr-1(ad609)	OP50	120	1
npr-1(ad609)	OP50	120	1
npr-1(ad609)	OP50	120	0
npr-1(ad609)	OP50	120	0
npr-1(ad609)	OP50	120	0
npr-1(ad609)	OP50	120	0
npr-1(ad609)	OP50	144	1
npr-1(ad609)	OP50	144	1
npr-1(ad609)	OP50	144	1
npr-1(ad609)	OP50	144	1
npr-1(ad609)	OP50	144	1
npr-1(ad609)	OP50	168	1
npr-1(ad609)	OP50	192	1
npr-1(ad609)	OP50	192	0
npr-1(ad609)	OP50	192	0
npr-1(ad609)	OP50	192	0
npr-1(ad609)	OP50	24	0
npr-1(ad609)	OP50	24	0
npr-1(ad609)	OP50	48	0
npr-1(ad609)	OP50	48	0
npr-1(ad609)	OP50	48	0
npr-1(ad609)	OP50	71	0
npr-1(ad609)	OP50	96	1
npr-1(ad609)	OP50	96	0
npr-1(ad609)	OP50	120	1
npr-1(ad609)	OP50	120	1
npr-1(ad609)	OP50	120	1
npr-1(ad609)	OP50	120	1
npr-1(ad609)	OP50	120	0
npr-1(ad609)	OP50	120	0
npr-1(ad609)	OP50	120	0
npr-1(ad609)	OP50	120	0
npr-1(ad609)	OP50	144	1
npr-1(ad609)	OP50	144	1
npr-1(ad609)	OP50	144	0
npr-1(ad609)	OP50	144	0
npr-1(ad609)	OP50	144	0
npr-1(ad609)	OP50	168	1
npr-1(ad609)	OP50	168	0
npr-1(ad609)	OP50	192	1
npr-1(ad609)	OP50	192	0
npr-1(ad609)	OP50	192	0
npr-1(ad609)	OP50	192	0
npr-1(ad609)	OP50	192	0
npr-1(ad609)	OP50	192	0
npr-1(ad609)	OP50	192	0
CB4856	OP50	24	0
CB4856	OP50	24	0
CB4856	OP50	24	0
CB4856	OP50	24	0
CB4856	OP50	48	0
CB4856	OP50	48	0
CB4856	OP50	48	0
CB4856	OP50	48	0
CB4856	OP50	48	0
CB4856	OP50	96	1
CB4856	OP50	96	0
CB4856	OP50	96	0
CB4856	OP50	120	0
CB4856	OP50	144	1
CB4856	OP50	144	0
CB4856	OP50	144	0
CB4856	OP50	192	1
CB4856	OP50	192	1
CB4856	OP50	192	0
CB4856	OP50	192	0
CB4856	OP50	192	0
CB4856	OP50	192	0
CB4856	OP50	192	0
CB4856	OP50	192	0
CB4856	OP50	192	0
CB4856	OP50	192	0
CB4856	OP50	192	0
CB4856	OP50	192	0
CB4856	OP50	192	0
CB4856	OP50	192	0
CB4856	OP50	24	0
CB4856	OP50	24	0
CB4856	OP50	24	0
CB4856	OP50	24	0
CB4856	OP50	48	0
CB4856	OP50	48	0
CB4856	OP50	48	0
CB4856	OP50	48	0
CB4856	OP50	48	0
CB4856	OP50	72	0
CB4856	OP50	72	0
CB4856	OP50	96	1
CB4856	OP50	96	1
CB4856	OP50	96	0
CB4856	OP50	120	1
CB4856	OP50	144	1
CB4856	OP50	168	1
CB4856	OP50	168	1
CB4856	OP50	192	0
CB4856	OP50	192	0
CB4856	OP50	192	0
CB4856	OP50	192	0
CB4856	OP50	192	0
CB4856	OP50	192	0
CB4856	OP50	192	0
CB4856	OP50	192	0
CB4856	OP50	192	0
CB4856	OP50	192	0
CB4856	OP50	192	0
CB4856	OP50	192	0
CB4856	OP50	48	0
CB4856	OP50	48	0
CB4856	OP50	48	0
CB4856	OP50	48	0
CB4856	OP50	48	0
CB4856	OP50	96	0
CB4856	OP50	96	0
CB4856	OP50	96	0
CB4856	OP50	120	1
CB4856	OP50	120	1
CB4856	OP50	120	0
CB4856	OP50	120	0
CB4856	OP50	144	0
CB4856	OP50	144	0
CB4856	OP50	168	1
CB4856	OP50	168	1
CB4856	OP50	168	1
CB4856	OP50	192	1
CB4856	OP50	192	0
CB4856	OP50	192	0
CB4856	OP50	192	0
CB4856	OP50	192	0
CB4856	OP50	192	0
CB4856	OP50	192	0
CB4856	OP50	192	0
CB4856	OP50	192	0
CB4856	OP50	192	0
CB4856	OP50	192	0
CB4856	OP50	192	0
CB4856	OP50	192	0
CB4856	OP50	48	1
CB4856	OP50	48	0
CB4856	OP50	48	0
CB4856	OP50	48	0
CB4856	OP50	48	0
CB4856	OP50	48	0
CB4856	OP50	72	1
CB4856	OP50	72	0
CB4856	OP50	72	0
CB4856	OP50	96	1
CB4856	OP50	96	0
CB4856	OP50	96	0
CB4856	OP50	120	1
CB4856	OP50	120	1
CB4856	OP50	120	1
CB4856	OP50	120	0
CB4856	OP50	144	0
CB4856	OP50	144	0
CB4856	OP50	168	0
CB4856	OP50	168	0
CB4856	OP50	168	0
CB4856	OP50	192	1
CB4856	OP50	192	1
CB4856	OP50	192	0
CB4856	OP50	192	0
CB4856	OP50	192	0
CB4856	OP50	192	0
CB4856	OP50	192	0
CB4856	OP50	192	0
CB4856	OP50	192	0
CB4856	OP50	48	0
CB4856	OP50	48	0
CB4856	OP50	48	0
CB4856	OP50	72	0
CB4856	OP50	96	1
CB4856	OP50	120	1
CB4856	OP50	120	1
CB4856	OP50	120	1
CB4856	OP50	120	0
CB4856	OP50	120	0
CB4856	OP50	144	1
CB4856	OP50	144	1
CB4856	OP50	144	1
CB4856	OP50	144	0
CB4856	OP50	192	0
CB4856	OP50	192	0
CB4856	OP50	192	0
CB4856	OP50	192	0
CB4856	OP50	192	0
CB4856	OP50	192	0
CB4856	OP50	192	0
CB4856	OP50	192	0
CB4856	OP50	192	0
CB4856	OP50	192	0
CB4856	OP50	192	0
CB4856	OP50	192	0
CB4856	OP50	192	0
CB4856	OP50	192	0
CB4856	OP50	192	0
CB4856	OP50	192	0
N2	OP50	24	0
N2	OP50	24	0
N2	OP50	24	0
N2	OP50	48	0
N2	OP50	48	0
N2	OP50	48	0
N2	OP50	48	0
N2	OP50	72	0
N2	OP50	72	0
N2	OP50	96	0
N2	OP50	120	1
N2	OP50	144	1
N2	OP50	144	1
N2	OP50	144	1
N2	OP50	144	1
N2	OP50	168	1
N2	OP50	168	1
N2	OP50	168	0
N2	OP50	192	0
N2	OP50	192	0
N2	OP50	192	0
N2	OP50	192	0
N2	OP50	192	0
N2	OP50	192	0
N2	OP50	192	0
N2	OP50	192	0
N2	OP50	192	0
N2	OP50	192	0
N2	OP50	192	0
N2	OP50	192	0
N2	OP50	24	0
N2	OP50	24	0
N2	OP50	24	0
N2	OP50	48	0
N2	OP50	72	1
N2	OP50	96	1
N2	OP50	96	0
N2	OP50	120	1
N2	OP50	120	1
N2	OP50	120	1
N2	OP50	120	1
N2	OP50	120	0
N2	OP50	120	0
N2	OP50	144	0
N2	OP50	144	0
N2	OP50	168	1
N2	OP50	168	1
N2	OP50	168	1
N2	OP50	192	1
N2	OP50	192	1
N2	OP50	192	0
N2	OP50	192	0
N2	OP50	192	0
N2	OP50	192	0
N2	OP50	192	0
N2	OP50	192	0
N2	OP50	192	0
N2	OP50	192	0
N2	OP50	192	0
N2	OP50	192	0
N2	OP50	24	0
N2	OP50	24	0
N2	OP50	24	0
N2	OP50	48	0
N2	OP50	48	0
N2	OP50	48	0
N2	OP50	48	0
N2	OP50	72	0
N2	OP50	72	0
N2	OP50	72	0
N2	OP50	72	0
N2	OP50	96	1
N2	OP50	96	0
N2	OP50	96	0
N2	OP50	96	0
N2	OP50	120	1
N2	OP50	120	1
N2	OP50	120	1
N2	OP50	144	1
N2	OP50	144	1
N2	OP50	144	1
N2	OP50	168	0
N2	OP50	192	1
N2	OP50	192	0
N2	OP50	192	0
N2	OP50	192	0
N2	OP50	192	0
N2	OP50	192	0
N2	OP50	192	0
N2	OP50	192	0
N2	OP50	48	0
N2	OP50	48	0
N2	OP50	48	0
N2	OP50	48	0
N2	OP50	48	0
N2	OP50	48	0
N2	OP50	96	1
N2	OP50	96	1
N2	OP50	96	1
N2	OP50	96	0
N2	OP50	96	0
N2	OP50	96	0
N2	OP50	96	0
N2	OP50	120	1
N2	OP50	120	1
N2	OP50	120	1
N2	OP50	120	1
N2	OP50	144	1
N2	OP50	144	1
N2	OP50	144	1
N2	OP50	192	0
N2	OP50	192	0
N2	OP50	192	0
N2	OP50	192	0
N2	OP50	192	0
N2	OP50	192	0
N2	OP50	192	0
N2	OP50	192	0
N2	OP50	192	0
N2	OP50	192	0
N2	OP50	24	0
N2	OP50	24	0
N2	OP50	24	0
N2	OP50	48	0
N2	OP50	48	0
N2	OP50	48	0
N2	OP50	48	0
N2	OP50	48	0
N2	OP50	48	0
N2	OP50	96	1
N2	OP50	96	1
N2	OP50	96	0
N2	OP50	120	1
N2	OP50	144	1
N2	OP50	144	1
N2	OP50	192	0
N2	OP50		0
N2	OP50		0
N2	OP50		0
N2	OP50		0
N2	OP50		0
N2	OP50		0
N2	OP50		0
N2	OP50		0
N2	OP50		0
N2	OP50		0
N2	OP50		0
N2	OP50		0
N2	OP50		0
N2	OP50		0
npr-1(ad609)	PA14	24	0
npr-1(ad609)	PA14	48	0
npr-1(ad609)	PA14	48	0
npr-1(ad609)	PA14	48	0
npr-1(ad609)	PA14	48	0
npr-1(ad609)	PA14	48	0
npr-1(ad609)	PA14	48	0
npr-1(ad609)	PA14	48	0
npr-1(ad609)	PA14	48	0
npr-1(ad609)	PA14	72	1
npr-1(ad609)	PA14	72	1
npr-1(ad609)	PA14	72	1
npr-1(ad609)	PA14	72	1
npr-1(ad609)	PA14	72	1
npr-1(ad609)	PA14	72	1
npr-1(ad609)	PA14	72	1
npr-1(ad609)	PA14	72	1
npr-1(ad609)	PA14	72	1
npr-1(ad609)	PA14	72	1
npr-1(ad609)	PA14	72	1
npr-1(ad609)	PA14	72	1
npr-1(ad609)	PA14	72	1
npr-1(ad609)	PA14	72	0
npr-1(ad609)	PA14	72	0
npr-1(ad609)	PA14	72	0
npr-1(ad609)	PA14	72	0
npr-1(ad609)	PA14	96	1
npr-1(ad609)	PA14	96	1
npr-1(ad609)	PA14	96	1
npr-1(ad609)	PA14	96	0
npr-1(ad609)	PA14	48	0
npr-1(ad609)	PA14	72	1
npr-1(ad609)	PA14	72	1
npr-1(ad609)	PA14	72	1
npr-1(ad609)	PA14	72	1
npr-1(ad609)	PA14	72	1
npr-1(ad609)	PA14	72	1
npr-1(ad609)	PA14	72	1
npr-1(ad609)	PA14	72	1
npr-1(ad609)	PA14	72	1
npr-1(ad609)	PA14	72	1
npr-1(ad609)	PA14	72	1
npr-1(ad609)	PA14	72	1
npr-1(ad609)	PA14	72	1
npr-1(ad609)	PA14	72	1
npr-1(ad609)	PA14	72	1
npr-1(ad609)	PA14	72	1
npr-1(ad609)	PA14	72	1
npr-1(ad609)	PA14	72	1
npr-1(ad609)	PA14	72	1
npr-1(ad609)	PA14	72	1
npr-1(ad609)	PA14	72	0
npr-1(ad609)	PA14	72	0
npr-1(ad609)	PA14	72	0
npr-1(ad609)	PA14	72	0
npr-1(ad609)	PA14	72	0
npr-1(ad609)	PA14	72	0
npr-1(ad609)	PA14	72	0
npr-1(ad609)	PA14	96	1
npr-1(ad609)	PA14	96	1
npr-1(ad609)	PA14	24	0
npr-1(ad609)	PA14	48	1
npr-1(ad609)	PA14	48	1
npr-1(ad609)	PA14	48	0
npr-1(ad609)	PA14	48	0
npr-1(ad609)	PA14	48	0
npr-1(ad609)	PA14	48	0
npr-1(ad609)	PA14	48	0
npr-1(ad609)	PA14	48	0
npr-1(ad609)	PA14	48	0
npr-1(ad609)	PA14	72	1
npr-1(ad609)	PA14	72	1
npr-1(ad609)	PA14	72	1
npr-1(ad609)	PA14	72	1
npr-1(ad609)	PA14	72	1
npr-1(ad609)	PA14	72	1
npr-1(ad609)	PA14	72	1
npr-1(ad609)	PA14	72	1
npr-1(ad609)	PA14	72	1
npr-1(ad609)	PA14	72	1
npr-1(ad609)	PA14	72	1
npr-1(ad609)	PA14	72	1
npr-1(ad609)	PA14	72	1
npr-1(ad609)	PA14	72	0
npr-1(ad609)	PA14	72	0
npr-1(ad609)	PA14	96	1
npr-1(ad609)	PA14	96	1
npr-1(ad609)	PA14	96	1
npr-1(ad609)	PA14	96	1
npr-1(ad609)	PA14	96	0
npr-1(ad609)	PA14	24	0
npr-1(ad609)	PA14	48	1
npr-1(ad609)	PA14	48	0
npr-1(ad609)	PA14	72	1
npr-1(ad609)	PA14	72	1
npr-1(ad609)	PA14	72	1
npr-1(ad609)	PA14	72	1
npr-1(ad609)	PA14	72	1
npr-1(ad609)	PA14	72	1
npr-1(ad609)	PA14	72	1
npr-1(ad609)	PA14	72	1
npr-1(ad609)	PA14	72	1
npr-1(ad609)	PA14	72	0
npr-1(ad609)	PA14	72	0
npr-1(ad609)	PA14	72	0
npr-1(ad609)	PA14	72	0
npr-1(ad609)	PA14	72	0
npr-1(ad609)	PA14	72	0
npr-1(ad609)	PA14	72	0
npr-1(ad609)	PA14	72	0
npr-1(ad609)	PA14	72	0
npr-1(ad609)	PA14	72	0
npr-1(ad609)	PA14	72	0
npr-1(ad609)	PA14	96	1
npr-1(ad609)	PA14	96	1
npr-1(ad609)	PA14	96	1
npr-1(ad609)	PA14	96	1
npr-1(ad609)	PA14	96	1
npr-1(ad609)	PA14	96	0
npr-1(ad609)	PA14	96	0
npr-1(ad609)	PA14	24	0
npr-1(ad609)	PA14	24	0
npr-1(ad609)	PA14	24	0
npr-1(ad609)	PA14	24	0
npr-1(ad609)	PA14	24	0
npr-1(ad609)	PA14	48	1
npr-1(ad609)	PA14	48	1
npr-1(ad609)	PA14	72	1
npr-1(ad609)	PA14	72	1
npr-1(ad609)	PA14	72	1
npr-1(ad609)	PA14	72	1
npr-1(ad609)	PA14	72	1
npr-1(ad609)	PA14	72	1
npr-1(ad609)	PA14	72	1
npr-1(ad609)	PA14	72	1
npr-1(ad609)	PA14	72	1
npr-1(ad609)	PA14	72	1
npr-1(ad609)	PA14	72	1
npr-1(ad609)	PA14	72	1
npr-1(ad609)	PA14	72	1
npr-1(ad609)	PA14	72	1
npr-1(ad609)	PA14	72	1
npr-1(ad609)	PA14	72	1
npr-1(ad609)	PA14	72	1
npr-1(ad609)	PA14	72	0
npr-1(ad609)	PA14	72	0
npr-1(ad609)	PA14	96	1
npr-1(ad609)	PA14	96	1
npr-1(ad609)	PA14	96	1
npr-1(ad609)	PA14	96	1
N2	PA14	24	0
N2	PA14	24	0
N2	PA14	48	1
N2	PA14	48	0
N2	PA14	72	1
N2	PA14	72	0
N2	PA14	72	0
N2	PA14	96	1
N2	PA14	96	1
N2	PA14	96	1
N2	PA14	96	1
N2	PA14	96	1
N2	PA14	96	1
N2	PA14	96	0
N2	PA14	120	1
N2	PA14	120	1
N2	PA14	120	1
N2	PA14	120	1
N2	PA14	120	1
N2	PA14	120	1
N2	PA14	120	1
N2	PA14	144	1
N2	PA14	144	1
N2	PA14	144	1
N2	PA14	144	1
N2	PA14	144	1
N2	PA14	144	1
N2	PA14	144	1
N2	PA14	168	1
N2	PA14	168	1
N2	PA14	24	0
N2	PA14	24	0
N2	PA14	24	0
N2	PA14	24	0
N2	PA14	48	1
N2	PA14	72	1
N2	PA14	72	1
N2	PA14	72	1
N2	PA14	96	1
N2	PA14	96	1
N2	PA14	96	1
N2	PA14	96	1
N2	PA14	96	1
N2	PA14	96	1
N2	PA14	96	1
N2	PA14	96	0
N2	PA14	96	0
N2	PA14	96	0
N2	PA14	120	1
N2	PA14	120	1
N2	PA14	120	1
N2	PA14	120	1
N2	PA14	120	1
N2	PA14	144	1
N2	PA14	144	1
N2	PA14	144	1
N2	PA14	144	1
N2	PA14	144	1
N2	PA14	144	1
N2	PA14	144	1
N2	PA14	24	1
N2	PA14	24	1
N2	PA14	24	1
N2	PA14	24	0
N2	PA14	24	0
N2	PA14	24	0
N2	PA14	24	0
N2	PA14	24	0
N2	PA14	48	0
N2	PA14	72	0
N2	PA14	96	1
N2	PA14	96	1
N2	PA14	96	1
N2	PA14	96	1
N2	PA14	120	1
N2	PA14	120	1
N2	PA14	120	1
N2	PA14	120	1
N2	PA14	120	1
N2	PA14	120	1
N2	PA14	120	1
N2	PA14	120	1
N2	PA14	120	1
N2	PA14	120	1
N2	PA14	120	1
N2	PA14	144	1
N2	PA14	144	1
N2	PA14	144	1
N2	PA14	144	1
N2	PA14	168	1
N2	PA14	24	0
N2	PA14	24	0
N2	PA14	24	0
N2	PA14	24	0
N2	PA14	24	0
N2	PA14	72	1
N2	PA14	72	0
N2	PA14	72	0
N2	PA14	96	1
N2	PA14	96	1
N2	PA14	96	1
N2	PA14	96	0
N2	PA14	120	1
N2	PA14	120	1
N2	PA14	120	1
N2	PA14	120	1
N2	PA14	120	1
N2	PA14	120	1
N2	PA14	120	1
N2	PA14	120	1
N2	PA14	120	1
N2	PA14	120	1
N2	PA14	120	1
N2	PA14	144	1
N2	PA14	144	1
N2	PA14	144	1
N2	PA14	144	1
N2	PA14	144	1
N2	PA14	144	1
N2	PA14	144	1
N2	PA14	24	0
N2	PA14	48	0
N2	PA14	48	0
N2	PA14	72	1
N2	PA14	72	1
N2	PA14	72	0
N2	PA14	72	0
N2	PA14	72	0
N2	PA14	72	0
N2	PA14	96	1
N2	PA14	96	1
N2	PA14	96	1
N2	PA14	96	1
N2	PA14	96	1
N2	PA14	96	1
N2	PA14	96	1
N2	PA14	96	1
N2	PA14	96	0
N2	PA14	96	0
N2	PA14	96	0
N2	PA14	120	1
N2	PA14	120	1
N2	PA14	120	1
N2	PA14	120	1
N2	PA14	144	1
N2	PA14	144	1
N2	PA14	144	1
N2	PA14	144	1
N2	PA14	144	1
N2	PA14	168	1
CB4856	PA14	24	0
CB4856	PA14	24	0
CB4856	PA14	48	0
CB4856	PA14	48	0
CB4856	PA14	48	0
CB4856	PA14	48	0
CB4856	PA14	48	0
CB4856	PA14	48	0
CB4856	PA14	72	1
CB4856	PA14	72	1
CB4856	PA14	72	1
CB4856	PA14	72	1
CB4856	PA14	72	1
CB4856	PA14	72	1
CB4856	PA14	72	1
CB4856	PA14	72	1
CB4856	PA14	72	1
CB4856	PA14	72	1
CB4856	PA14	72	1
CB4856	PA14	72	1
CB4856	PA14	72	0
CB4856	PA14	72	0
CB4856	PA14	72	0
CB4856	PA14	72	0
CB4856	PA14	72	0
CB4856	PA14	96	1
CB4856	PA14	96	1
CB4856	PA14	96	1
CB4856	PA14	96	1
CB4856	PA14	96	1
CB4856	PA14	24	0
CB4856	PA14	48	0
CB4856	PA14	48	0
CB4856	PA14	48	0
CB4856	PA14	48	0
CB4856	PA14	48	0
CB4856	PA14	48	0
CB4856	PA14	48	0
CB4856	PA14	48	0
CB4856	PA14	48	0
CB4856	PA14	72	1
CB4856	PA14	72	1
CB4856	PA14	72	1
CB4856	PA14	72	1
CB4856	PA14	72	1
CB4856	PA14	72	1
CB4856	PA14	72	1
CB4856	PA14	72	1
CB4856	PA14	72	1
CB4856	PA14	72	1
CB4856	PA14	72	1
CB4856	PA14	72	1
CB4856	PA14	72	1
CB4856	PA14	96	1
CB4856	PA14	96	1
CB4856	PA14	96	1
CB4856	PA14	96	1
CB4856	PA14	96	1
CB4856	PA14	96	1
CB4856	PA14	120	1
CB4856	PA14	24	0
CB4856	PA14	24	0
CB4856	PA14	48	0
CB4856	PA14	48	0
CB4856	PA14	72	1
CB4856	PA14	72	1
CB4856	PA14	72	1
CB4856	PA14	72	1
CB4856	PA14	72	1
CB4856	PA14	72	1
CB4856	PA14	72	1
CB4856	PA14	72	1
CB4856	PA14	72	0
CB4856	PA14	72	0
CB4856	PA14	72	0
CB4856	PA14	72	0
CB4856	PA14	72	0
CB4856	PA14	72	0
CB4856	PA14	72	0
CB4856	PA14	96	1
CB4856	PA14	96	1
CB4856	PA14	96	1
CB4856	PA14	96	1
CB4856	PA14	96	1
CB4856	PA14	96	0
CB4856	PA14	96	0
CB4856	PA14	120	1
CB4856	PA14	120	1
CB4856	PA14	120	1
CB4856	PA14	120	1
CB4856	PA14	48	0
CB4856	PA14	72	1
CB4856	PA14	72	1
CB4856	PA14	72	1
CB4856	PA14	72	1
CB4856	PA14	72	1
CB4856	PA14	72	1
CB4856	PA14	72	1
CB4856	PA14	72	1
CB4856	PA14	72	1
CB4856	PA14	72	1
CB4856	PA14	72	1
CB4856	PA14	72	1
CB4856	PA14	72	1
CB4856	PA14	72	0
CB4856	PA14	72	0
CB4856	PA14	72	0
CB4856	PA14	96	1
CB4856	PA14	96	1
CB4856	PA14	96	1
CB4856	PA14	96	1
CB4856	PA14	96	1
CB4856	PA14	96	1
CB4856	PA14	96	1
CB4856	PA14	96	0
CB4856	PA14	96	0
CB4856	PA14	96	0
CB4856	PA14	96	0
CB4856	PA14	96	0
CB4856	PA14	96	0
npr-1(ur89)	PA14	24	0
npr-1(ur89)	PA14	24	0
npr-1(ur89)	PA14	24	0
npr-1(ur89)	PA14	24	0
npr-1(ur89)	PA14	24	0
npr-1(ur89)	PA14	48	1
npr-1(ur89)	PA14	48	1
npr-1(ur89)	PA14	48	0
npr-1(ur89)	PA14	48	0
npr-1(ur89)	PA14	72	1
npr-1(ur89)	PA14	72	1
npr-1(ur89)	PA14	72	1
npr-1(ur89)	PA14	72	1
npr-1(ur89)	PA14	72	1
npr-1(ur89)	PA14	72	1
npr-1(ur89)	PA14	72	1
npr-1(ur89)	PA14	72	1
npr-1(ur89)	PA14	72	1
npr-1(ur89)	PA14	72	1
npr-1(ur89)	PA14	72	1
npr-1(ur89)	PA14	72	1
npr-1(ur89)	PA14	72	1
npr-1(ur89)	PA14	72	0
npr-1(ur89)	PA14	72	0
npr-1(ur89)	PA14	96	1
npr-1(ur89)	PA14	96	1
npr-1(ur89)	PA14	96	1
npr-1(ur89)	PA14	96	1
npr-1(ur89)	PA14	96	1
npr-1(ur89)	PA14	96	1
npr-1(ur89)	PA14	24	1
npr-1(ur89)	PA14	24	0
npr-1(ur89)	PA14	24	0
npr-1(ur89)	PA14	24	0
npr-1(ur89)	PA14	24	0
npr-1(ur89)	PA14	24	0
npr-1(ur89)	PA14	24	0
npr-1(ur89)	PA14	48	0
npr-1(ur89)	PA14	72	1
npr-1(ur89)	PA14	72	1
npr-1(ur89)	PA14	72	1
npr-1(ur89)	PA14	72	1
npr-1(ur89)	PA14	72	1
npr-1(ur89)	PA14	72	1
npr-1(ur89)	PA14	72	1
npr-1(ur89)	PA14	72	1
npr-1(ur89)	PA14	72	0
npr-1(ur89)	PA14	72	0
npr-1(ur89)	PA14	72	0
npr-1(ur89)	PA14	72	0
npr-1(ur89)	PA14	72	0
npr-1(ur89)	PA14	72	0
npr-1(ur89)	PA14	72	0
npr-1(ur89)	PA14	72	0
npr-1(ur89)	PA14	96	1
npr-1(ur89)	PA14	96	1
npr-1(ur89)	PA14	96	1
npr-1(ur89)	PA14	96	1
npr-1(ur89)	PA14	96	1
npr-1(ur89)	PA14	96	1
npr-1(ur89)	PA14	24	0
npr-1(ur89)	PA14	24	0
npr-1(ur89)	PA14	24	0
npr-1(ur89)	PA14	24	0
npr-1(ur89)	PA14	24	0
npr-1(ur89)	PA14	24	0
npr-1(ur89)	PA14	48	1
npr-1(ur89)	PA14	48	0
npr-1(ur89)	PA14	48	0
npr-1(ur89)	PA14	72	1
npr-1(ur89)	PA14	72	1
npr-1(ur89)	PA14	72	1
npr-1(ur89)	PA14	72	1
npr-1(ur89)	PA14	72	1
npr-1(ur89)	PA14	72	1
npr-1(ur89)	PA14	72	1
npr-1(ur89)	PA14	72	1
npr-1(ur89)	PA14	72	1
npr-1(ur89)	PA14	72	1
npr-1(ur89)	PA14	72	1
npr-1(ur89)	PA14	72	1
npr-1(ur89)	PA14	72	1
npr-1(ur89)	PA14	72	1
npr-1(ur89)	PA14	72	0
npr-1(ur89)	PA14	72	0
npr-1(ur89)	PA14	72	0
npr-1(ur89)	PA14	96	1
npr-1(ur89)	PA14	96	1
npr-1(ur89)	PA14	96	1
npr-1(ur89)	PA14	96	0
npr-1(ur89)	PA14	48	1
npr-1(ur89)	PA14	48	0
npr-1(ur89)	PA14	48	0
npr-1(ur89)	PA14	48	0
npr-1(ur89)	PA14	72	1
npr-1(ur89)	PA14	72	1
npr-1(ur89)	PA14	72	1
npr-1(ur89)	PA14	72	1
npr-1(ur89)	PA14	72	1
npr-1(ur89)	PA14	72	1
npr-1(ur89)	PA14	72	1
npr-1(ur89)	PA14	72	1
npr-1(ur89)	PA14	72	1
npr-1(ur89)	PA14	72	1
npr-1(ur89)	PA14	72	1
npr-1(ur89)	PA14	72	1
npr-1(ur89)	PA14	72	1
npr-1(ur89)	PA14	72	1
npr-1(ur89)	PA14	72	1
npr-1(ur89)	PA14	72	1
npr-1(ur89)	PA14	72	1
npr-1(ur89)	PA14	72	0
npr-1(ur89)	PA14	96	1
npr-1(ur89)	PA14	96	1
npr-1(ur89)	PA14	96	1
npr-1(ur89)	PA14	96	1
npr-1(ur89)	PA14	96	1
npr-1(ur89)	PA14	96	0
npr-1(ur89)	PA14	96	0
npr-1(ur89)	PA14	120	1
npr-1(ur89)	PA14	48	0
npr-1(ur89)	PA14	48	0
npr-1(ur89)	PA14	48	0
npr-1(ur89)	PA14	72	1
npr-1(ur89)	PA14	72	1
npr-1(ur89)	PA14	72	1
npr-1(ur89)	PA14	72	1
npr-1(ur89)	PA14	72	1
npr-1(ur89)	PA14	72	1
npr-1(ur89)	PA14	72	1
npr-1(ur89)	PA14	72	1
npr-1(ur89)	PA14	72	1
npr-1(ur89)	PA14	72	1
npr-1(ur89)	PA14	72	1
npr-1(ur89)	PA14	72	1
npr-1(ur89)	PA14	72	1
npr-1(ur89)	PA14	72	1
npr-1(ur89)	PA14	72	1
npr-1(ur89)	PA14	72	1
npr-1(ur89)	PA14	72	1
npr-1(ur89)	PA14	72	0
npr-1(ur89)	PA14	72	0
npr-1(ur89)	PA14	72	0
npr-1(ur89)	PA14	72	0
npr-1(ur89)	PA14	72	0
npr-1(ur89)	PA14	72	0
npr-1(ur89)	PA14	96	1
npr-1(ur89)	PA14	96	1
npr-1(ur89)	PA14	96	0
npr-1(ur89)	PA14	96	0
npr-1(ur89)	OP50	24	0
npr-1(ur89)	OP50	24	0
npr-1(ur89)	OP50	24	0
npr-1(ur89)	OP50	24	0
npr-1(ur89)	OP50	24	0
npr-1(ur89)	OP50	48	0
npr-1(ur89)	OP50	72	0
npr-1(ur89)	OP50	72	0
npr-1(ur89)	OP50	96	1
npr-1(ur89)	OP50	120	1
npr-1(ur89)	OP50	120	0
npr-1(ur89)	OP50	120	0
npr-1(ur89)	OP50	168	0
npr-1(ur89)	OP50	168	0
npr-1(ur89)	OP50	168	0
npr-1(ur89)	OP50	168	0
npr-1(ur89)	OP50	168	0
npr-1(ur89)	OP50	168	0
npr-1(ur89)	OP50	168	0
npr-1(ur89)	OP50	168	0
npr-1(ur89)	OP50	168	0
npr-1(ur89)	OP50	168	0
npr-1(ur89)	OP50	168	0
npr-1(ur89)	OP50	168	0
npr-1(ur89)	OP50	168	0
npr-1(ur89)	OP50	168	0
npr-1(ur89)	OP50	168	0
npr-1(ur89)	OP50	168	0
npr-1(ur89)	OP50	168	0
npr-1(ur89)	OP50	168	0
npr-1(ur89)	OP50	24	0
npr-1(ur89)	OP50	48	0
npr-1(ur89)	OP50	48	0
npr-1(ur89)	OP50	48	0
npr-1(ur89)	OP50	48	0
npr-1(ur89)	OP50	48	0
npr-1(ur89)	OP50	48	0
npr-1(ur89)	OP50	48	0
npr-1(ur89)	OP50	72	0
npr-1(ur89)	OP50	72	0
npr-1(ur89)	OP50	96	1
npr-1(ur89)	OP50	96	1
npr-1(ur89)	OP50	96	1
npr-1(ur89)	OP50	96	1
npr-1(ur89)	OP50	96	1
npr-1(ur89)	OP50	144	0
npr-1(ur89)	OP50	144	0
npr-1(ur89)	OP50	144	0
npr-1(ur89)	OP50	168	1
npr-1(ur89)	OP50	168	0
npr-1(ur89)	OP50	168	0
npr-1(ur89)	OP50	168	0
npr-1(ur89)	OP50	168	0
npr-1(ur89)	OP50	168	0
npr-1(ur89)	OP50	168	0
npr-1(ur89)	OP50	168	0
npr-1(ur89)	OP50	168	0
npr-1(ur89)	OP50	168	0
npr-1(ur89)	OP50	168	0
npr-1(ur89)	OP50	168	0
npr-1(ur89)	OP50	24	1
npr-1(ur89)	OP50	24	0
npr-1(ur89)	OP50	24	0
npr-1(ur89)	OP50	48	0
npr-1(ur89)	OP50	48	0
npr-1(ur89)	OP50	48	0
npr-1(ur89)	OP50	48	0
npr-1(ur89)	OP50	48	0
npr-1(ur89)	OP50	72	0
npr-1(ur89)	OP50	72	0
npr-1(ur89)	OP50	96	1
npr-1(ur89)	OP50	96	0
npr-1(ur89)	OP50	120	1
npr-1(ur89)	OP50	120	1
npr-1(ur89)	OP50	168	0
npr-1(ur89)	OP50	168	0
npr-1(ur89)	OP50	168	0
npr-1(ur89)	OP50	168	0
npr-1(ur89)	OP50	168	0
npr-1(ur89)	OP50	168	0
npr-1(ur89)	OP50	168	0
npr-1(ur89)	OP50	168	0
npr-1(ur89)	OP50	168	0
npr-1(ur89)	OP50	168	0
npr-1(ur89)	OP50	168	0
npr-1(ur89)	OP50	168	0
npr-1(ur89)	OP50	168	0
npr-1(ur89)	OP50	168	0
npr-1(ur89)	OP50	168	0
npr-1(ur89)	OP50	168	0
N2	OP50	48	0
N2	OP50	72	1
N2	OP50	72	0
N2	OP50	72	0
N2	OP50	96	1
N2	OP50	96	1
N2	OP50	96	0
N2	OP50	96	0
N2	OP50	120	0
N2	OP50	120	0
N2	OP50	120	0
N2	OP50	144	1
N2	OP50	144	1
N2	OP50	144	0
N2	OP50	144	0
N2	OP50	168	1
N2	OP50	168	1
N2	OP50	168	0
N2	OP50	168	0
N2	OP50	168	0
N2	OP50	168	0
N2	OP50	168	0
N2	OP50	168	0
N2	OP50	168	0
N2	OP50	168	0
N2	OP50	168	0
N2	OP50	168	0
N2	OP50	168	0
N2	OP50	168	0
N2	OP50	168	0
N2	OP50	24	0
N2	OP50	72	0
N2	OP50	72	0
N2	OP50	72	0
N2	OP50	96	1
N2	OP50	96	1
N2	OP50	96	1
N2	OP50	96	1
N2	OP50	120	1
N2	OP50	120	1
N2	OP50	120	1
N2	OP50	120	1
N2	OP50	120	1
N2	OP50	120	1
N2	OP50	120	0
N2	OP50	120	0
N2	OP50	144	1
N2	OP50	144	0
N2	OP50	144	0
N2	OP50	144	0
N2	OP50	144	0
N2	OP50	168	0
N2	OP50	168	0
N2	OP50	168	0
N2	OP50	168	0
N2	OP50	168	0
N2	OP50	168	0
N2	OP50	168	0
N2	OP50	168	0
N2	OP50	168	0
N2	OP50	24	0
N2	OP50	48	0
N2	OP50	72	1
N2	OP50	96	1
N2	OP50	96	1
N2	OP50	120	1
N2	OP50	120	1
N2	OP50	120	1
N2	OP50	120	0
N2	OP50	144	1
N2	OP50	144	1
N2	OP50	144	1
N2	OP50	144	0
N2	OP50	168	0
N2	OP50	168	0
N2	OP50	168	0
N2	OP50	168	0
N2	OP50	168	0
N2	OP50	168	0
N2	OP50	168	0
N2	OP50	168	0
N2	OP50	168	0
N2	OP50	168	0
N2	OP50	168	0
N2	OP50	168	0
N2	OP50	168	0
N2	OP50	168	0
N2	OP50	168	0
N2	OP50	168	0
N2	OP50	168	0
N2	OP50	24	0
N2	OP50	48	0
N2	OP50	48	0
N2	OP50	72	1
N2	OP50	96	1
N2	OP50	96	1
N2	OP50	96	0
N2	OP50	96	0
N2	OP50	120	1
N2	OP50	120	1
N2	OP50	120	0
N2	OP50	120	0
N2	OP50	120	0
N2	OP50	144	1
N2	OP50	168	0
N2	OP50	168	0
N2	OP50	168	0
N2	OP50	168	0
N2	OP50	168	0
N2	OP50	168	0
N2	OP50	168	0
N2	OP50	168	0
N2	OP50	168	0
N2	OP50	168	0
N2	OP50	168	0
N2	OP50	168	0
N2	OP50	168	0
N2	OP50	168	0
N2	OP50	168	0
N2	OP50	168	0
N2	OP50	24	0
N2	OP50	48	0
N2	OP50	72	0
N2	OP50	72	0
N2	OP50	72	0
N2	OP50	72	0
N2	OP50	72	0
N2	OP50	96	1
N2	OP50	96	0
N2	OP50	120	1
N2	OP50	120	1
N2	OP50	120	1
N2	OP50	120	0
N2	OP50	120	0
N2	OP50	120	0
N2	OP50	120	0
N2	OP50	144	1
N2	OP50	144	1
N2	OP50	168	1
N2	OP50	168	1
N2	OP50	168	0
N2	OP50	168	0
N2	OP50	168	0
N2	OP50	168	0
N2	OP50	168	0
N2	OP50	168	0
N2	OP50	168	0
N2	OP50	168	0
N2	OP50	168	0
N2	OP50	168	0
N2	OP50	24	0
N2	OP50	96	1
N2	OP50	120	1
N2	OP50	144	1
N2	OP50	144	1
N2	OP50	144	1
N2	OP50	144	0
N2	OP50	144	0
N2	OP50	144	0
N2	OP50	144	0
N2	OP50	168	1
N2	OP50	168	1
N2	OP50	168	1
N2	OP50	168	1
N2	OP50	168	0
N2	OP50	168	0
N2	OP50	168	0
N2	OP50	168	0
N2	OP50	168	0
N2	OP50	168	0
N2	OP50	168	0
N2	OP50	168	0
N2	OP50	168	0
N2	OP50	168	0
N2	OP50	168	0
N2	OP50	168	0
N2	OP50	168	0
N2	OP50	168	0
N2	OP50	168	0
N2	OP50	168	0
N2	OP50	24	0
N2	OP50	96	1
N2	OP50	96	1
N2	OP50	96	1
N2	OP50	96	0
N2	OP50	120	1
N2	OP50	120	1
N2	OP50	120	0
N2	OP50	144	0
N2	OP50	168	1
N2	OP50	168	1
N2	OP50	168	0
N2	OP50	168	0
N2	OP50	168	0
N2	OP50	168	0
N2	OP50	168	0
N2	OP50	168	0
N2	OP50	168	0
[truncated: 372 more rows]
