# Supplementary material for: Contrasting invertebrate immune defense behaviors caused by a single gene, the Caenorhabditis elegans neuropeptide receptor gene npr-1
Source: BMC Genomics. 2016 Apr 11;17:280. doi: 10.1186/s12864-016-2603-8 (PMC4827197; doi:10.1186/s12864-016-2603-8)
Supplement: Additional file 15: — Table with the list of differentially expressed genes after exposure of the C. elegans N2 wildtype or npr-1 mutant to pathogenic B. thuringiensis B-18247, pathogenic P. aeruginosa PA14, or non-pathogenic E. coli. (XLS 2096 kb) [file 12864_2016_2603_MOESM15_ESM.xls]

## Sheet: Differential expressed gene
					Fold Change								Cuffdiff Qvalue
Isoform	Tid	GeneSymbol	WBID	Cluster	BT_N2_12H	BT_N2_24H	BT_npr_12H	BT_npr_24H	PA_N2_12H	PA_N2_24H	PA_npr_12H	PA_npr_24H	BT_N2_12H	BT_N2_24H	BT_npr_12H	BT_npr_24H	PA_N2_12H	PA_N2_24H	PA_npr_12H	PA_npr_24H
B0511.11	B0511.11	B0511.11	WBGene00015236	1	0.818553	0.760044	0.835988	0.58248	-0.159458	-0.693489	0.16097	-0.364763	0.00798082	0.194985	0.49558	0.997282	0.997756	0.150035	0.995958	0.710754
F14E5.5	F14E5.5	lips-10	WBGene00008803	1	0.78443	-0.326817	-0.197889	-0.659458	-0.0690338	0.134194	0.116374	0.697203	0.00182674	0.458152	0.937272	0.962532	0.997756	0.781343	0.995958	0.125898
C04E6.4	C04E6.4	C04E6.4	WBGene00015421	1	1.89195	3.4267	1.19398	0.600092	-0.870543	0.0541849	0.461758	0.361015	0.000474859	0.0332176	0.365115	0.997282	0.991811	1	0.995958	0.854896
F56D6.10	F56D6.10	dct-8	WBGene00044472	1	13.8527	0.275025	-0.747494	-1.66281	0	0.254272	11.8074	3.36214	0.000474859	0.784436	0.727326	0.488917	1	0.922854	1	0.549997
B0507.10	B0507.10	B0507.10	WBGene00015227	1	1.28257	0.697291	1.93516	1.77724	0.0698007	-0.647228	0.925106	-0.309812	0.00182674	0.286911	0.00965777	0.118679	0.997756	0.418774	0.847071	0.813765
ZK1290.9	ZK1290.9	fbxa-224	WBGene00022890	1	1.44448	3.59653	0.821229	0.34891	-0.395621	-0.663817	0.508202	-0.276591	0.00182674	0.0315169	0.544335	0.997282	0.997756	1	0.985091	0.86847
Y50E8A.2	Y50E8A.2	Y50E8A.2	WBGene00013047	1	1.7183	2.77231	0.85374	0.480401	0.608059	-0.382346	0.112108	-0.163035	0.00628001	0.439002	0.642104	0.997282	1	1	0.995958	0.955604
C28F5.4	C28F5.4	C28F5.4	WBGene00016185	1	1.60172	2.60244	1.18412	0.211672	-0.0499844	-2.12811	2.10452	0.894466	0.00838641	1	1	1	1	1	1	1
B0240.2	B0240.2	spe-42	WBGene00007117	1	1.55319	1.87295	1.44292	0.404373	0.0135019	0.863756	0.517885	-0.0678253	0.000474859	1	0.21908	0.997282	1	1	0.987962	0.971019
Y53H1B.2	Y53H1B.2	Y53H1B.2	WBGene00013181	1	0.705482	-0.296495	0.100615	-0.651929	-0.573183	-0.702638	-0.722609	-0.71619	0.00604073	0.50714	0.98003	0.994582	0.686836	0.0135284	0.665623	0.124748
F26A1.4	F26A1.4	F26A1.4	WBGene00017803	1	1.78601	2.35285	0.863516	0.695812	-0.160506	0.936092	0.236136	-0.118239	0.000474859	0.0227579	0.56914	0.997282	0.997756	1	0.995958	0.95662
ZC513.10	ZC513.10	fbxa-223	WBGene00022630	1	2.12349	1.77409	1.59057	0.173601	-0.868672	-0.523135	0.165597	1.64043	0.000474859	1	0.263377	0.997282	1	1	0.995958	1
ZC373.7	ZC373.7	col-176	WBGene00000749	1	2.58945	1.18352	2.31401	2.65315	-0.825728	-1.23781	0.0871798	-0.323966	0.000474859	0.0757867	0.0172211	0.0073908	0.717192	0.0650257	0.995958	0.818707
Y39F10C.3	Y39F10C.3	Y39F10C.3	WBGene00206368	1	1.32092	2.07868	-0.0255386	0.15439	-1.14953	-2.80191	0.0347008	-0.295775	0.00776212	0.106171	0.992259	0.997282	0.922184	1	0.995958	0.895177
D1086.5	D1086.5	D1086.5	WBGene00008392	1	1.146	-0.114597	-0.000442835	-0.931364	0.57001	0.990163	0.307955	0.887166	0.000474859	0.867858	0.999505	0.688543	0.991811	0.0192442	0.995958	0.124748
T07H3.2	T07H3.2	bath-46	WBGene00020325	1	2.80351	2.69981	2.28942	2.65468	1.92911	1.67603	1.9661	2.01405	0.000861578	0.0572757	0.296238	0.646782	0.526353	0.0364695	0.322398	0.0865777
C08F11.7	C08F11.7	C08F11.7	WBGene00007454	1	1.39615	0.597153	0.638625	-0.568999	-0.508007	-0.29246	0.0767601	1.07749	0.00962916	0.443682	0.781116	0.997282	0.997756	0.784118	1	0.531433
Y73B6BL.36	Y73B6BL.36	Y73B6BL.36	WBGene00022255	1	1.49294	0.486926	0.522395	0.52746	0.00384911	-0.533261	0.830626	0.0288529	0.00513847	0.474064	0.785585	0.997282	0.997756	0.462136	0.968538	0.981675
C40H1.4	C40H1.4	elo-4	WBGene00001242	1	1.02827	-0.882012	0.630535	0.258192	-0.370531	0.0522588	0.232396	-0.165047	0.00582125	0.0965599	0.675987	0.997282	0.997756	0.946888	0.995958	0.898671
C40H1.5	C40H1.5	ttr-5	WBGene00008040	1	0.918983	-0.0835	-0.233223	-0.695776	0.308959	0.221422	0.211926	0.246904	0.00346282	0.895534	0.928394	0.997282	0.997756	0.646792	0.995958	0.754876
ZK896.5.1	ZK896.5	ZK896.5	WBGene00014136	1	3.57604	14.7853	4.14524	5.00631	10.176	10.3693	0.353144	3.26954	0.0989122	0.318198	0.00378135	0.657954	0.997756	0.621456	0.995958	0.510894
Y43F8C.3	Y43F8C.3	Y43F8C.3	WBGene00012825	1	0.838458	-0.815453	0.0967479	-0.846729	-0.316693	0.442791	0.342607	0.329439	0.00649385	0.0614436	0.981412	0.768599	0.997756	0.205507	0.995958	0.610021
C01F1.5	C01F1.5	C01F1.5	WBGene00015300	1	1.39488	0.15047	1.86162	0.846081	-0.946031	0.234079	-0.422306	0.137307	0.00444187	0.86848	0.15841	0.997282	0.991811	0.775942	0.995958	0.933114
T05E11.7	T05E11.7	T05E11.7	WBGene00011483	1	2.27254	1.56012	1.39176	0.19652	-1.4423	-0.11715	-0.199344	-0.687757	0.00858181	1	0.366657	0.997282	1	1	1	1
F55A4.9	F55A4.9	rncs-1	WBGene00023069	1	0.895864	-0.654242	-0.679208	-0.942514	0.0629506	-0.202721	0.880273	-0.157193	0.00182674	0.185139	0.568412	0.663961	0.997756	0.704689	0.590679	0.876984
T27A3.8	T27A3.8	T27A3.8	WBGene00044611	1	1.74269	0.96714	0.142498	0.0224774	3.13604	1.75324	0.954406	1.3338	0.00396861	0.156526	0.979298	0.997282	0.950118	0.19305	0.995616	0.344971
R13F6.5	R13F6.5	dhhc-5	WBGene00020066	1	1.59955	0.81954	0.405735	0.224114	0.403676	0.98811	0.894731	0.547741	0.0024104	0.351537	0.865878	0.997282	0.997756	0.462614	0.944449	0.716879
C01G12.13	C01G12.13	C01G12.13	WBGene00044333	1	1.38341	3.67661	0.600329	0.256253	-0.585196	0.0853984	0.240117	0.643683	0.00120357	0.0652895	0.711547	0.997282	0.997756	1	0.995958	0.651052
ZK546.7	ZK546.7	ZK546.7	WBGene00022763	1	1.64075	1.55613	0.171668	0.135112	0.335848	-1.82508	-0.357587	-1.28156	0.00321006	0.109868	0.975537	0.997282	0.997756	1	0.995958	0.277358
K06A9.2	K06A9.2	K06A9.2	WBGene00019436	1	1.11135	-0.442636	-0.289434	-1.51081	-0.165859	1.12481	0.457184	1.02859	0.00212599	0.481895	0.911908	0.0901598	0.997756	0.0145946	0.995616	0.107785
T22F3.10	T22F3.10	T22F3.10	WBGene00020699	1	2.30719	0.687309	1.86442	-0.989125	0.770599	1.08016	0.965937	1.45726	0.000474859	0.347843	0.118577	0.962533	0.991811	0.0595778	0.963209	0.0390397
C33G8.2	C33G8.2	C33G8.2	WBGene00016360	1	1.31599	0.818465	0.840485	-0.183064	0.299206	-0.410425	-0.358923	-0.280367	0.000474859	0.0842572	0.501974	0.997282	0.997756	0.342755	0.995616	0.745913
Y73C8B.1	Y73C8B.1	Y73C8B.1	WBGene00022258	1	1.44822	-0.285892	0.530528	-0.570762	1.2708	-0.076331	1.03123	0.642847	0.000474859	0.602425	0.703116	0.997282	0.143476	0.923234	0.686159	0.357229
C01B7.4	C01B7.4	magu-2	WBGene00006467	1	2.0343	1.24656	2.16228	1.22576	1.13576	1.03018	0.874525	0.827277	0.00182674	0.167854	0.264694	0.997282	0.751527	0.135365	0.968538	0.506534
C47E12.11a	C47E12.11	C47E12.11	WBGene00008154	1	1.05082	2.36914	0.840063	0.644836	-0.147311	0.848571	0.23694	-0.349492	0.00266767	0.223128	0.495009	0.997282	0.997756	1	0.995958	0.767914
F25B3.4	F25B3.4	F25B3.4	WBGene00009101	1	1.23115	1.15096	0.481419	0.14346	0.380398	0.99987	0.43703	0.1923	0.00628001	0.273185	0.858345	0.997282	0.997756	0.470883	0.995958	0.927203
Y105C5B.11b	Y105C5B.11	Y105C5B.11	WBGene00013651	1	2.65887	1.70207	1.02477	-0.134415	0.53702	-4.16162	0.0700078	0.0502243	0.00212599	0.0238554	0.457449	0.997282	0.997756	1	0.995958	0.974977
B0284.1	B0284.1	B0284.1	WBGene00007131	1	2.0279	0.807091	2.72044	0.21526	0.328144	0.245175	1.2733	0.706442	0.000474859	0.328085	0.0191675	0.997282	1	0.843796	0.866492	0.553631
B0284.2	B0284.2	B0284.2	WBGene00007132	1	2.93019	0.427346	2.75981	1.95062	3.12776	-0.203354	0.520692	0.313749	0.00371464	1	0.029245	0.289485	1	0.888971	1	0.867021
Y17D7B.1	Y17D7B.1	nhr-231	WBGene00012449	1	1.6997	1.26128	1.68032	1.47788	0.754903	1.43456	0.802936	1.01016	0.000474859	0.0257998	0.0936749	0.324952	0.978777	0.0246977	0.968538	0.185477
F10E9.2	F10E9.2	F10E9.2	WBGene00017354	1	1.03106	0.2998	0.101439	0.251346	-0.0651629	-0.593508	0.0892746	-0.70532	0.00604073	0.676894	0.981412	0.997282	0.997756	0.492101	0.995958	0.448622
Y46G5A.25	Y46G5A.25	snf-4	WBGene00004903	1	2.04819	2.11617	0.587646	0.488856	-0.619929	1.15793	0.491991	0.39926	0.000474859	0.0285768	0.713605	0.997282	1	1	0.995424	0.80983
ZK1098.6	ZK1098.6	ZK1098.6	WBGene00014223	1	1.17122	0.954439	0.501533	0.353272	-0.106927	-0.630464	0.545451	-0.00532331	0.000474859	0.0862808	0.738251	0.997282	0.997756	0.41601	0.968538	0.994683
Y41G9A.10	Y41G9A.10	Y41G9A.10	WBGene00044901	1	1.09509	-0.191247	-0.416875	0.124058	-0.10499	-0.755587	0.153999	0.256847	0.00467388	0.776328	0.805979	0.997282	0.997756	0.0635923	0.995958	0.802787
C16C8.18	C16C8.18	C16C8.18	WBGene00015855	1	1.19788	2.61815	0.237331	0.89384	-0.459052	-0.484804	0.183352	-0.149082	0.00561276	0.213682	0.957263	0.997282	0.997756	0.911993	0.995958	0.960678
R13H9.6	R13H9.6	R13H9.6	WBGene00020072	1	1.35672	2.35712	8.22323	0	-0.297179	0.553287	0	0	0.00266767	0.0300445	1	1	0.997756	1	1	1
C41D7.2	C41D7.2	ptr-3	WBGene00004218	1	1.0912	-0.512897	0.375473	-1.2344	-0.198533	0.889791	0.71952	0.778028	0.00293988	0.442891	0.86467	0.35302	0.997756	0.0361702	0.955846	0.224504
F08G12.5	F08G12.5	F08G12.5	WBGene00008588	1	1.39444	0.317437	-0.16823	-0.0868585	0.182224	-0.488913	-0.29663	-0.34281	0.000861578	0.609626	0.96492	0.997282	0.997756	0.398085	0.995958	0.714652
C38C6.5	C38C6.5	C38C6.5	WBGene00007998	1	2.02053	2.35103	1.29201	0.60334	-0.810286	2.31229	0.466196	-0.120411	0.000474859	0.045773	0.317839	0.997282	1	1	0.995958	1
T10B5.2	T10B5.2	T10B5.2	WBGene00020388	1	1.78468	1.40331	1.07253	0.655754	-1.09624	-0.0775377	-0.0188135	-0.2869	0.000474859	0.0296484	0.368783	0.997282	0.629177	1	0.995958	0.844429
C17H1.5	C17H1.5	C17H1.5	WBGene00007658	1	0.209847	1.07996	2.4302	2.03319	-0.20739	-0.119712	-0.282557	-0.161907	0.726897	0.107157	0.00690507	0.0522635	0.997756	0.933598	0.995958	0.93876
T16G1.1	T16G1.1	pqn-67	WBGene00004150	1	1.2764	-0.512913	0.697724	-0.628957	1.59168	0.374634	1.35841	0.831535	0.00212599	0.385343	0.601842	0.997282	0.116159	0.513439	0.497972	0.22607
Y110A2AL.3	Y110A2AL.3	Y110A2AL.3	WBGene00022440	1	1.43632	0.322402	0.608166	0.701321	0.634642	0.802839	0.498607	2.77051	0.00628001	0.641886	0.763945	0.997282	0.991811	0.0880247	0.995958	0.00746434
Y110A2AL.9	Y110A2AL.9	Y110A2AL.9	WBGene00022445	1	1.27837	0.0734481	0.611787	-0.0035727	0.25604	0.375808	0.886795	2.72563	0.00182674	0.92338	0.753551	0.997282	0.997756	0.512252	0.967432	0.00511508
T01D3.3a	T01D3.3	T01D3.3	WBGene00011328	1	1.58339	-0.322459	0.989807	-0.589715	0.36503	0.594939	0.611293	0.640917	0.00604073	0.790517	0.546296	0.997282	0.997756	0.160295	0.990227	0.329204
T22F3.11a	T22F3.11	T22F3.11	WBGene00020700	1	7.44794	0.990475	2.31868	-1.27973	2.2937	0.619835	0.0505824	0.299262	0.000474859	0.165628	0.0124156	0.35302	0.275742	0.268265	0.995958	0.860726
C13D9.8	C13D9.8	ncx-9	WBGene00003574	1	1.95417	1.97861	1.61836	0.360824	-1.59307	0.0755485	-0.578496	0.662231	0.00182674	0.380191	0.182733	0.997282	0.530489	1	0.991068	0.527764
F36D1.6	F36D1.6	F36D1.6	WBGene00009465	1	2.23089	2.22379	1.16496	1.59669	-1.13354	0.0291154	0.442096	-0.689929	0.000474859	0.0912579	0.469658	0.61173	1	1	0.995958	1
F36D1.7	F36D1.7	F36D1.7	WBGene00009466	1	1.43497	0.81526	0.121849	0.529417	0.224632	1.10742	0.755725	1.17135	0.000474859	0.15929	0.978045	0.997282	0.997756	0.0209846	0.889265	0.0395335
Y50E8A.6	Y50E8A.6	Y50E8A.6	WBGene00013049	1	2.18868	2.6665	1.67923	0.552068	0.383738	0.0031614	0.8885	0.207026	0.000474859	1	0.151857	0.997282	1	1	0.959661	1
R05H10.1	R05H10.1	R05H10.1	WBGene00011042	1	2.40519	-0.282064	-0.628332	-1.16876	-0.0411646	0.822178	0.290847	0.837182	0.000474859	0.686289	0.649438	0.246416	0.997756	0.0200871	0.995958	0.0819833
B0205.4	B0205.4	B0205.4	WBGene00015019	1	2.61324	-0.368167	2.34753	-0.0795531	-1.6341	0.14258	0.692161	-0.0566183	0.00735743	0.630343	0.120869	0.997282	1	0.868813	0.992037	0.972243
F17C8.5	F17C8.5	twk-6	WBGene00006661	1	1.55305	1.98981	0.845073	0.678916	-0.747264	-0.0719243	0.42793	-0.322096	0.00152002	0.0238554	0.552325	0.997282	0.991811	1	0.995958	0.843791
C39E9.2	C39E9.2	scl-5	WBGene00008027	1	1.94683	0.375895	0.788492	-0.707133	-1.64656	-0.102426	-0.199582	0.839621	0.000474859	0.52252	0.490028	0.997282	0.0330809	0.907341	0.995958	0.139412
F59E11.7a	F59E11.7	F59E11.7	WBGene00019113	1	1.3462	-0.37624	0.0235113	-0.864363	0.480511	0.811244	1.05654	0.928751	0.00838641	0.642844	0.992207	0.997282	0.997756	0.217594	0.779462	0.256836
C25E10.8.2	C25E10.8	C25E10.8	WBGene00016097	1	1.00377	0.828379	0.410591	0.6466	0.0945168	-0.117734	0.273403	0.189807	0.00293988	0.082515	0.791642	0.997282	0.997756	0.869751	0.995958	0.839316
Y53F4B.24	Y53F4B.24	Y53F4B.24	WBGene00013170	1	1.2772	1.47462	0.377026	0.384294	-0.349956	0.195122	-0.0250021	-0.379366	0.0024104	0.0486643	0.873698	0.997282	0.997756	1	0.995958	0.803468
C03C11.2	C03C11.2	fog-3	WBGene00001483	1	1.70382	1.27176	0.659157	0.408323	0.141219	-1.16997	-0.138011	-0.243799	0.000474859	0.0308309	0.679314	0.997282	0.997756	0.176729	0.995958	0.855007
Y102A11A.2b	Y102A11A.2	Y102A11A.2	WBGene00022412	1	2.10126	0.812613	1.74978	1.47253	0.928729	0.419027	-0.408664	-0.111051	0.00920637	0.43124	0.656553	0.997282	0.97936	0.54785	0.995958	0.959657
Y41E3.19	Y41E3.19	Y41E3.19	WBGene00044979	1	1.19345	3.10166	0.7673	0.340178	-0.214053	-2.25251	0.149609	-0.0472962	0.00561276	0.0364391	0.61244	0.997282	0.997756	0.502964	0.995958	0.979053
F14F7.2	F14F7.2	cyp-13A11	WBGene00008809	1	3.17985	0.408711	1.62911	1.6979	8.76712	0.780459	2.80132	0.681305	0.00735743	1	0.157586	0.329247	1	1	1	1
C46H11.2	C46H11.2	C46H11.2	WBGene00016728	1	0.811326	0.124836	0.675096	-0.474951	0.714026	0.353589	1.26098	0.824428	0.00776212	0.847374	0.57174	0.997282	0.68526	0.439739	0.103304	0.0957313
C01B12.4	C01B12.4	osta-1	WBGene00015287	1	1.18557	0.868481	1.00242	0.167707	-0.382365	0.86694	0.0273753	0.236021	0.00671161	0.228017	0.4125	0.997282	0.997756	0.211744	0.995958	0.860997
C30G7.1	C30G7.1	hil-1	WBGene00001852	1	1.27969	-0.847053	-0.463692	-2.1251	0.261448	1.09196	0.511597	0.803503	0.000474859	0.102023	0.760263	0.00401875	0.997756	0.00366533	0.968538	0.109194
C52B9.3a	C52B9.3	coel-1	WBGene00016866	1	1.32618	-0.394871	-0.637146	-1.10429	0.322862	0.80839	0.836477	0.393541	0.000474859	0.456476	0.654575	0.275365	0.997756	0.00815658	0.666442	0.518348
Y49E10.17a	Y49E10.17	fbxa-218	WBGene00013036	1	1.59051	1.06318	0.739384	1.05503	-0.66078	0.506914	0.0268448	0.210056	0.00212599	0.561134	0.843339	0.997282	0.991811	1	0.995958	0.943272
F55C5.1	F55C5.1	ssp-35	WBGene00010091	1	0.762634	2.72181	0.215066	0.417667	-0.154692	-0.0454463	0.113944	-0.026391	0.00798082	0.0364391	0.947656	0.997282	0.997756	0.97663	0.995958	0.983698
E04F6.16	E04F6.16	mrpr-1	WBGene00045095	1	1.0397	-0.604138	-1.8024	-1.13628	-17.3323	0.734912	0.547248	-1.61525	0.130161	0.626722	0.307198	0.997282	0.00322064	0.705342	0.995958	1
F26A1.3	F26A1.3	F26A1.3	WBGene00017802	1	1.30574	2.55626	0.682122	0.429034	-0.423782	0.245568	0.240347	-0.138397	0.000474859	0.0720114	0.721583	0.997282	0.997756	1	0.995958	0.955351
F59G1.2	F59G1.2	tsp-18	WBGene00006644	1	1.99144	2.99035	1.31753	0.788498	-0.0180569	-0.409911	0.621255	0.460006	0.000474859	0.0424877	0.284198	0.997282	0.997756	1	0.968538	0.764238
Y50E8A.10	Y50E8A.10	Y50E8A.10	WBGene00013053	1	1.88782	4.6136	0.77952	0.414607	-0.839132	-0.705556	0.248747	-0.17058	0.000474859	0.156018	0.598238	0.997282	0.953288	1	0.995958	0.93305
C42D4.13	C42D4.13	C42D4.13	WBGene00016598	1	1.42175	0.503727	1.35584	1.23133	0.882616	1.17241	1.06658	1.27514	0.00582125	0.500971	0.274154	0.661239	0.977747	0.0135284	0.733208	0.0486914
C33D9.5	C33D9.5	C33D9.5	WBGene00007899	1	1.43889	-0.430715	1.23956	-0.0829922	1.52743	0.761125	0.545802	0.959623	0.00371464	0.476686	0.296238	0.997282	0.11917	0.0244103	0.981231	0.0548365
F09F3.8	F09F3.8	F09F3.8	WBGene00014732	1	3.26226	-0.0402894	0.978904	-0.726051	3.0724	1.13528	3.75725	0.914469	0.000474859	0.957185	0.419243	0.997282	0.0872746	0.132357	0.11667	0.367831
F47H4.12	F47H4.12	F47H4.12	WBGene00043053	1	1.94843	0.40111	1.80112	1.07565	0.238647	1.51581	0.136253	-0.341549	0.000474859	1	0.0772147	0.997282	1	0.0215755	0.995958	1
F14D12.5	F14D12.5	sulp-2	WBGene00017464	1	0.882851	0.746285	0.828312	-0.319295	-0.266484	-0.709018	-0.392634	-0.343736	0.00266767	0.129912	0.459547	0.997282	0.997756	0.0811194	0.995461	0.666907
Y51H7C.8	Y51H7C.8	Y51H7C.8	WBGene00021786	1	1.26194	3.73244	0.529268	0.820374	-0.227239	-0.558019	0.0590042	0.437577	0.00538256	0.0678996	0.797829	0.997282	0.997756	0.81938	0.995958	0.838555
W04E12.5b	W04E12.5	W04E12.5	WBGene00012250	1	1.43748	3.04211	3.27209	-0.494699	-0.505337	0.0400793	-10.1887	8.42854	0.000474859	0.34419	1	1	0.997756	1	1	1
Y34F4.4	Y34F4.4	Y34F4.4	WBGene00021339	1	1.61784	1.30408	0.998692	1.14198	1.31302	1.17292	0.708268	0.946543	0.000474859	0.0245409	0.40955	0.642052	0.421637	0.0189436	0.967432	0.0946994
C02G6.2	C02G6.2	C02G6.2	WBGene00015360	1	2.02422	2.02712	1.43745	0.195222	-0.402936	0.777149	0.0605151	0.168519	0.000474859	1	0.214157	0.997282	1	1	0.995958	0.933905
B0310.3	B0310.3	B0310.3	WBGene00015139	1	1.24726	0.538619	0.363557	-0.755506	0.836363	0.366164	0.604499	0.543211	0.00513847	0.485913	0.867279	0.997282	0.899562	0.645938	0.968538	0.528152
Y43F8B.23	Y43F8B.23	Y43F8B.23	WBGene00194815	1	1.65213	1.17223	0	-7.61919	0.0897333	2.79326	0	0	0.0132883	0.19096	1	1	0.997756	0.00728876	1	1
R05D7.2	R05D7.2	R05D7.2	WBGene00011027	1	1.94344	2.67641	0.924473	0.689595	-0.715213	0.598763	0.777426	0.499509	0.000474859	0.066709	0.528653	0.997282	0.997756	0.618491	0.968538	0.704121
F47B8.2	F47B8.2	F47B8.2	WBGene00009803	1	1.43545	-0.100303	0.391357	-0.524976	0.254822	0.507594	0.478365	0.940875	0.000474859	0.878065	0.821484	0.997282	0.997756	0.178487	0.968538	0.0385023
Y39E4A.2b	Y39E4A.2	ttm-1	WBGene00012712	1	1.58433	1.60995	1.29031	1.69881	0.753254	1.04974	1.20491	0.821783	0.0024104	0.0199075	0.380686	0.249388	0.991811	0.0353685	0.845096	0.216963
F47C10.2	F47C10.2	btb-21	WBGene00018540	1	1.0513	0.935696	-0.0926045	-0.310906	1.07776	0.933132	0.933389	1.15364	0.00962916	0.0892587	0.982269	0.997282	0.432905	0.0610866	0.695625	0.0387478
K07F5.8	K07F5.8	K07F5.8	WBGene00010636	1	1.25397	0.923919	0.793884	0.0700724	-0.238343	-1.31236	-0.182218	-0.535517	0.00396861	0.279133	0.59633	0.997282	0.997756	0.163187	0.995958	0.647684
K07F5.6	K07F5.6	K07F5.6	WBGene00010634	1	1.45859	2.57891	0.847333	0.679092	-0.202206	0.560226	0.112631	0.584155	0.000474859	0.0173288	0.525138	0.997282	0.997756	1	0.995958	0.585121
Y37H2C.1	Y37H2C.1	Y37H2C.1	WBGene00012573	1	1.72371	0.554751	1.79244	-0.0592494	0.400999	1.53828	-0.530977	1.0323	0.00467388	1	0.115503	0.997282	1	0.0180251	1	0.143147
Y66A7A.4	Y66A7A.4	Y66A7A.4	WBGene00013424	1	1.51267	1.21834	0.30708	0.360554	-0.539981	-1.76807	-0.14516	-1.17206	0.000474859	0.0608517	0.908226	0.997282	0.997756	0.0419696	0.995958	0.128005
Y39F10C.1	Y39F10C.1	Y39F10C.1	WBGene00021457	1	1.81232	2.26779	0.456778	0.571759	0.407202	-2.8741	0.623856	-0.495119	0.00513847	0.154867	0.844091	0.997282	0.997756	1	0.985364	0.798458
M70.3a	M70.3	M70.3	WBGene00019785	1	1.24426	4.00852	0.894873	0.415479	-0.0594574	-1.14602	0.678791	-0.229594	0.000474859	0.463136	0.437588	0.997282	0.997756	0.531784	0.955603	0.93333
F09C6.4	F09C6.4	srp-10	WBGene00005651	1	2.20002	3.26158	0.91677	0.724226	-0.734282	9.30059	1.16041	-0.660437	0.00212599	1	0.608656	0.997282	1	1	0.953133	1
F09C6.5	F09C6.5	srp-9	WBGene00005650	1	1.83929	2.94866	1.36272	0.574259	-0.42449	7.67238	1.27247	-0.440791	0.000474859	1	0.349526	0.997282	1	1	0.889265	1
Y37D8A.16	Y37D8A.16	Y37D8A.16	WBGene00012554	1	1.4085	0.397123	0.842349	0.652742	0.777091	0.928905	0.918541	0.783604	0.000474859	0.386116	0.419243	0.997282	0.450715	0.000947178	0.379823	0.0835223
C10C5.4	C10C5.4	C10C5.4	WBGene00007508	1	0.850403	0.495272	0.348112	-0.360235	0.320985	-0.939313	0.335987	-0.449026	0.00120357	0.2861	0.831174	0.997282	0.997756	0.0089721	0.995616	0.550429
C10C5.5	C10C5.5	C10C5.5	WBGene00007509	1	1.37244	0.386303	0.785849	0.21434	0.725262	0.564311	-0.0827299	-0.889053	0.000474859	0.541898	0.498281	0.997282	0.991811	0.458241	0.995958	0.224699
F15H9.1	F15H9.1	F15H9.1	WBGene00008870	1	1.4747	2.86611	1.03493	0.117929	-0.310751	-0.235616	1.35448	0.285136	0.00371464	1	0.525138	0.997282	0.997756	1	0.716912	1
F59C6.18	F59C6.18	F59C6.18	WBGene00206464	1	1.87531	0.990163	1.06694	3.61825	0.908793	0.500469	-0.219792	-2.81805	0.000861578	0.467049	0.465778	0.00401875	0.991811	1	0.995958	0.037709
T20H9.6	T20H9.6	T20H9.6	WBGene00020642	1	1.99535	3.00582	1.61451	0.920159	0.864187	0.339064	1.12226	-0.188079	0.00182674	1	0.212524	1	1	1	0.840082	1
C36C5.12	C36C5.12	C36C5.12	WBGene00016481	1	1.52641	0.572112	0.653325	1.29635	1.07728	0.641456	1.59463	1.04798	0.000474859	0.417582	0.622528	0.275571	0.328199	0.325808	0.00398319	0.0333371
C36C5.15	C36C5.15	C36C5.15	WBGene00016484	1	1.66832	1.25428	0.811532	2.93144	1.41141	0.632959	0.510154	-0.572908	0.0699577	1	0.550873	0.00401875	0.892498	1	0.968538	0.475026
F55C9.6	F55C9.6	F55C9.6	WBGene00010103	1	12.4052	1.97171	13.1266	1.76019	9.9901	9.82176	-10.0518	-11.0833	1	1	0.00378135	1	1	1	1	1
W02A2.2	W02A2.2	far-6	WBGene00001390	1	0.638286	0.187101	0.504387	-0.237576	-0.450184	-1.0265	0.129448	-0.271996	0.00942236	0.681199	0.674902	0.997282	0.875086	0.000947178	0.995958	0.693481
W02A2.4	W02A2.4	W02A2.4	WBGene00012189	1	1.45448	0.393235	0.400783	0.050426	-0.871598	0.412151	0.0192889	0.129464	0.00346282	0.662541	0.847022	0.997282	1	1	0.995958	0.937883
F37H8.3a	F37H8.3	F37H8.3	WBGene00009512	1	1.80723	1.32977	0.645408	0.0560038	1.59808	0.260598	0.513634	0.192713	0.000474859	0.134205	0.681786	0.997282	0.119981	0.76034	0.980779	0.888846
F07E5.6	F07E5.6	fbxb-36	WBGene00017211	1	1.83669	0.402251	-1.71116	-0.996505	0.685883	-0.447921	7.48102	2.30846	0.00120357	0.597297	1	1	0.991811	0.631179	1	1
C32E12.3	C32E12.3	osr-1	WBGene00016329	1	1.29464	-1.10539	2.10463	-0.0194362	-0.552708	0.196631	0.153585	0.319285	0.00321006	0.0227579	0.0392499	0.997282	0.997756	0.723987	0.995958	0.704882
Y38F1A.7	Y38F1A.7	Y38F1A.7	WBGene00012609	1	2.0047	2.18348	0.423102	0.475927	-0.545461	0.775218	-0.156354	-0.115376	0.000474859	0.0164809	0.827016	0.997282	0.997756	0.611059	0.995958	0.955351
D1081.10	D1081.10	D1081.10	WBGene00045508	1	2.19295	3.23693	0.968144	0.673307	0.538141	-0.464134	0.709616	0.527535	0.000861578	1	0.558281	0.997282	1	1	0.971312	0.772518
F44D12.11	F44D12.11	F44D12.11	WBGene00014375	1	1.709	0.770919	0.419823	0.127908	-0.23955	2.00993	0.752361	0.633577	0.00212599	1	0.864006	0.997282	1	0.126449	0.968538	0.588389
F41G3.5	F41G3.5	F41G3.5	WBGene00018301	1	0.995151	2.52685	0.57217	0.544789	0.122573	-0.132304	0.141964	0.293247	0.00266767	0.279835	0.701693	0.997282	0.997756	0.927768	0.995958	0.821081
F56H1.3	F56H1.3	F56H1.3	WBGene00018994	1	1.65801	2.96465	1.94277	0.702752	0.311144	-0.887251	0.427884	-0.25727	0.000474859	1	0.0546746	0.997282	1	1	0.995958	1
M01F1.1	M01F1.1	gly-14	WBGene00001639	1	1.048	0.188165	0.613368	-0.308064	-0.319444	-0.505316	-0.271389	-0.528977	0.00776212	0.797217	0.683208	0.997282	0.997756	0.348521	0.995958	0.522437
C09B9.85	C09B9.85	C09B9.85	WBGene00220250	1	2.03405	1.76398	1.25041	0.897633	-0.820211	0.343796	0.402584	-0.22834	0.000474859	1	0.306922	0.997282	1	1	0.995958	0.910238
Y82E9BR.23	Y82E9BR.23	Y82E9BR.23	WBGene00044761	1	1.70097	0.181846	-0.414757	0.0321646	1.12939	0.838322	0.510956	1.69194	0.000474859	0.830118	0.913446	0.997282	0.652132	0.0982762	1	0.229935
T28A11.2b.1	T28A11.2	T28A11.2	WBGene00020869	1	0.965357	0.600955	0.196159	1.00194	0.22487	0.048736	-1.38721	-0.546694	0.00182674	0.230537	1	1	0.997756	0.940504	1	1
R13H4.5	R13H4.5	R13H4.5	WBGene00011263	1	1.0467	0.789805	0.591107	-0.192445	0.544301	0.69739	0.470188	0.784474	0.000474859	0.102907	0.656553	0.997282	0.950118	0.041285	0.971312	0.124314
R08H2.8	R08H2.8	R08H2.8	WBGene00011149	1	12.7718	5.40263	6.98165	5.21268	0	0	9.00702	7.08842	0.000474859	1	0.601789	0.997282	1	1	1	1
T09H2.1	T09H2.1	cyp-34A4	WBGene00020386	1	1.40494	0.755197	-0.865529	-1.68308	-1.04401	-0.35189	-0.746426	0.00788344	0.000474859	0.10354	0.558174	0.149075	0.257707	0.499937	0.971312	0.989365
Y39B6A.25	Y39B6A.25	Y39B6A.25	WBGene00012684	1	1.80164	2.73582	0.924087	0.194264	-0.84033	-1.561	0.340016	-0.629559	0.00858181	0.265608	0.618212	0.997282	0.991811	1	0.995958	0.696593
T27A1.2	T27A1.2	T27A1.2	WBGene00020834	1	1.59852	0.134255	-0.0397423	-0.48357	0.354156	-0.294422	0.103923	0.0094171	0.000474859	0.861539	0.989057	0.997282	0.997756	0.665949	0.995958	0.990515
K02G10.1	K02G10.1	dhhc-10	WBGene00019344	1	1.13708	0.884339	0.774993	0.933269	0.360862	0.179055	0.315867	0.281286	0.000474859	0.0269832	0.486218	0.61218	0.997756	0.734531	0.995958	0.718278
W06F12.3	W06F12.3	W06F12.3	WBGene00012307	1	1.22642	1.00553	0.544717	0.460757	-0.0917261	0.733874	0.246049	0.526759	0.00182674	0.117265	0.733253	0.997282	0.997756	0.304883	0.995958	0.616137
M7.8	M7.8	M7.8	WBGene00010884	1	1.24461	-0.139388	0.0888887	-0.740119	0.772676	0.446857	0.776185	0.404304	0.0049119	0.862949	0.983182	0.997282	0.894648	0.446555	0.956867	0.670467
T09E11.11	T09E11.11	T09E11.11	WBGene00011660	1	1.80417	0.761782	-0.688617	-0.613737	1.82974	0.890857	0.971854	1.32558	0.00321006	0.283831	0.702793	0.997282	0.193328	0.108031	0.912592	0.0938976
C48D1.9a	C48D1.9	C48D1.9	WBGene00194643	1	2.15327	1.62793	0.802126	0.0911224	0.0269268	-0.550806	-0.226127	-0.904823	0.00120357	0.378986	0.649389	0.997282	0.997756	0.719984	0.995958	0.455773
K01B6.1	K01B6.1	fozi-1	WBGene00010453	1	1.2077	0.95022	0.880432	-0.00812828	0.67416	1.24568	1.20141	0.938631	0.000861578	0.0611357	0.487289	0.997282	0.800094	0.000947178	0.2029	0.0573796
Y50E8A.12a	Y50E8A.12	Y50E8A.12	WBGene00013055	1	1.87512	0.575664	0.6535	0.825886	-0.844986	-0.705921	-0.0356947	-0.759294	0.00152002	0.473072	0.704486	0.997282	0.991811	0.6557	0.995958	0.468537
C33A12.4	C33A12.4	C33A12.4	WBGene00007883	1	0.975748	-0.380424	0.245891	-0.304005	-0.256879	0.424188	0.217635	0.911095	0.00901311	0.504983	0.927726	0.997282	0.997756	0.269102	0.995958	0.0496228
ZK1251.3	ZK1251.3	ZK1251.3	WBGene00014241	1	1.77481	1.60976	0.939068	0.636335	-0.0584393	-0.0246668	0.0793608	0.214846	0.000474859	0.0521992	0.49814	0.997282	0.997756	1	0.995958	0.905975
Y41C4A.16	Y41C4A.16	col-95	WBGene00000670	1	1.60619	-0.565279	0.441567	0.25121	0.761916	-2.0173	0.157159	-2.15335	0.000474859	0.193764	0.730175	0.997282	0.193328	0.000947178	0.995958	0.00207553
ZK1290.13	ZK1290.13	ZK1290.13	WBGene00022893	1	0.996824	0.308093	0.444103	-0.0078567	0.718577	0.73424	0.298316	0.616356	0.00321006	0.587978	0.781249	0.997282	0.777734	0.0536549	0.995958	0.29328
C03G6.3	C03G6.3	srj-14	WBGene00005602	1	1.13249	0.378974	0.783541	-0.450915	0.379464	0.26369	0.0474498	0.761838	0.00266767	0.575948	0.507272	0.997282	0.997756	0.807464	0.995958	0.344971
F35C5.7	F35C5.7	clec-64	WBGene00009395	1	4.75993	5.3475	3.20555	2.16764	1.95687	0.72605	1.19279	1.23477	0.00858181	0.0324633	0.00690507	0.0935399	0.237146	0.118997	0.612609	0.0472176
F44E7.6	F44E7.6	fbxa-183	WBGene00018428	1	2.58622	2.61699	1.21258	0.140165	1.2574	3.49484	0.326871	-0.293808	0.00182674	0.0873538	0.418862	0.997282	0.905	1	0.995958	1
Y37F4.5.2	Y37F4.5	Y37F4.5	WBGene00021386	1	1.47137	2.9207	0.696383	0.491403	0.195833	1.27164	0.0756161	0.0529496	0.00692799	0.0868336	0.646669	0.997282	0.997756	1	0.995958	0.982146
K01A2.10	K01A2.10	K01A2.10	WBGene00019284	1	1.46205	-0.0831182	0.088867	-1.00351	0.208827	0.977833	0.818287	1.07236	0.000474859	0.906918	0.982651	0.566321	0.997756	0.00424549	0.799784	0.023706
W03F11.5	W03F11.5	W03F11.5	WBGene00021008	1	1.62163	0.971649	1.2725	0.173118	-0.111258	0.0293629	-0.205668	-0.488	0.000474859	0.0994657	0.251856	0.997282	0.997756	0.978383	0.995958	0.63745
C30E1.8	C30E1.8	C30E1.8	WBGene00016257	1	13.4143	4.64374	6.59156	6.76466	0	1.77189	0	8.14454	0.000474859	0.417143	0.419243	0.997282	1	1	1	1
F09F9.2	F09F9.2	F09F9.2	WBGene00017307	1	1.31258	-1.25623	1.5663	0.0852257	-1.36941	0.183246	0.158973	0.263777	0.00120357	0.00373818	0.245938	0.997282	0.584894	0.71967	0.995958	0.746301
T25E12.11	T25E12.11	srz-100	WBGene00012026	1	14.0184	4.65283	4.96681	3.53446	2.8905	1.97907	2.79311	5.21073	0.000474859	0.0254173	0.482713	0.117715	1	0.119081	0.794611	0.505369
R102.7	R102.7	R102.7	WBGene00011294	1	1.61756	1.20891	0.500084	0.447813	0.286694	0.553956	0.210837	1.1324	0.00901311	1	0.81697	0.997282	0.997756	1	0.995958	0.38813
Y51H4A.22	Y51H4A.22	Y51H4A.22	WBGene00013116	1	1.89645	2.94238	1.33057	-0.0961091	-0.787732	-1.24586	-0.568645	3.06763	0.000474859	0.0678997	0.365115	0.997282	0.997756	1	0.995958	1
F28D1.8	F28D1.8	oig-7	WBGene00009217	1	1.73112	2.51166	1.30285	0.64361	-0.521249	0.404086	0.415531	-0.387008	0.00120357	1	0.305983	0.997282	1	1	0.995958	0.813072
F28D1.3	F28D1.3	thn-1	WBGene00009213	1	3.04294	0.452372	-0.632296	-0.635538	-1.94617	0.368522	-1.67624	-1.70014	0.000474859	0.543612	0.681786	0.997282	0.526353	0.769892	0.118516	0.0381214
Y48E1B.11	Y48E1B.11	fbxc-23	WBGene00013009	1	1.26579	0.897698	1.53298	1.17337	0.35491	1.48194	0.778788	1.1211	0.0123687	0.147653	0.193342	0.724466	0.997756	0.00856701	0.968538	0.113092
C18H2.3	C18H2.3	C18H2.3	WBGene00015990	1	2.07613	2.8278	2.22926	0.279901	0.136123	0.144862	0.724079	-0.38618	0.00120357	1	0.087084	1	1	1	0.968538	1
ZK1290.8	ZK1290.8	wrt-10	WBGene00006956	1	1.59279	-0.563046	1.79481	0.167717	0.482504	-0.136265	0.170425	-0.215522	0.000474859	0.227518	0.0804063	0.997282	0.991811	0.787683	0.995958	0.782928
F28A10.1	F28A10.1	F28A10.1	WBGene00017869	1	2.13766	3.46584	1.17254	0.606334	0.216433	1.09753	0.170444	-0.529957	0.000474859	0.0194481	0.297995	0.997282	1	1	0.995958	0.683796
F28A10.4	F28A10.4	F28A10.4	WBGene00017872	1	1.72866	3.33018	0.48699	0.86949	0.0436866	9.25958	0.32974	-0.245611	0.00212599	0.198168	0.799318	0.997282	1	1	0.995958	0.916549
T25C8.3	T25C8.3	gln-4	WBGene00001605	1	1.55294	1.60081	0.462642	0.425033	-0.769814	-0.231182	0.442583	-0.12341	0.000474859	0.0227579	0.820813	0.997282	0.975562	0.886094	0.995958	0.950414
F13H8.8	F13H8.8	F13H8.8	WBGene00017441	1	1.46077	0.539294	1.41183	0.124981	-0.328802	-0.698253	-0.0681781	-0.502613	0.000474859	0.447534	0.11929	0.997282	0.997756	0.237451	0.995958	0.549366
F46A8.7	F46A8.7	F46A8.7	WBGene00009750	1	2.62094	-0.611246	0.167465	-1.74556	0.29339	0.892955	-0.416159	1.42744	0.000861578	0.403881	0.974989	0.0538434	0.997756	0.0306641	0.995958	0.00746434
F46A8.6	F46A8.6	F46A8.6	WBGene00009749	1	1.5331	3.18415	0.153093	0.290449	-0.0738597	1.49693	0.254774	0.37553	0.00266767	0.413965	0.976158	0.997282	0.997756	1	0.995958	0.905151
F46A8.9	F46A8.9	F46A8.9	WBGene00009752	1	2.26635	2.54734	0.717763	0.391961	0.278845	0.626555	-0.0569211	0.18168	0.000474859	0.0850744	0.69367	0.997282	1	1	0.995958	1
T16A1.3	T16A1.3	fbxc-49	WBGene00020534	1	2.04486	2.27675	0.0367216	1.21	-0.912898	-1.58256	0.287171	-0.245269	0.00266767	0.189208	0.990215	0.969706	1	1	0.995958	0.92979
K09C6.1	K09C6.1	K09C6.1	WBGene00019555	1	2.17423	1.87398	1.71291	0.705407	0.203025	0.863643	0.388161	0.794281	0.000474859	0.0164809	0.0978142	0.997282	0.997756	1	0.995958	0.46586
H32C10.3	H32C10.3	dhhc-13	WBGene00019257	1	1.85508	2.62191	1.06338	0.443558	-0.376569	-1.01657	0.0660626	0.482874	0.000474859	0.325503	0.433815	0.997282	0.997756	1	0.995958	0.749495
D2024.1	D2024.1	D2024.1	WBGene00017050	1	1.63218	3.42244	0.826174	0.543478	0.632293	0.923942	0.643401	0.572527	0.00266767	0.114066	0.633326	0.997282	1	1	0.980779	0.758762
C08F11.14	C08F11.14	C08F11.14	WBGene00007461	1	2.31693	3.62956	1.12226	0.467959	-0.460994	-0.0225868	0.596783	0.284815	0.000474859	0.294726	0.379444	0.997282	0.997756	1	0.968538	0.862994
ZK1037.3	ZK1037.3	srt-22	WBGene00014191	1	13.3002	4.57613	12.9853	5.75977	0	0.861572	0.0312996	1.22895	0.000474859	0.469683	0.00378135	0.997282	1	1	1	1
Y46H3D.1	Y46H3D.1	Y46H3D.1	WBGene00021608	1	1.56436	2.17397	0.746037	0.38119	-0.940945	0.793942	0.200963	-0.51383	0.00212599	0.0755453	0.649656	0.997282	0.950136	1	0.995958	0.719487
F56D5.6a	F56D5.6	F56D5.6	WBGene00010150	1	2.09738	1.64062	1.43581	1.20759	1.01057	1.64734	0.857476	1.29532	0.000474859	0.126879	0.380305	0.814432	0.632681	0.000947178	0.803436	0.0641822
K09C6.2	K09C6.2	K09C6.2	WBGene00019556	1	2.23203	2.01746	1.3049	0.54182	-0.00451601	0.156556	0.85809	0.343936	0.000474859	0.0281712	0.328484	0.997282	0.997756	1	0.937693	0.840685
C45G7.5	C45G7.5	cdh-10	WBGene00000402	1	1.14621	0.801057	2.00401	0.179425	-0.902059	0.26961	-0.102064	0.0546392	0.000474859	0.127804	0.0149357	0.997282	0.535728	0.625193	0.995958	0.968272
F46C5.1	F46C5.1	F46C5.1	WBGene00009778	1	5.90074	0.863388	2.00985	0.14088	5.33057	1.19024	2.39178	0.508265	0.000474859	0.14998	0.0272966	0.997282	0.0309605	0.0244103	0.0611361	0.610021
Y39H10A.1	Y39H10A.1	Y39H10A.1	WBGene00021478	1	13.6615	1.90817	0.643074	-0.944218	0.701216	0.355872	0.128861	1.68431	0.000474859	0.199277	0.783279	0.997282	1	0.725721	0.995958	0.0460399
R08F11.3	R08F11.3	cyp-33C8	WBGene00019967	1	1.20817	0.998557	1.21941	0.830482	0.00705776	0.910999	0.117099	1.09986	0.000474859	0.0202969	0.184397	0.96055	0.997756	0.0089721	0.995958	0.024281
T20G5.7	T20G5.7	dod-6	WBGene00011869	1	0.742644	0.728529	0.724867	0.923205	-0.494904	0.265624	0.0059987	0.493014	0.00266767	0.0550684	0.502936	0.359348	0.887415	0.498962	0.996476	0.351506
E03A3.1	E03A3.1	E03A3.1	WBGene00014728	1	1.70031	1.83467	2.27138	1.5225	-0.802976	0.137847	0.796062	2.36586	0.000474859	1	0.0191675	0.485044	1	1	0.968538	0.00369156
R10E8.8.2	R10E8.8	R10E8.8	WBGene00011213	1	1.45099	0.739816	-0.0855554	0.00127729	1.06349	1.56073	0.00582908	-0.217851	0.00714319	0.355612	1	1	0.997756	0.00582928	1	1
C25F9.7	C25F9.7	srw-86	WBGene00005833	1	1.95322	2.20357	0	0	2.62654	3.10877	0	0	0.00120357	0.0173288	1	1	0.213737	0.000947178	1	1
EGAP1.1	EGAP1.1	EGAP1.1	WBGene00017146	1	2.08651	0.29839	0.779609	-0.614735	0.927659	2.09315	2.11089	1.36295	0.00962916	0.77188	0.704995	0.997282	1	0.127495	0.613558	0.226891
K12G11.3	K12G11.3	sodh-1	WBGene00010790	1	2.15354	-1.4949	-0.399227	-2.24071	1.42237	0.0516828	0.828961	0.643691	0.000474859	0.0649675	0.749209	0.0073908	0.00322064	0.927591	0.426201	0.20662
C01G6.7	C01G6.7	acs-7	WBGene00007228	1	0.761689	-1.01897	-0.642287	-1.02746	1.80034	0.135599	2.11432	0.942441	0.00467388	0.0169127	0.593085	0.298409	0.00322064	0.797923	0.00398319	0.0435861
ZC190.8	ZC190.8	ZC190.8	WBGene00022542	1	1.53286	2.31563	0.983982	0.664153	-0.202741	0.221915	0.793007	0.262399	0.000474859	0.0234444	0.486218	0.997282	0.997756	1	0.968538	0.888826
F58A4.12	F58A4.12	F58A4.12	WBGene00014777	1	1.6226	2.96759	0.698269	0.642369	0.815188	-0.89442	0.0942688	0.639087	0.00346282	0.0794108	0.689824	0.997282	0.992686	1	0.995958	0.711516
Y73F8A.20	Y73F8A.20	Y73F8A.20	WBGene00013526	1	1.23804	2.94108	0.761912	0.556837	-0.485325	-0.0777451	0.206224	-0.139837	0.000474859	0.265636	0.566981	0.997282	0.997756	1	0.995958	0.933608
F21A3.11	F21A3.11	F21A3.11	WBGene00219316	1	1.53871	-0.0712198	-0.255987	-0.822747	0.00496123	0.365757	0.370769	0.374087	0.000474859	0.911786	0.919434	0.698861	0.997756	0.351027	0.990506	0.555672
C04G2.12	C04G2.12	C04G2.12	WBGene00045104	1	2.92856	3.11228	1.22838	0.569278	0.326468	-12.0442	0.918653	-0.0286144	0.00692799	0.326729	0.438249	0.997282	0.997756	1	0.971312	0.981779
F23C8.7	F23C8.7	F23C8.7	WBGene00017736	1	1.05138	1.00987	0.488519	0.610804	-0.670793	-1.94931	0.0492696	-0.828208	0.00120357	0.0711653	0.751678	0.997282	0.887149	0.0142218	0.995958	0.248426
C02B10.6	C02B10.6	C02B10.6	WBGene00015331	1	1.1556	1.82488	0.550033	0.400134	-0.904223	-0.853175	0.111252	0.0531398	0.00942236	0.045773	0.731878	0.997282	0.991811	1	0.995958	0.976259
D2005.2	D2005.2	nlp-8	WBGene00003746	1	1.16029	0.510049	0.62619	-0.1457	0.104745	0.564217	0.457117	1.07331	0.000474859	0.321336	0.628903	0.997282	0.997756	0.0982094	0.968538	0.0121307
F41G4.8	F41G4.8	F41G4.8	WBGene00018311	1	1.43317	0.538569	0.617561	-0.535101	0.335324	0.457043	0.389453	1.1638	0.000474859	0.363067	0.650131	0.997282	0.997756	0.363597	0.995958	0.0444655
ZK1010.9	ZK1010.9	snf-7	WBGene00004906	1	1.17568	0.945424	0.485302	0.294094	-0.0711419	-0.724214	0.127101	-0.446138	0.00444187	0.186703	0.786667	0.997282	0.997756	1	0.995958	0.743025
C50B8.4	C50B8.4	C50B8.4	WBGene00008226	1	1.59892	0.750432	0.971007	0.562221	0.716772	0.380641	0.504488	0.639427	0.000474859	0.203365	0.430367	0.997282	0.991811	0.483478	0.990227	0.400527
R155.4	R155.4	R155.4	WBGene00020118	1	2.38455	0.720413	1.37482	0.225862	0.399867	-2.19239	0.548681	-0.0319498	0.000474859	1	0.221073	0.997282	1	1	0.981231	1
F56H11.3a	F56H11.3	elo-7	WBGene00001245	1	2.0266	4.16252	0.952262	0.874171	-0.0388473	11.3256	0.297281	0.108007	0.000474859	0.280434	0.442742	0.997282	0.997756	1	0.995958	0.954762
T08G3.7	T08G3.7	T08G3.7	WBGene00011619	1	1.45862	2.58617	2.70156	0.440219	0.0939173	1.09751	-0.198714	1.06475	0.00120357	1	1	1	1	1	1	1
F34D10.9	F34D10.9	F34D10.9	WBGene00045484	1	1.25102	1.1233	0.793239	0.253986	-0.179517	-0.91974	0.0304284	-0.284509	0.000474859	0.0434897	0.512208	0.997282	0.997756	0.135547	0.995958	0.800856
T05B11.1	T05B11.1	T05B11.1	WBGene00020245	1	0.80207	0.671969	0.942396	0.746893	0.128649	0.594836	0.234662	0.367527	0.00901311	0.166311	0.37049	0.997282	0.997756	0.0735682	0.995958	0.56981
T23G11.1	T23G11.1	T23G11.1	WBGene00011968	1	0.751487	2.25079	0.427742	0.489818	-0.125514	-0.531342	0.248513	-0.174409	0.00735743	0.0382135	0.824441	0.997282	0.997756	0.615518	0.995958	0.902684
Y52D5A.2	Y52D5A.2	Y52D5A.2	WBGene00021793	1	1.77626	1.54438	0.534482	0.63788	0.682835	-0.391723	0.11257	-0.337517	0.00152002	1	0.790137	0.997282	1	1	0.995958	0.846761
Y52D5A.1	Y52D5A.1	Y52D5A.1	WBGene00021792	1	1.84866	3.22982	0.758574	0.0412174	-0.249673	0.50771	0.00848921	0.999288	0.0024104	0.399828	0.684174	0.997282	1	1	0.995958	0.631113
ZK354.2b	ZK354.2	ZK354.2	WBGene00022705	1	1.30828	2.75275	0.608322	0.470086	-0.630987	-0.196754	0.201708	-0.0170596	0.000474859	0.19002	0.739421	0.997282	0.911967	0.878286	0.995958	0.987557
Y6E2A.9a	Y6E2A.9	sfxn-1.3	WBGene00012402	1	1.59467	2.98087	0.634349	0.747737	-0.560609	-10.2378	0.792866	1.15176	0.000474859	0.0354212	0.785645	0.997282	0.997756	1	0.971059	0.561352
C30B5.6b	C30B5.6	C30B5.6	WBGene00016247	1	1.38137	1.37254	2.19187	0.471359	0.303863	0.828459	0.24711	0.461863	0.00293988	0.0556935	0.0149357	0.997282	0.997756	0.25085	0.995958	0.663495
F01E11.1	F01E11.1	ugt-57	WBGene00017154	1	1.50992	-1.32802	2.9497	0.0201162	0.497483	-0.289035	-0.400952	-0.475606	0.000861578	0.00928327	0.00378135	0.997282	0.997756	0.563888	0.995958	0.502735
C38D4.7	C38D4.7	C38D4.7	WBGene00008007	1	1.63053	-0.0893022	0.58305	-0.307127	-0.305083	-1.11892	-0.363409	-0.886807	0.000474859	0.913062	0.702152	0.997282	0.997756	0.047478	0.995958	0.269565
DY3.6	DY3.6	mfb-1	WBGene00008439	1	1.5915	-0.209274	0.295905	-1.45538	0.436799	0.433007	0.224254	0.760607	0.000474859	0.722391	0.893615	0.0382738	0.992686	0.225828	0.995958	0.10627
B0495.10a	B0495.10	cpna-5	WBGene00007044	1	0.98432	-0.201186	1.04988	-0.370729	-0.619982	0.451841	-0.108193	0.638774	0.00671161	0.755789	0.350371	0.997282	0.955083	0.236862	0.995958	0.224215
F56H6.6	F56H6.6	F56H6.6	WBGene00010167	1	2.14427	2.09533	0.638279	-0.255795	-0.916699	0.133688	-0.228471	-0.518732	0.00467388	1	0.726249	0.997282	1	1	0.995958	0.749895
K02C4.2	K02C4.2	K02C4.2	WBGene00010501	1	2.60096	0.47846	1.0773	0.117994	-0.632707	-0.268521	0.204585	0.40851	0.00293988	0.564972	0.473922	0.997282	0.997756	0.870445	0.995958	0.825913
F36H12.10	F36H12.10	F36H12.10	WBGene00018124	1	1.39434	2.67973	-0.241117	7.29939	-0.603082	-2.12894	-7.97138	0	0.00212599	0.037102	1	1	0.997756	1	1	1
F44B9.1a	F44B9.1	dpf-6	WBGene00001059	1	1.31069	0.0474557	1.85741	-0.610423	0.791822	0.29591	0.893838	0.395309	0.000861578	0.951554	0.0211756	0.997282	0.643735	0.663387	0.628309	0.62193
W04G3.3	W04G3.3	lpr-4	WBGene00012257	1	1.12511	-1.21626	2.17313	0.0866534	-0.990569	0.162228	-0.0977402	0.083308	0.000474859	0.00242028	0.0392499	0.997282	0.718487	0.730498	0.995958	0.936887
W04G3.2	W04G3.2	lpr-5	WBGene00012256	1	1.30522	-1.0301	2.4475	0.0429185	-1.31872	0.162841	-0.0217909	-0.130467	0.000474859	0.0128446	0.00690507	0.997282	0.222257	0.73127	0.995958	0.892738
W04G3.8	W04G3.8	lpr-3	WBGene00012261	1	1.29013	-1.34863	2.28037	-0.249546	-0.598456	0.0492573	0.0138211	-0.288811	0.000474859	0.000927419	0.0272966	0.997282	0.930718	0.931687	0.995958	0.66224
R07E3.6	R07E3.6	R07E3.6	WBGene00011107	1	1.27227	-1.27962	2.65114	-0.122603	-0.707776	0.31633	-0.244137	0.118007	0.000474859	0.00667194	0.00378135	0.997282	0.978777	0.460971	0.995958	0.918005
M60.7	M60.7	M60.7	WBGene00019782	1	2.16992	-0.304084	1.22228	-1.71702	0.629415	0.922227	0.989025	1.55637	0.000474859	0.68509	0.382189	0.15579	0.997756	0.100464	0.959892	0.0385023
W03F8.2	W03F8.2	W03F8.2	WBGene00020992	1	1.45819	0.735506	1.05221	0.307438	-1.02308	-1.85559	-0.248511	-1.3824	0.000474859	0.40678	0.388677	0.997282	0.541398	0.0284409	0.995958	0.110895
F26F12.2	F26F12.2	F26F12.2	WBGene00017833	1	1.89798	2.23252	0.977424	0.567376	-0.502425	-1.36853	0.465953	0.225242	0.00120357	0.0622629	0.525738	0.997282	0.997756	1	0.995958	0.924987
W07B8.4	W07B8.4	W07B8.4	WBGene00021072	1	2.79819	-1.16135	0.864076	-2.51756	-9.20216	-1.22802	-2.88869	2.69648	0.000474859	0.100052	0.647578	0.0259119	1	1	1	1
T07D10.6	T07D10.6	flp-33	WBGene00011586	1	0.937799	0.8244	0.484791	0.440325	-0.73653	0.270403	-0.304144	0.442187	0.00513847	0.106171	0.760238	0.997282	0.848855	0.655727	0.995958	0.617166
F49H6.13	F49H6.13	F49H6.13	WBGene00009914	1	7.05336	9.0407	8.51196	8.26353	7.24638	7.02895	5.66176	6.91468	0.000474859	0.066709	0.087084	0.0322396	0.991811	0.0783674	0.82958	0.223893
M05D6.3	M05D6.3	M05D6.3	WBGene00010876	1	1.33043	1.4965	0.444034	-0.630169	-0.408625	-1.07622	0.0168394	-0.374783	0.00120357	0.0405375	0.820813	0.997282	0.997756	1	0.995958	0.815074
F36A4.3	F36A4.3	F36A4.3	WBGene00018082	1	1.31563	2.75262	0.322791	0.749999	-0.670039	0.171804	0.372715	-0.359249	0.00692799	0.0633254	0.907273	0.997282	0.997756	1	0.995958	0.839598
R07H5.9	R07H5.9	R07H5.9	WBGene00011129	1	1.49232	0.878988	0.820473	0.328637	-0.271905	-0.540822	0.351531	0.546643	0.000861578	0.264579	0.546083	0.997282	0.997756	0.684767	0.995958	0.644218
ZC443.4	ZC443.4	ZC443.4	WBGene00013899	1	1.23121	0.240192	0.982368	-0.542893	0.104692	0.742717	0.695044	1.08171	0.000474859	0.686695	0.352906	0.997282	0.997756	0.0312028	0.879763	0.019472
B0213.6	B0213.6	nlp-31	WBGene00003769	1	0.923015	0.463411	0.294206	0.0328637	0.391769	0.237996	0.339237	0.272657	0.00266767	0.329686	0.891224	0.997282	0.997756	0.627186	0.995958	0.742586
K08D9.4	K08D9.4	K08D9.4	WBGene00019525	1	1.22923	0.359166	0.563087	-0.97329	0.168297	0.891399	0.857767	0.958178	0.00513847	0.621032	0.704492	0.816475	0.997756	0.156192	0.936496	0.167241
Y102A5B.3	Y102A5B.3	clec-37	WBGene00013609	1	2.2813	1.08931	0	0	1.24714	0.0659911	7.79508	7.34806	0.00513847	0.159703	1	1	0.89874	0.950339	1	1
C44F1.1	C44F1.1	C44F1.1	WBGene00008091	1	1.11845	1.0625	1.93756	1.54731	0.48452	0.802592	0.368749	0.490566	0.00152002	0.0227579	0.0231786	0.109151	0.991811	0.0306641	0.995958	0.458759
C17B7.10	C17B7.10	C17B7.10	WBGene00015884	1	3.48346	1.12365	0.733706	-1.80742	-0.494369	0.845578	1.99887	7.6082	0.000861578	0.178824	1	1	1	1	1	1
T15H9.4	T15H9.4	T15H9.4	WBGene00011789	1	2.37756	2.93532	1.31516	0.100557	0.207859	-1.78285	1.29024	0.61461	0.000474859	0.0219217	0.30884	0.997282	1	1	0.615017	0.662113
C35A11.2	C35A11.2	C35A11.2	WBGene00016429	1	2.08787	1.02521	1.56494	1.16218	-0.736487	0.444898	0.102084	0.0755807	0.000474859	0.167412	0.110289	0.727499	0.991811	0.626486	0.995958	0.965834
R13G10.4	R13G10.4	R13G10.4	WBGene00011260	1	1.54098	1.189	0.663114	0.12374	-1.03083	-0.275621	0.261586	0.0912811	0.00120357	0.0802788	0.669872	0.997282	0.870192	1	0.995958	0.965899
Y51A2D.12	Y51A2D.12	srg-34	WBGene00005191	1	1.32342	0.204681	0.417382	-0.418971	1.05875	0.780571	0.740326	0.950364	0.00513847	0.803696	0.843339	0.997282	0.854673	0.311162	0.968538	0.302546
K08F8.5b	K08F8.5	K08F8.5	WBGene00010682	1	1.37825	3.01212	0.568127	0.624654	-0.277892	-0.184899	0.287873	-0.0677647	0.000861578	0.156906	0.716933	0.997282	0.997756	0.899642	0.995958	0.967809
Y105C5B.17	Y105C5B.17	Y105C5B.17	WBGene00013656	1	1.13319	3.08087	0.650856	0.790978	-0.424185	-0.123646	0.487828	-1.54418	0.00293988	0.291103	0.664881	0.997282	0.997756	0.961545	0.995313	0.120452
F41C3.3.1	F41C3.3	acs-11	WBGene00018269	1	1.16802	-0.234375	0.30421	-1.36323	-0.037441	-0.659338	-0.11555	-0.607572	0.000474859	0.652294	0.86467	0.0322396	0.997756	0.0195148	0.995958	0.212669
F08H9.3	F08H9.3	F08H9.3	WBGene00008591	1	2.45849	-1.73108	-0.142317	-2.52704	0.0722815	2.08167	1.35321	1.92635	0.0049119	0.0160524	0.981412	0.0186677	1	0.0608956	0.966789	0.0545949
ZK783.3	ZK783.3	ZK783.3	WBGene00022818	1	2.4161	2.66462	0.669571	0.0686191	0.155741	0.2108	-0.407646	-0.634805	0.00266767	0.150292	0.673354	0.997282	0.997756	1	0.995958	0.683855
ZK783.6	ZK783.6	ZK783.6	WBGene00044448	1	1.71602	3.66899	0.940339	0.60785	-0.368625	9.64838	0.0720258	-0.561199	0.000474859	0.0285768	0.525138	0.997282	0.997756	1	0.995958	0.758075
F22D3.4	F22D3.4	F22D3.4	WBGene00017700	1	1.27433	1.94573	0.936447	0.485664	-0.0511109	0.369312	0.233314	0.690961	0.00513847	0.0339648	0.510625	0.997282	0.997756	1	0.995958	0.57424
Y105C5B.7	Y105C5B.7	Y105C5B.7	WBGene00013648	1	5.89744	5.99426	6.19657	4.36252	-0.658906	0.908436	-0.736623	1.09892	0.00983161	0.434166	0.00378135	0.00401875	1	1	0.980779	0.22263
R07B7.13	R07B7.13	nhr-206	WBGene00011097	1	1.70203	0.758632	0.215257	-0.756986	1.35635	0.694463	0.666681	0.696991	0.00120357	0.287268	0.955162	0.997282	0.476726	0.265604	0.968538	0.423371
C55C2.3	C55C2.3	C55C2.3	WBGene00016949	1	1.59268	1.6793	0.893747	0.996302	0.359714	-1.01019	0.861468	-1.93445	0.00671161	0.139085	0.633074	0.997282	0.997756	1	0.968538	1
D1065.3	D1065.3	D1065.3	WBGene00017035	1	2.17088	1.84122	1.32091	0.593626	0.185304	-0.132874	0.757868	0.442596	0.000474859	0.0537849	0.309772	0.997282	1	1	0.968538	0.803158
T05E8.1	T05E8.1	ferl-1	WBGene00020262	1	1.65135	2.52117	1.59701	0.0912568	-1.16119	-0.113122	0.165577	0.17057	0.00838641	1	0.274154	1	1	1	1	1
Y46G5A.36	Y46G5A.36	Y46G5A.36	WBGene00012921	1	1.86059	1.44546	0.737061	1.31251	0.968219	1.25435	1.25023	1.37989	0.0024104	0.0953305	0.67205	0.807599	0.997756	0.217903	0.666442	0.251556
R31.1d	R31.1	sma-1	WBGene00004855	1	1.07554	0.895046	2.04925	0.797562	0.695776	1.13201	0.379615	0.905686	0.000474859	0.135808	0.00378135	0.997282	0.549803	0.0538999	0.976949	0.209858
K03H9.3	K03H9.3	K03H9.3	WBGene00019372	1	1.64451	1.20579	0.57276	0.472274	0.577715	-0.0847023	0.577425	0.375511	0.00396861	1	0.755182	0.997282	0.997756	0.955674	0.976949	0.815892
T04A8.3	T04A8.3	clec-155	WBGene00011405	1	1.70706	2.71922	1.25938	0.793918	-0.0674681	0.429063	1.15687	0.0654419	0.000474859	0.0182349	0.352906	0.997282	1	1	0.714609	1
T15H9.5	T15H9.5	T15H9.5	WBGene00011790	1	1.29881	1.75951	0.544897	0.61741	-0.207462	0.639413	0.221969	-0.444087	0.00421293	0.0624676	0.772509	0.997282	0.997756	1	0.995958	0.794288
T26H5.4a	T26H5.4	T26H5.4	WBGene00012069	1	12.9914	1.09746	0.612226	0.943714	0	14.6371	12.071	2.52152	0.000474859	0.624744	0.93957	0.997282	1	0.283572	1	0.29328
T26A5.1	T26A5.1	wht-6	WBGene00007060	1	0.849238	1.1044	0.714497	0.297243	-0.256111	-0.56002	0.0303068	-0.10793	0.00962916	0.043202	0.574324	0.997282	0.997756	0.431628	0.995958	0.939818
T08E11.2	T08E11.2	math-39	WBGene00020358	1	1.3847	1.04165	0	-8.06272	0.484103	0.613898	-8.51012	0	0.000861578	0.0540902	1	1	0.997756	0.181925	1	1
F11A5.10	F11A5.10	glc-1	WBGene00001591	1	2.32595	0.706796	0.556551	-1.6272	1.30183	0.368921	0.849089	1.02704	0.000474859	0.0873538	0.727326	0.0276361	0.0184157	0.359334	0.832021	0.0876292
Y47D9A.3	Y47D9A.3	Y47D9A.3	WBGene00021630	1	1.68627	5.21962	0.726376	0.781048	-1.38356	-0.725125	-0.00452982	-1.01341	0.00212599	0.382067	0.677164	0.997282	0.84855	1	0.996114	0.460705
C28C12.1	C28C12.1	C28C12.1	WBGene00016177	1	1.15661	0.87753	0.696656	0.589471	0.0670403	-0.269553	0.311708	0.000268026	0.0024104	0.169213	0.601842	0.997282	0.997756	0.742416	0.995958	0.993849
C28C12.4	C28C12.4	C28C12.4	WBGene00016180	1	1.18705	0.958937	0.977051	0.861235	0.85404	1.19963	0.770304	1.92866	0.00120357	0.0986546	0.497243	0.997282	0.667495	0.0142218	0.889265	0.00207553
B0348.1	B0348.1	B0348.1	WBGene00015151	1	14.6128	13.393	14.1767	13.1522	0	11.225	-0.0601742	-1.14068	0.000474859	1	0.00378135	1	1	1	1	1
Y116A8A.2	Y116A8A.2	Y116A8A.2	WBGene00013773	1	2.32279	2.56385	0.477244	0.520258	0.347786	-0.132072	0.380823	-0.398742	0.00776212	0.330966	0.867606	0.997282	0.997756	1	0.995958	0.891845
T10B9.8	T10B9.8	cyp-13A1	WBGene00011677	1	2.34076	0.124685	0.645621	-0.800358	1.06241	0.0186138	0.0978297	0.685496	0.00293988	0.897335	0.718395	0.997282	1	1	0.995958	0.520881
C06A6.7	C06A6.7	C06A6.7	WBGene00015511	1	1.5429	1.59278	0.833066	0.260262	0.046054	-0.300257	0.399452	0.814078	0.00152002	0.0437561	0.552894	0.997282	0.997756	0.822545	0.995958	0.458991
Y53G8B.3	Y53G8B.3	Y53G8B.3	WBGene00021819	1	1.57225	0.526303	0.706558	0.521594	-0.8968	-1.28387	-0.0169315	-0.431856	0.00152002	0.504117	0.679364	0.997282	0.926539	0.170233	0.996114	0.820185
Y45F10B.2	Y45F10B.2	Y45F10B.2	WBGene00012870	1	1.83371	3.06535	0.642658	0.384039	0.243638	0.416913	-0.137691	0.0697085	0.00182674	0.20454	0.728264	0.997282	1	1	0.995958	1
W03A5.1	W03A5.1	W03A5.1	WBGene00020966	1	1.69486	1.65053	1.12635	0.295372	-0.403093	-0.287236	0.349685	-0.133533	0.000474859	0.238198	0.569768	0.997282	0.997756	1	0.995958	0.954762
Y59E9AL.8	Y59E9AL.8	Y59E9AL.8	WBGene00044346	1	2.63815	3.07852	1.52614	0.855087	-0.905025	-1.97403	0.0284478	-0.203609	0.0049119	1	0.237548	0.997282	1	1	0.995958	1
T05C12.9	T05C12.9	T05C12.9	WBGene00011472	1	1.81123	3.29025	0.660517	1.2619	0.80014	2.05419	0.321524	0.732416	0.00735743	0.148926	0.716933	0.997282	0.992686	1	0.995958	0.639335
T06G6.8	T06G6.8	T06G6.8	WBGene00011549	1	2.21581	2.3836	0.768291	0.321641	-0.0313971	1.40394	0.348691	-1.48439	0.00371464	1	0.703094	0.997282	1	1	0.995958	1
T13A10.11a.1	T13A10.11	sams-5	WBGene00006416	1	0.813045	2.20263	-0.530172	-0.652224	-1.02388	-1.59418	-1.08529	-0.686073	0.00346282	0.204904	0.842745	0.997282	0.314002	0.153201	0.881059	0.890797
F41E6.14	F41E6.14	oac-29	WBGene00018295	1	3.88758	-0.0383052	1.74598	-2.55887	-0.0926319	-0.14924	0.343407	1.24712	0.00182674	0.966838	0.243765	0.00401875	1	1	1	0.228298
F08F3.8	F08F3.8	F08F3.8	WBGene00017264	1	1.38836	0.37476	0.471557	0.0997222	-0.540827	-0.445715	0.337343	-0.842707	0.00798082	0.679403	0.846086	0.997282	0.997756	0.684463	0.995958	0.522323
F44F4.3	F44F4.3	F44F4.3	WBGene00009702	1	1.06773	0.642612	0.440096	-0.386911	-0.658298	0.156669	0.257321	0.152534	0.00962916	0.379679	0.819208	0.997282	0.991811	0.893562	0.995958	0.933403
Y38H6C.24	Y38H6C.24	Y38H6C.24	WBGene00194689	1	13.8273	0.616646	2.91249	2.36501	13.647	1.86901	15.1059	1.32764	0.00120357	0.658571	0.442742	0.44293	1	0.211883	0.00741585	0.304469
F40F12.1	F40F12.1	ttr-4	WBGene00009590	1	13.5939	10.905	-1.59852	0	-13.2723	10.0871	0.339559	0.0189104	0.000474859	1	0.617556	1	0.00615646	1	1	1
C10G11.1b	C10G11.1	C10G11.1	WBGene00015685	1	1.4742	2.68019	0.969112	1.09752	-0.344559	9.96329	0.142994	-0.582667	0.00582125	0.232243	0.547215	0.997282	0.997756	1	0.995958	0.893632
C29F5.3	C29F5.3	C29F5.3	WBGene00016212	1	1.58544	1.6548	1.21047	0.262956	-0.702644	0.314141	0.157992	0.235677	0.000474859	0.0296484	0.297995	0.997282	0.991811	0.767226	0.995958	0.891838
F22B7.7	F22B7.7	twk-7	WBGene00006662	1	1.12908	-0.336675	0.498477	-1.05376	0.165896	0.401613	0.363886	0.683542	0.000474859	0.585512	0.746506	0.468634	0.997756	0.365892	0.995958	0.195012
F22B7.9	F22B7.9	F22B7.9	WBGene00017698	1	1.22981	0.456025	-0.250743	-0.726278	0.873569	-0.079276	0.262328	0.137297	0.000474859	0.391037	0.918318	0.997282	0.424219	0.910061	0.995958	0.900484
ZK250.6	ZK250.6	math-48	WBGene00022689	1	1.54236	0.792901	0.960164	0.920114	0.371012	-0.835196	0.561682	-0.263459	0.00152002	0.277489	0.442998	0.997282	0.997756	0.334284	0.980263	0.859745
R07C12.1	R07C12.1	R07C12.1	WBGene00019931	1	2.42308	1.10152	0	7.58383	-2.64654	-0.136407	0	0	0.000474859	0.158958	1	1	1	0.915706	1	1
ZK1098.12	ZK1098.12	ZK1098.12	WBGene00194691	1	1.70592	2.29629	0.438588	0.69208	-0.441704	-0.739279	0.364913	0.399964	0.00421293	0.0602808	0.861888	0.997282	0.997756	1	0.995958	0.859025
M05B5.3.2	M05B5.3	M05B5.3	WBGene00010871	1	1.74524	2.18494	0.93664	0.279973	0.368384	-0.9163	0.349691	0.0868456	0.000474859	0.554226	0.650003	0.997282	0.997756	0.84239	0.995958	0.973022
F20D6.1	F20D6.1	F20D6.1	WBGene00017633	1	2.62849	3.92668	1.18828	0.0148904	-0.31283	-9.67567	0.805932	0.296026	0.00120357	0.476533	0.48889	0.997282	1	1	0.976949	1
Y116A8C.4.2	Y116A8C.4	nep-23	WBGene00013785	1	1.5999	-4.29586	0.846852	0.459652	0.407529	0.0455447	0.523586	-0.277486	0.000474859	1	0.48889	0.997282	0.997756	1	0.990227	0.93333
Y9C9A.1	Y9C9A.1	Y9C9A.1	WBGene00021176	1	2.44623	0.713735	1.54916	-0.729381	-0.590118	0.668266	1.13609	0.433674	0.00152002	0.427669	0.303833	0.997282	1	0.513578	0.968501	0.788207
Y113G7A.10	Y113G7A.10	spe-19	WBGene00013747	1	1.89165	2.92413	0.695086	0.602933	-0.0443054	-0.694085	0.311639	-0.0930068	0.000474859	0.38131	0.703116	0.997282	0.997756	1	0.995958	0.968032
K12B6.2	K12B6.2	K12B6.2	WBGene00019667	1	2.27254	2.83515	1.31463	0.306234	-0.650336	1.04383	0.47251	0.0863005	0.000474859	0.0234444	0.261451	0.997282	0.993553	1	0.990874	0.964618
F33D4.3	F33D4.3	flp-13	WBGene00001456	1	1.02138	0.921064	0.609034	0.264895	-0.528533	0.184666	0.0516003	0.812746	0.000474859	0.0424877	0.633074	0.997282	0.991811	0.758005	0.995958	0.121948
T07H3.1	T07H3.1	bath-47	WBGene00006464	1	2.00289	1.10066	0.698399	0.542427	1.88271	0.880873	0.635414	0.618258	0.000474859	0.0273539	0.613837	0.997282	0.0860994	0.0301873	0.968538	0.338013
F11A6.2	F11A6.2	scrm-4	WBGene00008681	1	3.26453	3.45318	1.46677	2.07003	0.0022574	0.40601	-0.2528	0.0779768	0.000474859	0.0357513	0.542185	0.881976	0.99878	0.725474	0.995958	0.97303
F58A3.2a.1	F58A3.2	egl-15	WBGene00001184	1	1.57283	0.289236	1.21573	-0.544732	0.165262	0.654535	0.876773	0.938421	0.000474859	0.695794	0.452917	0.997282	0.997756	0.215911	0.939002	0.232453
B0331.2	B0331.2	pitr-4	WBGene00007141	1	2.9346	1.62837	2.04893	-1.04002	0.423416	1.42169	0.680239	1.40093	0.00152002	0.0834708	0.0486587	0.98248	1	0.104539	0.968538	0.0572526
ZK892.4	ZK892.4	ZK892.4	WBGene00014128	1	1.60215	1.84057	0.230908	0.198794	-0.559658	0.182001	0.449284	0.0499901	0.00346282	0.104344	0.95146	0.997282	0.997756	1	0.995958	0.979053
F26G1.8	F26G1.8	msp-42	WBGene00003437	1	1.43259	3.41649	0.293146	0.539292	-1.5283	1.04815	0.0518006	-0.255762	0.000474859	0.0332176	0.923966	0.997282	0.657524	1	0.995958	0.912246
F42G2.3	F42G2.3	fbxc-20	WBGene00018352	1	2.15236	-0.315896	1.14236	0.975937	1.14972	-0.226481	-0.539489	-0.362138	0.000474859	0.659693	0.297995	0.822044	0.912679	0.749251	0.978233	0.660057
F07D3.3	F07D3.3	F07D3.3	WBGene00008556	1	2.41195	2.46676	1.35128	0.44326	-0.960166	0.0198474	-0.0112889	-0.240589	0.000474859	0.0207038	0.268028	0.997282	0.991811	1	0.996476	0.901557
T05B4.11	T05B4.11	phat-5	WBGene00020242	1	3.46647	-2.55667	2.20175	-0.281977	1.7528	0.409607	1.47209	0.450864	0.000474859	0.000927419	0.029245	0.997282	1	0.238122	0.519959	0.434448
K05F6.11	K05F6.11	poml-4	WBGene00044697	1	1.48024	1.05627	-0.0635323	-0.445908	1.46215	0.686475	-0.146186	-0.390337	0.000861578	0.121359	0.987387	0.997282	0.23769	0.24358	0.995958	0.710517
Y116A8A.6	Y116A8A.6	Y116A8A.6	WBGene00013776	1	1.85622	1.63073	1.07399	0.360203	-0.276937	0.672215	0.411012	0.159622	0.00152002	0.112767	0.49814	0.997282	0.997756	1	0.995958	1
Y116A8A.4	Y116A8A.4	Y116A8A.4	WBGene00013775	1	2.69215	3.19996	0.454215	-0.0581112	-0.40761	2.01303	-0.14107	0.352967	0.0024104	1	0.862498	0.997282	1	1	0.995958	1
Y116F11B.8	Y116F11B.8	Y116F11B.8	WBGene00013824	1	1.37282	2.99491	0.434601	0.563123	-0.713601	-1.16554	0.406948	0.0294369	0.00120357	0.0382135	0.874943	0.997282	0.991811	1	0.995958	1
C38D9.5	C38D9.5	C38D9.5	WBGene00008013	1	2.58571	2.85187	1.91103	0.631219	-0.015258	0.126774	0.219668	-0.0216312	0.000474859	1	0.0546746	0.997282	1	1	0.995958	1
Y5H2A.1	Y5H2A.1	Y5H2A.1	WBGene00021162	1	14.1458	3.1174	0	0	-9.14355	0	0	0	0.000474859	0.438691	1	1	1	1	1	1
B0507.8	B0507.8	B0507.8	WBGene00015225	1	1.74488	0.985614	2.4396	2.34676	-1.50411	-1.40637	1.2594	-0.00821352	0.000861578	0.166281	0.00378135	0.0186677	1	0.170088	0.615912	0.989466
EGAP7.1	EGAP7.1	dpy-3	WBGene00001065	1	1.51654	-1.31172	2.07028	-0.29849	-1.6861	0.163505	-0.158141	-0.245651	0.000474859	0.000927419	0.0658434	0.997282	0.122797	0.750046	0.995958	0.763505
T05C12.10	T05C12.10	qua-1	WBGene00004264	1	0.834688	0.642229	2.60738	0.853627	-0.774136	0.438159	-0.331125	0.270342	0.00604073	0.22812	0.00378135	0.997282	0.783053	0.255805	0.995958	0.740736
C46F9.3	C46F9.3	math-24	WBGene00016719	1	1.13749	1.03715	1.96554	0.0759732	0.873749	1.32947	-0.314899	8.12079	0.00266767	0.0350723	1	1	0.573517	0.000947178	1	1
C32D5.12	C32D5.12	C32D5.12	WBGene00016319	1	2.06756	-0.34695	0.87264	-0.332466	1.59302	0.0201416	1.44753	0.302181	0.000474859	0.510785	0.420576	0.997282	0.0443627	0.978142	0.165672	0.721417
C17H1.4	C17H1.4	C17H1.4	WBGene00007657	1	2.16772	2.06637	3.01376	2.60419	-1.09347	0.0490034	0.464277	1.14076	0.0208039	1	0.00965777	0.0857333	1	1	0.995958	1
ZK896.1	ZK896.1	ZK896.1	WBGene00014132	1	1.42202	0.813067	2.124	1.64505	1.07839	0.716978	0.981645	1.71938	0.00120357	0.194644	0.0591982	0.282461	0.869192	0.397225	0.944449	0.0188287
T16H12.9	T16H12.9	T16H12.9	WBGene00011817	1	1.00209	0.50514	0.420517	-0.293309	-0.186768	0.570588	0.0318573	0.761075	0.00776212	0.460874	0.807941	0.997282	0.997756	0.251279	0.995958	0.21696
F38E11.8	F38E11.8	F38E11.8	WBGene00014752	1	1.57818	3.00208	0.365052	0.384134	-0.337171	0.484504	0.0762819	-0.197017	0.00152002	0.0566593	0.892701	0.997282	0.997756	1	0.995958	0.93578
C31B8.4	C31B8.4	C31B8.4	WBGene00016281	1	2.31522	1.75348	1.07632	0.0529199	0.447813	1.71577	0.408667	1.39708	0.000474859	0.0173288	0.304556	0.997282	0.997756	0.0670855	0.995958	0.0435861
T14B4.6	T14B4.6	dpy-2	WBGene00001064	1	1.35231	-1.09071	2.01348	0.0927524	-0.514923	0.100006	-0.28186	-0.221242	0.000474859	0.00491944	0.0561669	0.997282	0.991811	0.855244	0.995958	0.776473
C29F7.6	C29F7.6	jmjd-3.3	WBGene00007813	1	2.64504	1.08949	1.03403	-0.47063	0.475702	-0.332308	-0.17892	0.110405	0.000474859	0.0451388	0.443051	0.997282	0.997756	0.711492	0.995958	0.949856
H14E04.1	H14E04.1	H14E04.1	WBGene00019198	1	1.769	0.97254	0.828456	-0.317604	-0.116454	0.184946	-0.325155	0.0163259	0.000474859	0.0339648	0.527793	0.997282	0.997756	0.747296	0.995958	0.98426
R10H1.1	R10H1.1	R10H1.1	WBGene00019998	1	0.93691	-0.108858	0.370378	-0.747486	-0.0470491	0.676409	0.038003	0.567626	0.00371464	0.876876	0.834648	0.997282	0.997756	0.0718021	0.995958	0.362022
ZK930.2	ZK930.2	ZK930.2	WBGene00014152	1	1.08257	0.307454	0.159418	-0.630075	0.110055	0.524848	0.589112	0.831726	0.000474859	0.564763	0.964152	0.997282	0.997756	0.16736	0.939717	0.094985
ZK930.5	ZK930.5	ZK930.5	WBGene00014155	1	1.48792	0.587894	0.962238	0.826915	0.507908	0.849115	0.294578	0.183956	0.00467388	0.523407	0.518038	0.997282	0.997756	0.448057	0.995958	0.932649
Y52B11A.1	Y52B11A.1	spe-38	WBGene00013121	1	1.63573	1.86879	0.572093	0.514134	-0.194004	0.592504	0.876635	-0.233892	0.00776212	0.0711653	0.759379	0.997282	0.997756	1	0.968538	0.92256
W08E3.4	W08E3.4	W08E3.4	WBGene00012345	1	1.00654	1.17362	-0.257621	0.0462881	-0.45368	-0.734985	-0.678775	-0.830143	0.00776212	0.0424877	0.947988	0.997282	0.997756	0.509876	0.968538	0.413357
F42G4.6	F42G4.6	F42G4.6	WBGene00009643	1	1.34867	0.898567	0.251628	0.392626	-0.608288	-0.669644	0.179159	-0.0762057	0.000861578	0.239048	0.929378	0.997282	0.991811	0.512749	0.995958	0.963805
T04C12.7	T04C12.7	T04C12.7	WBGene00011429	1	0.975844	0.527512	-0.0047132	0.263864	0.762908	0.971747	0.44937	0.612941	0.00582125	0.438934	0.996341	0.997282	0.843264	0.0789069	0.976949	0.473303
M142.3	M142.3	M142.3	WBGene00014809	1	1.77094	2.11174	0.0830843	0.462838	-1.58658	-1.30456	-0.305768	-0.285484	0.00582125	1	0.984121	0.997282	1	1	0.995958	0.838318
K09D9.11	K09D9.11	K09D9.11	WBGene00019568	1	1.44986	1.69299	1.0127	0.555293	0.0357524	-0.541422	0.394113	-0.239332	0.00421293	1	0.479215	0.997282	1	1	0.995958	1
T19C4.5a	T19C4.5	T19C4.5	WBGene00011839	1	1.93539	0.694268	0.989196	-0.746621	0.481105	0.355921	0.0511435	0.719971	0.000474859	0.215644	0.36867	0.997282	0.997756	0.494177	0.995958	0.239641
F41E6.6.2	F41E6.6	tag-196	WBGene00007055	1	1.27691	-0.0145299	1.02468	-0.647188	0.237812	0.145867	0.331404	0.419321	0.000474859	0.974995	0.250027	0.997282	0.997756	0.740632	0.98708	0.477704
K03H1.5	K03H1.5	K03H1.5	WBGene00010540	1	1.62703	1.0187	1.44283	0.296021	0.32491	0.583688	0.0139393	0.485288	0.000474859	0.0194481	0.0716466	0.997282	0.997756	0.0811194	0.995958	0.385833
F35E12.9a	F35E12.9	F35E12.9	WBGene00009433	1	3.37601	4.40263	3.24816	3.8145	3.09818	2.55981	1.82151	1.83948	0.000861578	0.0502113	0.549438	0.969059	0.573866	0.00366533	0.968538	0.422654
F35H8.1	F35H8.1	F35H8.1	WBGene00009446	1	1.49924	2.56151	0.257252	0.297671	-0.529514	1.7205	0.776445	0.253639	0.00421293	0.0389119	0.940766	0.997282	0.997756	0.360108	0.961654	0.895007
D2063.1	D2063.1	D2063.1	WBGene00017060	1	2.16822	-0.295215	0.132656	0.0446997	2.1667	0.844424	1.91641	0.872419	0.000474859	0.590581	0.971835	0.997282	0.00322064	0.0286664	0.00398319	0.0672398
Y66D12A.20	Y66D12A.20	spe-6	WBGene00004960	1	0.93783	0.73847	0.264654	0.258051	-0.430251	-1.04931	-0.0897238	-1.01779	0.00212599	0.159826	0.909636	0.997282	0.991811	0.0131851	0.995958	0.0526244
Y6E2A.8	Y6E2A.8	irld-57	WBGene00012401	1	2.03313	2.54539	1.45522	-0.427533	-1.45994	-0.415413	1.97086	-0.441497	0.000474859	0.0415667	1	1	1	1	1	1
Y23H5A.4	Y23H5A.4	Y23H5A.4	WBGene00021271	1	1.21454	0.838746	0.356231	-0.193917	-0.842447	-0.629318	0.0273252	-0.780613	0.00152002	0.189525	0.873798	0.997282	0.861616	0.513578	0.995958	0.34266
Y69H2.10a	Y69H2.10	Y69H2.10	WBGene00013485	1	1.73391	0.419606	0.305546	-0.6411	0.0414008	-0.0330575	0.807296	0.789743	0.000474859	0.591726	0.9201	0.997282	1	1	0.968538	0.413243
R102.3	R102.3	R102.3	WBGene00011290	1	1.91521	2.47307	0.795452	0.536975	0.12624	0.352903	0.287823	0.172979	0.000474859	0.0169127	0.566246	0.997282	0.997756	1	0.995958	0.924386
ZK829.10	ZK829.10	snf-8	WBGene00004907	1	1.76409	1.95664	1.50826	0.404099	-0.296872	-0.0360712	0.454579	0.548156	0.000474859	1	0.292252	0.997282	1	1	0.995958	1
F19B6.3	F19B6.3	F19B6.3	WBGene00008949	1	1.75697	2.14158	0.823821	0.938687	-0.96105	0.291169	0.309591	0.236798	0.000474859	0.0703994	0.566246	0.997282	0.964096	1	0.995958	0.912246
ZK688.2	ZK688.2	best-24	WBGene00022797	1	0.964205	0.252612	0.604549	0.068504	0.566919	0.647245	-0.318997	0.63406	0.000474859	0.648419	0.643189	0.997282	0.887415	0.0634258	0.995958	0.229591
F32A11.7	F32A11.7	mltn-1	WBGene00009311	1	1.74912	0.932469	2.01077	-0.109659	1.1971	0.115444	0.80374	0.47768	0.000474859	0.0832478	0.0124156	0.997282	0.23769	0.896901	0.87921	0.595273
T23B7.2	T23B7.2	T23B7.2	WBGene00044298	1	1.69126	2.74135	0.356357	-0.029728	0.606362	-0.696278	-0.0564532	-1.0936	0.00212599	0.115425	1	1	0.997756	1	1	1
F16G10.5	F16G10.5	F16G10.5	WBGene00017520	1	2.45421	4.08898	0	0	0.385597	-1.72751	0	0	0.00798082	1	1	1	1	1	1	1
C04F12.3	C04F12.3	ikb-1	WBGene00002069	1	1.02167	-0.27071	0.385189	-1.24205	-0.0671812	0.506292	-0.0655409	0.62419	0.00120357	0.641886	0.82367	0.222336	0.997756	0.181084	0.995958	0.249922
C31H1.2	C31H1.2	C31H1.2	WBGene00016287	1	1.50463	2.3269	1.47989	1.01711	0.243434	0.17556	0.969271	0.304126	0.00444187	0.366994	0.323467	0.997282	0.997756	1	0.965443	1
Y37F4.8	Y37F4.8	Y37F4.8	WBGene00044289	1	1.60353	-0.172352	0.0996742	-1.39114	-0.757936	0.244729	0.771989	1.30616	0.00266767	0.854182	0.983753	0.583071	0.997756	0.827035	0.980263	0.160049
F49H6.5	F49H6.5	F49H6.5	WBGene00009908	1	2.88894	0.0774376	0.828905	-1.27504	-1.00057	1.98633	2.55604	2.0827	0.00152002	0.941184	0.558589	0.44293	1	0.0934853	0.0212128	0.00746434
F01D4.1a	F01D4.1	ugt-43	WBGene00008485	1	1.28746	1.7414	2.51926	1.21092	2.62311	0.499241	2.54425	1.26368	0.00735743	0.223378	0.560963	0.997282	0.24259	0.550184	0.968538	0.209048
F25E5.4	F25E5.4	F25E5.4	WBGene00017785	1	0.866301	0.58952	0.200128	-0.542872	0.584967	1.10069	-0.214644	-0.0571275	0.0285881	0.3179	0.95146	0.997282	0.991811	0.00934658	0.995958	0.960331
T08B1.5	T08B1.5	fbxa-201	WBGene00020342	1	2.25937	2.74961	0.96697	0.512867	-0.480529	0.714477	0.964886	-0.485983	0.000474859	0.104831	0.561661	0.997282	1	1	0.959661	0.827842
T08B1.3	T08B1.3	alh-5	WBGene00000111	1	1.28602	-0.0488063	-0.619747	-1.08287	-0.427271	-0.477257	-0.610005	-0.335843	0.000474859	0.941238	0.652141	0.295637	0.997756	0.258022	0.968538	0.666878
C25F6.8	C25F6.8	C25F6.8	WBGene00044569	1	3.63064	5.56574	2.03738	3.06329	-0.701086	1.73756	-0.105161	1.25186	0.000474859	0.0293233	0.0576351	0.0134895	1	1	0.995958	0.451408
F33D11.2.1	F33D11.2	F33D11.2	WBGene00018001	1	1.30991	2.71556	0.659028	0.267368	-0.154542	0.0087673	0.523833	0.624327	0.000474859	0.307765	0.703116	0.997282	0.997756	1	0.995424	0.675253
C18H7.1	C18H7.1	C18H7.1	WBGene00015993	1	3.53986	-0.445713	-0.528476	-1.3772	-2.58758	0.766958	-0.671869	0.76221	0.000474859	0.485913	0.782435	0.15579	1	0.0089721	0.968538	0.0892908
R01H2.4	R01H2.4	R01H2.4	WBGene00019812	1	1.98337	2.08752	0.765514	0.833908	-0.42893	-0.113358	0.400569	0.0339164	0.000474859	0.0350723	0.59633	0.997282	0.997756	1	0.995958	0.984209
Y24D9B.1	Y24D9B.1	Y24D9B.1	WBGene00021287	1	1.20443	0.260612	0.558003	0.0442061	-0.532645	-0.354113	0.00538592	-0.678965	0.000474859	0.683412	0.702793	0.997282	0.991811	0.666995	0.996476	0.3786
Y46C8AR.3	Y46C8AR.3	clec-77	WBGene00044343	1	4.38465	6.45761	6.03398	3.64258	0	-0.619841	1.98411	2.25552	0.00421293	0.438691	0.00378135	0.00401875	1	1	0.158803	0.00207553
C23H4.6a	C23H4.6	C23H4.6	WBGene00007694	1	1.92954	2.35363	0.780621	0.749642	3.67965	1.60283	0.834055	3.00488	0.000474859	0.275283	0.717001	0.997282	0.991811	0.000947178	0.980263	0.0367903
Y54F10BM.15	Y54F10BM.15	fbxa-219	WBGene00044403	1	1.11133	1.12868	1.17883	0.542759	0.655129	1.15333	0.626352	1.04982	0.00735743	0.0364391	0.27492	0.997282	0.978777	0.00480729	0.968538	0.0760511
ZK550.7	ZK550.7	ZK550.7	WBGene00014986	1	2.59787	1.35961	0.912149	0.854295	-1.12982	0.506881	0.407874	-0.989605	0.00371464	1	0.654663	0.997282	1	1	1	1
F40E3.5.1	F40E3.5	F40E3.5	WBGene00018232	1	1.20471	0.725864	0.450437	-0.43593	0.0553347	1.31139	0.324276	-0.539082	0.00152002	0.340299	0.804192	0.997282	0.997756	0.495948	0.995958	0.606682
Y39A1A.9	Y39A1A.9	Y39A1A.9	WBGene00012648	1	1.68948	1.28165	2.2225	0.104396	-0.645362	-0.898135	0.636738	-0.652907	0.000474859	0.0318869	0.0191675	0.997282	0.997756	0.0411149	0.975082	0.366643
Y47D9A.5.2	Y47D9A.5	Y47D9A.5	WBGene00021632	1	1.78462	0.0898689	0.422374	0.503452	0.13433	-0.372831	0.938884	-0.382653	0.000474859	1	0.927728	0.997282	0.997756	1	0.908539	0.867706
F55G11.9	F55G11.9	abt-3	WBGene00000021	1	1.83825	3.13938	1.64627	0.87066	0.0922402	8.87517	0.597866	-0.320421	0.00182674	1	0.243765	1	1	1	1	1
R08B4.5	R08B4.5	R08B4.5	WBGene00011141	1	1.31115	0.107039	0.00434923	-0.449933	0.601846	0.713824	-0.120591	1.21388	0.00838641	0.904351	0.997101	0.997282	0.997756	0.307267	0.995958	0.0951083
F30F8.2	F30F8.2	glna-3	WBGene00009271	1	1.22534	0.883215	0.948266	0.0599197	-0.121958	0.280684	0.233202	0.369494	0.000474859	0.0820036	0.366303	0.997282	0.997756	0.584276	0.995958	0.60965
C55C3.8	C55C3.8	C55C3.8	WBGene00044501	1	1.44743	1.7852	0.782953	0.441436	-0.0474047	-1.3736	1.11061	-0.0288655	0.00467388	0.036763	0.681786	0.997282	0.997756	1	0.884179	0.986348
C55C3.6	C55C3.6	C55C3.6	WBGene00016956	1	1.07638	1.42843	0.619838	0.42046	-0.464776	-1.5024	0.137193	0.170209	0.00920637	0.0434897	0.689335	0.997282	0.997756	1	0.995958	0.927967
Y113G7A.23	Y113G7A.23	linc-70	WBGene00219630	1	14.7635	0.849008	0	0	-1.59725	0.327559	0	0	0.00604073	0.665621	1	1	0.997756	0.883944	1	1
F44D12.8a	F44D12.8	F44D12.8	WBGene00009685	1	1.29894	-1.25093	0.963942	0.272859	6.00296	3.15385	0.303628	-5.9314	0.000474859	1	0.685249	0.997282	0.991811	1	0.995958	0.653773
C27B7.7a	C27B7.7	C27B7.7	WBGene00007764	1	1.16896	0.215365	1.06892	-0.671496	0.194744	0.738756	0.111778	0.85236	0.000861578	0.737208	0.304583	0.997282	0.997756	0.049293	0.995958	0.110743
Y27F2A.6	Y27F2A.6	Y27F2A.6	WBGene00021298	1	1.37783	0.242805	0.697074	0.0600602	0.168726	-0.602016	0.352432	-0.309629	0.0075773	0.773968	0.679648	0.997282	0.997756	0.517211	0.995958	0.868319
F09F7.7a.2	F09F7.7	F09F7.7	WBGene00017304	1	0.980192	-0.227534	0.0973245	-0.947005	-0.226197	0.427766	0.291897	0.390119	0.000474859	0.666066	0.981412	0.414555	0.997756	0.209289	0.995958	0.537052
T26C5.2	T26C5.2	T26C5.2	WBGene00012032	1	1.45219	-0.780232	2.66568	0.235917	-0.246913	0.173815	0.214945	0.316613	0.000474859	0.142671	0.0211756	0.997282	0.997756	0.745322	0.995958	0.66009
T09F5.12a	T09F5.12	T09F5.12	WBGene00014836	1	2.49176	0.949157	1.56621	0.3874	0.23835	1.02461	0.135497	0.628638	0.000474859	0.154353	0.111588	0.997282	0.997756	0.0389258	0.995958	0.40131
F58D5.8	F58D5.8	F58D5.8	WBGene00010247	1	1.59035	2.96167	0.892064	0.983916	0.0793677	1.54906	0.51737	-0.107739	0.000474859	0.0262059	0.523332	0.997282	0.997756	1	0.989037	0.956546
F58D5.6	F58D5.6	F58D5.6	WBGene00010245	1	2.35703	3.31629	1.6534	0.556413	0.425668	-0.00540437	0.491422	0.50287	0.000474859	0.0177689	0.083082	0.997282	1	1	0.987962	0.671974
T26C12.2	T26C12.2	T26C12.2	WBGene00020832	1	1.98206	2.41218	-0.913959	0.551229	1.09243	0.312307	-0.0970229	-0.21145	0.00421293	0.0324633	0.551717	0.997282	0.918362	0.844773	0.995958	0.905298
Y53C12A.8	Y53C12A.8	Y53C12A.8	WBGene00044158	1	1.68234	1.87005	0.967407	0.823685	0.0113345	-0.324036	-0.065989	-0.576419	0.000474859	0.0234444	0.464118	0.997282	0.997756	1	0.995958	0.634602
T22A3.6	T22A3.6	T22A3.6	WBGene00011909	1	1.88171	2.58714	1.13887	0.650515	0.097923	-2.04644	0.354903	-0.339988	0.000474859	0.0190597	0.396045	0.997282	0.997756	1	0.995958	0.838035
C08G5.2	C08G5.2	fbxc-48	WBGene00015615	1	2.50927	1.61099	1.15469	0.52345	-1.28392	-0.476886	0.0220647	-0.57323	0.000474859	0.106511	0.356607	0.997282	0.906526	1	0.995958	0.64941
ZK105.3	ZK105.3	ZK105.3	WBGene00022654	1	1.89953	2.23781	1.3761	-0.786307	-0.404044	-0.0350733	-0.447976	-1.1912	0.000861578	1	0.368783	1	1	1	1	1
F32E10.3	F32E10.3	clec-180	WBGene00017991	1	1.51511	-0.24742	2.90233	0.789543	-0.578738	0.45706	0.14002	0.541446	0.000474859	0.695794	0.00378135	0.997282	0.991811	0.24692	0.995958	0.380571
Y54E5A.2	Y54E5A.2	Y54E5A.2	WBGene00013198	1	1.02904	0.379449	0.420715	-0.0804087	-0.378602	0.215816	0.069431	-0.305642	0.00152002	0.522604	0.80437	0.997282	0.997756	0.755681	0.995958	0.771591
F10C1.7a.2	F10C1.7	ifb-2	WBGene00002054	1	1.12075	2.35711	1.03168	1.71892	0.343824	0.461705	0.919084	-6.88365	0.00120357	0.191094	0.392529	0.996441	0.997756	0.707377	0.615017	0.578511
Y81G3A.1	Y81G3A.1	Y81G3A.1	WBGene00013590	1	1.42243	0.397884	0.945218	-2.51101	-1.47455	-0.63612	10.8494	0.457258	0.00692799	0.625495	1	1	0.511196	0.606317	1	1
Y65B4BL.1b	Y65B4BL.1	Y65B4BL.1	WBGene00022033	1	1.20812	-1.43102	1.91717	-0.360196	0.301333	0.0644368	-0.070244	-0.207876	0.000474859	0.00170179	0.0804063	0.997282	0.997756	0.917213	0.995958	0.814513
Y44A6C.1	Y44A6C.1	Y44A6C.1	WBGene00012850	1	1.20951	0.0586188	-0.640132	-1.3079	0.145435	0.343458	0.156043	0.233069	0.000474859	0.92737	0.620065	0.0688929	0.997756	0.42667	0.995958	0.774968
Y102A5C.34	Y102A5C.34	grd-17	WBGene00001706	1	2.16641	0.584582	-0.34646	0.255008	6.4118	1.84696	1.47217	0.177721	0.00120357	0.428386	0.898911	0.997282	0.991811	0.1343	0.525478	0.91891
C28G1.2	C28G1.2	C28G1.2	WBGene00016187	1	2.43421	0.387762	1.13083	-0.450129	1.74106	0.470282	0.509067	-0.0731064	0.000474859	0.622005	0.493904	0.997282	0.640929	0.548983	0.995958	0.968454
C39B10.1	C39B10.1	C39B10.1	WBGene00008021	1	1.42815	0.688652	1.11442	-0.0640849	-0.131003	0.210787	0.396663	0.813305	0.000474859	0.278716	0.310232	0.997282	0.997756	0.790554	0.995958	0.241804
T03F6.8	T03F6.8	T03F6.8	WBGene00044229	1	1.86094	3.62279	1.65623	-0.130188	0.876475	0.219322	1.35365	0.396571	0.000474859	1	0.215328	1	1	1	0.71227	1
F46F5.7	F46F5.7	F46F5.7	WBGene00018498	1	1.24247	1.22296	0.837829	0.0638148	-0.290631	0.0752724	0.711199	-0.303245	0.0081838	0.153789	0.545909	0.997282	1	1	0.968538	0.859773
F42C5.4	F42C5.4	F42C5.4	WBGene00018346	1	1.41166	0.615553	1.30694	0.0808189	0.468488	1.29216	0.850388	1.38607	0.000474859	0.315797	0.181344	0.997282	0.997756	0.000947178	0.794532	0.00853006
F44C8.1	F44C8.1	cyp-33C4	WBGene00018413	1	1.37636	0.444331	0.812344	-1.23324	0.249966	0.11075	-0.346158	0.257944	0.000474859	0.457636	0.53854	0.412498	0.997756	0.885074	0.995958	0.828114
Y102A5B.2a	Y102A5B.2	clec-35	WBGene00013608	1	2.14292	3.89192	-0.885503	2.45346	0.226498	0.910138	0	1.35238	0.00692799	0.3179	1	1	1	0.432129	1	1
C09G5.7	C09G5.7	C09G5.7	WBGene00007489	1	1.53954	0.87166	0.784099	0.284858	-0.291239	-0.528997	0.0415985	-0.752437	0.000474859	0.21109	0.586788	0.997282	0.997756	0.547009	0.995958	0.48668
F07E5.8	F07E5.8	F07E5.8	WBGene00017213	1	1.62519	2.19662	1.631	0.927975	-0.540744	0.522547	0.717265	-0.370096	0.000474859	0.0182349	0.187059	0.997282	0.997756	1	0.968538	1
F11A5.9	F11A5.9	F11A5.9	WBGene00008677	1	1.67925	0.718186	0.222435	-0.628498	-0.0702217	-0.378987	-0.502759	-1.00724	0.000474859	0.070938	0.941409	0.997282	0.997756	0.301281	0.968538	0.0524545
F45H7.6	F45H7.6	hecw-1	WBGene00009738	1	1.2015	0.187615	1.04798	0.150627	-0.118782	0.296353	0.395723	0.595562	0.000474859	0.792111	0.347972	0.997282	0.997756	0.585056	0.995958	0.372406
F18C12.4	F18C12.4	F18C12.4	WBGene00008935	1	1.58662	4.07808	0.802789	0.260077	0.0621716	-0.607688	0.279334	-0.595198	0.00444187	0.399828	0.635576	0.997282	0.997756	1	0.995958	0.735591
F14H8.6b	F14H8.6	cng-1	WBGene00000562	1	1.89794	1.21712	2.30175	1.87328	1.07784	0.586504	1.74644	1.73404	0.000474859	0.0281712	0.0978142	0.0901598	0.55964	0.252314	0.232744	0.0130226
R03D7.5	R03D7.5	R03D7.5	WBGene00010991	1	1.23698	0.929907	0.845476	0.201144	-0.493403	-0.804586	0.503502	-0.00338232	0.00346282	0.202841	0.525378	0.997282	0.997756	0.473213	0.985928	0.991961
T27E4.6	T27E4.6	oac-50	WBGene00020864	1	1.81054	1.31914	1.453	0.177934	-0.403138	0.582467	0.477546	0.418226	0.000474859	0.111884	0.171662	0.997282	0.997756	1	0.990874	0.745327
T27E4.2	T27E4.2	hsp-16.11	WBGene00002017	1	15.9857	-9.54733	-3.24164	-0.508511	1.02341	-10.0046	-9.81041	-0.772648	0.000474859	1	1	1	1	1	1	1
W04G3.1b.2	W04G3.1	lpr-6	WBGene00012255	1	1.41883	-1.3223	2.22138	0.0233378	-0.992133	0.14902	-0.306475	0.0433805	0.000474859	0.00434874	0.255073	0.997282	0.714849	0.775343	0.995958	0.970101
Y59E9AR.4	Y59E9AR.4	thn-5	WBGene00021999	1	12.3444	-1.57512	-0.0575137	-2.53674	1.64264	0.596664	11.4687	-1.7326	0.000474859	0.529986	0.990215	0.997282	1	1	1	1
B0496.1	B0496.1	B0496.1	WBGene00015210	1	1.63884	2.37557	0.914384	0.780109	-0.275601	-0.66873	0.422146	-0.127993	0.00182674	0.0234444	0.512208	0.997282	0.997756	1	0.995958	0.955604
W06D11.4	W06D11.4	W06D11.4	WBGene00012302	1	1.97683	2.69541	1.53943	0.0913526	1.02064	0	0.573336	0.816687	0.000474859	0.262804	0.286317	1	1	1	0.995616	1
F10D11.4	F10D11.4	F10D11.4	WBGene00008650	1	1.58053	3.41602	0.885477	0.402738	-0.532486	-0.679559	0.336096	-0.323487	0.000474859	0.0262059	0.519764	0.997282	0.997756	1	0.995958	0.8565
F10D11.5	F10D11.5	F10D11.5	WBGene00008651	1	1.08157	1.12445	0.478982	0.269675	-0.125261	-0.424268	0.26392	-0.470523	0.00561276	0.0729531	0.777772	0.997282	0.997756	1	0.995958	0.645086
C17B7.4	C17B7.4	C17B7.4	WBGene00015878	1	2.77696	1.0416	8.20461	0	-0.88749	0.806941	0	0	0.000474859	0.166165	1	1	0.991811	0.419382	1	1
C17B7.5	C17B7.5	C17B7.5	WBGene00015879	1	2.08966	0.0517116	0	0	0.0915545	-1.39549	0.0226261	0	0.00321006	1	1	1	1	1	1	1
F26E4.7a	F26E4.7	F26E4.7	WBGene00009162	1	1.34604	0.342042	1.19673	0.461763	0.877732	0.80678	0.342351	0.461376	0.000474859	0.512111	0.232706	0.997282	0.504728	0.0145946	0.995958	0.460311
C33C12.7	C33C12.7	C33C12.7	WBGene00016339	1	1.48014	3.47578	8.85269	0	-0.259725	0.198751	0	8.80829	0.000474859	0.0234444	1	1	0.997756	1	1	1
C14F11.6.2	C14F11.6	C14F11.6	WBGene00015781	1	1.171	-1.03366	1.73359	0.0258096	0.185548	0.285343	0.107521	0.126181	0.00152002	0.0194481	0.11929	0.997282	0.997756	0.502964	0.995958	0.905298
C47E8.10	C47E8.10	C47E8.10	WBGene00044216	1	1.43882	2.5019	0.65476	0.880702	-1.20932	-1.53767	0.71104	-0.255612	0.00776212	0.0478708	0.702793	0.997282	0.860577	1	0.971312	0.924819
C38C3.7	C38C3.7	C38C3.7	WBGene00016515	1	1.7577	2.89531	1.17591	0.374537	-1.43565	1.67915	0.416096	0.300405	0.000474859	0.0289224	0.404221	0.997282	1	1	0.995958	1
Y49E10.9	Y49E10.9	wht-9	WBGene00013032	1	1.63414	1.92722	1.1776	0.582442	0.128468	-1.18514	1.37108	0.0507066	0.0024104	1	0.492541	1	1	1	0.862387	1
C49A1.2	C49A1.2	best-10	WBGene00008185	1	1.61753	2.30872	0.443716	0.712949	-0.475182	-1.11906	0.366782	0.0482491	0.00120357	0.0321922	0.842486	0.997282	0.997756	1	0.995958	0.977972
F52E1.8	F52E1.8	pho-6	WBGene00018696	1	1.6263	0.233465	0.150882	-0.675318	1.3223	0.37104	0.274135	0.286934	0.000474859	0.756173	0.975537	0.997282	0.309932	0.647232	0.995958	0.819127
Y51B9A.7	Y51B9A.7	Y51B9A.7	WBGene00013089	1	2.13921	3.98218	0.610858	0.535327	-0.218687	1.54046	0.296586	0.499636	0.00346282	0.490558	0.762904	0.997282	0.997756	1	0.995958	0.826935
W03C9.1	W03C9.1	W03C9.1	WBGene00012219	1	1.29053	1.22137	0.336236	0.131864	-0.213776	0.143885	-0.22217	-0.484641	0.00152002	0.125831	0.896173	0.997282	0.997756	1	0.995958	0.700088
Y80D3A.8	Y80D3A.8	Y80D3A.8	WBGene00013586	1	1.34042	2.05687	1.8193	0.309367	-0.137389	0.488311	0.499864	0.171073	0.00421293	1	0.0703847	0.997282	1	1	0.991676	1
ZK1248.20	ZK1248.20	ZK1248.20	WBGene00044393	1	1.85092	3.17917	0.842029	0.224055	0.202381	0.434518	0.674273	0.799587	0.000474859	0.0361301	0.573813	0.997282	0.997756	1	0.968538	0.517533
Y4C6B.3	Y4C6B.3	Y4C6B.3	WBGene00021157	1	0.996184	1.0629	0.682407	-0.603743	-0.0663029	0.384806	-0.352867	0.405688	0.00604073	0.0296484	0.601789	0.997282	0.997756	0.514713	0.995958	0.647471
K11H12.10	K11H12.10	K11H12.10	WBGene00044458	1	4.9125	6.07488	6.0048	3.93054	2.88458	1.6304	2.48532	2.13284	0.0776341	0.469683	0.482713	0.00401875	1	1	1	0.171659
H19M22.3a	H19M22.3	H19M22.3	WBGene00019212	1	1.41104	0.334584	2.17604	-0.119224	-0.690339	0.146537	-0.229395	-0.559181	0.00513847	0.775668	0.304103	0.997282	1	0.903364	0.995958	0.699627
F52B11.5	F52B11.5	F52B11.5	WBGene00009927	1	1.24857	1.20382	1.4516	1.22738	0.624039	0.647947	0.775137	0.83695	0.00396861	0.0257998	0.147101	0.550253	0.991811	0.201154	0.960758	0.210303
F10D7.3	F10D7.3	F10D7.3	WBGene00017340	1	1.05448	0.0460909	-0.330158	-0.87588	0.139752	1.59295	0.489882	0.899823	0.000861578	0.947419	0.874943	0.874987	0.997756	0.000947178	0.968538	0.0819833
C26F1.10	C26F1.10	flp-21	WBGene00001464	1	1.04358	0.445728	0.355117	-0.114813	-0.136671	0.437442	0.148053	0.507252	0.00513847	0.46941	0.853696	0.997282	0.997756	0.349168	0.995958	0.425058
F15A8.6	F15A8.6	F15A8.6	WBGene00017478	1	1.19495	0.971218	1.23951	0.833422	0.260818	0.682642	0.442913	0.72759	0.000474859	0.0173288	0.147396	0.810967	0.997756	0.0482009	0.973792	0.146567
Y57G11C.5a	Y57G11C.5	Y57G11C.5	WBGene00013303	1	1.14137	1.33051	0.73104	-0.142251	-0.640692	-0.00272133	-0.176776	0.450299	0.0075773	0.411436	0.686019	0.997282	0.991811	0.992582	0.995958	0.829717
Y17G9A.4	Y17G9A.4	Y17G9A.4	WBGene00021197	1	1.31711	0.199472	0.568137	-0.422127	0.460672	0.521359	0.640229	0.932068	0.00604073	0.786768	0.759027	0.997282	0.997756	0.332859	0.968538	0.0871052
T02E1.7	T02E1.7	T02E1.7	WBGene00011379	1	1.55976	2.98651	0.716175	0.328536	-0.606187	-0.157307	0.202292	-0.0674256	0.00152002	0.131275	0.703116	0.997282	0.997756	0.968726	0.995958	0.976697
F21C3.7	F21C3.7	F21C3.7	WBGene00077548	1	1.59407	2.38688	0.257568	0.480789	-0.842264	0.193125	0.219379	0.679033	0.00120357	0.0339648	0.943212	0.997282	0.960876	1	0.995958	0.622584
Y43F8B.15	Y43F8B.15	Y43F8B.15	WBGene00045415	1	3.7967	2.60891	0	0	1.95746	2.92364	0	7.57997	0.00776212	0.0300445	1	1	1	0.0765839	1	1
C10C6.3a	C10C6.3	C10C6.3	WBGene00007512	1	1.47259	4.9748	0.77987	0.357004	1.09368	0.129096	0.33364	-0.73037	0.00776212	0.466774	0.625495	0.997282	0.997756	1	0.995958	0.765895
F23B2.7a	F23B2.7	F23B2.7	WBGene00009075	1	1.23984	3.12113	0.661487	0.690091	-0.591116	-0.845778	0.0840796	-0.536572	0.000474859	0.181178	0.642666	0.997282	0.991811	0.675484	0.995958	0.746216
B0457.3	B0457.3	B0457.3	WBGene00014660	1	2.36628	2.20749	0.28297	0.0610573	-0.822267	0.698648	-0.437024	0.614198	0.00212599	0.132048	0.945927	0.997282	0.991811	1	0.995958	1
F41B5.4	F41B5.4	cyp-33C3	WBGene00018262	1	0.956386	0.150709	0.578491	-0.665042	-0.486196	0.127202	-0.863886	-0.255313	0.00604073	0.830543	0.685249	0.997282	0.997756	0.876142	0.802575	0.816679
T28A11.16	T28A11.16	T28A11.16	WBGene00020878	1	1.98727	1.19071	0.719936	-0.470981	0.193521	-0.713196	0.333811	0.428373	0.000474859	0.0382135	0.608121	0.997282	0.997756	0.309474	0.995958	0.704882
K06A4.6	K06A4.6	K06A4.6	WBGene00010596	1	1.78396	1.9164	0.658926	0.800549	-1.16896	-0.0868325	0.190656	0.465006	0.000861578	0.0909578	0.732164	0.997282	0.991811	1	0.995958	0.874254
R02F11.2	R02F11.2	R02F11.2	WBGene00019840	1	1.8677	0.398965	0.514156	-0.407646	0.320177	1.11965	0.276208	0.992291	0.000474859	0.575728	0.756211	0.997282	0.997756	0.0177322	0.995958	0.133901
T28A11.19	T28A11.19	T28A11.19	WBGene00020881	1	3.61508	0.274987	0.930438	-1.46519	2.00739	1.1199	1.58849	1.95495	0.000474859	0.704275	0.47612	0.186893	0.255787	0.0819623	0.449633	0.0515108
F13H6.5	F13H6.5	F13H6.5	WBGene00017433	1	1.34283	0.142929	0.37402	-0.683162	0.34681	0.482059	1.21646	1.15071	0.00212599	0.868282	0.872692	0.997282	0.997756	0.390545	0.509731	0.0760511
T28A11.4	T28A11.4	T28A11.4	WBGene00020871	1	14.0899	-0.209566	1.86874	-0.488775	0	-11.5795	2.30433	2.59613	0.000474859	1	0.0546746	0.997282	1	1	0.473972	0.0672927
T28A11.5	T28A11.5	T28A11.5	WBGene00020872	1	12.8508	-0.0774202	0.830941	-1.60829	0	11.0527	0.139792	2.24534	0.000474859	1	1	0.888853	1	1	1	1
H39E23.2	H39E23.2	H39E23.2	WBGene00010432	1	12.9796	-1.69487	0.350891	-3.0283	0.306013	12.3318	1.74068	12.0103	0.000474859	0.0907847	1	0.200056	1	1	1	1
K11H12.5	K11H12.5	K11H12.5	WBGene00019661	1	2.37818	1.09083	1.84757	1.23748	0.756292	0.0738587	0.258987	0.118263	0.000474859	0.0155898	0.0348622	0.275158	0.92455	0.925884	0.995958	0.92979
F01D4.3	F01D4.3	F01D4.3	WBGene00008487	1	1.65358	2.69585	1.18884	0.476772	0.20526	-0.624861	0.158633	-0.207176	0.000474859	0.0633254	0.461959	0.997282	0.997756	1	0.995958	0.932002
F01D4.8	F01D4.8	F01D4.8	WBGene00008490	1	2.07025	1.16883	0.635591	-0.905144	1.12653	1.4242	-0.807548	0.63469	0.000474859	0.0776282	0.71869	0.997282	0.788439	0.0180251	0.968538	0.497104
Y71D11A.1	Y71D11A.1	cdh-12	WBGene00022103	1	0.713281	0.955528	2.45218	0.677368	-0.295231	-0.215153	-0.0460696	-0.658329	0.0218028	0.0687127	0.00378135	0.997282	0.997756	0.725146	0.995958	0.320496
T23F4.3	T23F4.3	T23F4.3	WBGene00020741	1	1.32321	-0.274124	-0.911813	-1.21359	-0.603269	0.220685	0.419853	0.975896	0.00321006	0.723748	0.52453	0.810967	0.997756	0.826343	0.995958	0.301691
T12A7.1.2	T12A7.1	gem-4	WBGene00001577	1	2.56451	1.24201	2.20065	1.11183	1.11779	1.57939	1.19924	0.649951	0.000474859	0.22576	0.515361	0.997282	0.991811	0.00728876	0.712617	0.366494
Y62E10A.3	Y62E10A.3	Y62E10A.3	WBGene00013374	1	2.03878	2.75057	0.899427	1.12237	-0.137806	0.399606	0.887543	1.35658	0.000474859	0.0687127	0.573813	0.997282	0.997756	1	0.960494	0.466886
Y54G2A.24b	Y54G2A.24	Y54G2A.24	WBGene00021889	1	1.8477	2.19953	0.36715	0.563237	-0.432042	-1.27003	0.210241	0.190794	0.00120357	0.364302	0.907182	0.997282	0.997756	1	0.995958	0.938658
F44E2.4	F44E2.4	F44E2.4	WBGene00018418	1	1.50345	-0.669874	2.61825	0.276859	-0.672948	0.217111	0.0770618	-0.0714304	0.000474859	0.165426	0.00378135	0.997282	0.859685	0.625193	0.995958	0.946525
Y39B6A.5a	Y39B6A.5	Y39B6A.5	WBGene00012668	1	1.07606	0.92129	0.49299	1.1542	-0.0725484	0.337861	-0.0651519	-0.0602446	0.000474859	0.0402343	0.736869	0.318442	0.997756	0.461787	0.995958	0.959907
F07E5.9.2	F07E5.9	F07E5.9	WBGene00017214	1	0.799667	1.24557	3.46643	2.30683	7.19832	-0.161203	0.107905	2.09966	1	1	0.00378135	0.063844	1	1	1	0.606682
K09B11.5a	K09B11.5	K09B11.5	WBGene00010712	1	1.28661	2.98351	0.624132	1.33924	-0.83264	10.0664	0.144551	-0.945543	0.000474859	0.171847	0.817596	0.997282	0.997756	1	0.995958	0.514984
Y6E2A.4	Y6E2A.4	Y6E2A.4	WBGene00012398	1	1.97311	-1.71392	0.38277	-1.14949	-0.374457	0.410679	0.490552	0.949156	0.000474859	0.00831115	0.874943	0.680824	1	0.704064	0.995616	0.213419
F15E6.3	F15E6.3	F15E6.3	WBGene00017484	1	1.19559	-0.717352	-0.660663	-1.77923	-1.54113	-0.832017	-0.871067	-0.40866	0.0081838	0.151265	0.679648	0.0210984	0.619758	0.138099	0.968538	0.750057
C17C3.4	C17C3.4	ins-11	WBGene00002094	1	2.88771	3.76348	2.48334	3.47388	2.31721	6.17151	2.47751	3.99932	0.00346282	0.0944827	0.0231786	0.0382738	0.894675	0.513578	0.523129	0.0467905
Y51H4A.13	Y51H4A.13	Y51H4A.13	WBGene00013107	1	1.5535	1.18353	0.530176	0.178019	-0.748201	-0.0355049	-0.0442591	-0.736098	0.000474859	0.0415667	0.71869	0.997282	0.893392	0.977839	0.995958	0.422174
F46F5.11	F46F5.11	F46F5.11	WBGene00018502	1	2.57814	2.74162	1.55146	0.450762	-0.217743	-0.144102	0.334233	-0.676149	0.000474859	1	0.134605	0.997282	1	1	0.995958	0.564719
F46F5.14	F46F5.14	F46F5.14	WBGene00018505	1	1.60076	2.72086	0.901468	0.351876	-1.06728	-0.196081	0.251244	0.128075	0.00901311	1	0.544155	0.997282	1	1	0.995958	0.957055
F35E2.3	F35E2.3	F35E2.3	WBGene00009411	1	2.45784	1.87025	0	0	-0.720288	1.22189	0	0	0.000861578	0.0855097	1	1	1	1	1	1
F07C4.2	F07C4.2	clec-45	WBGene00017199	1	8.65842	11.835	13.839	13.6033	15.9125	4.94695	-0.315892	0	0.0275195	0.469791	0.00378135	0.00401875	0.00322064	0.0852361	1	1
F57H12.5	F57H12.5	F57H12.5	WBGene00019020	1	1.38533	1.43267	1.06559	0.163592	-0.614298	0.151731	-0.00763391	-0.0370102	0.000474859	0.042214	0.418012	0.997282	0.997572	1	0.996476	0.981361
C34F6.1	C34F6.1	C34F6.1	WBGene00007938	1	0.462112	0.814716	2.51566	0.845636	-1.39249	-0.365172	-0.452332	-0.436676	0.273566	0.227867	0.00378135	0.997282	0.387715	0.627064	0.995958	0.699627
C25H3.1	C25H3.1	C25H3.1	WBGene00016111	1	1.46043	1.54591	0.43428	0.776288	-0.718598	1.72605	0.587517	0.381041	0.0024104	0.0194481	0.846086	0.997282	0.991811	0.0192442	0.990227	0.815463
Y38H6C.16	Y38H6C.16	Y38H6C.16	WBGene00012628	1	1.23263	-0.0381986	1.29899	0.693344	0.0751916	-0.229489	-0.115744	-0.245719	0.00444187	0.959057	0.227503	0.997282	0.997756	0.726625	0.995958	0.826935
B0041.1	B0041.1	B0041.1	WBGene00015006	1	1.69662	2.18429	0.916568	0.5571	-0.752426	-0.226974	-0.0826713	-1.55781	0.00182674	0.0419006	0.60657	0.997282	0.997756	1	0.995958	1
R09E10.4a	R09E10.4	R09E10.4	WBGene00011174	1	1.55522	2.74936	0.965272	0.305662	-0.404148	1.32093	0.657596	-0.510846	0.00182674	0.0478708	0.525138	0.997282	0.997756	1	0.976949	0.769656
F38A5.11	F38A5.11	irld-7	WBGene00018168	1	1.86262	3.50038	0.942287	0.979976	-0.280894	-3.11116	0.311394	0.35315	0.00396861	0.0434897	0.525138	0.997282	0.997756	1	0.995958	0.863092
C47B2.8	C47B2.8	prx-11	WBGene00004196	1	0.950902	-0.599974	-0.0692901	-1.12762	1.67968	0.539727	1.29101	0.631179	0.000474859	0.198168	0.985339	0.289485	0.00322064	0.142629	0.132937	0.254973
C06B8.12	C06B8.12	nhr-151	WBGene00077594	1	1.16036	0.415769	0.954723	0.0744832	0.891965	1.01428	0.647866	1.05166	0.0049119	0.528047	0.418912	0.997282	0.712408	0.0351158	0.968538	0.101797
M28.4	M28.4	M28.4	WBGene00010895	1	1.33163	1.95507	1.10628	0.315876	-0.178017	0.816287	0.599704	0.670673	0.0049119	1	0.444512	0.997282	1	1	0.981231	1
ZK849.5	ZK849.5	best-26	WBGene00014103	1	1.40711	0.751355	0.981634	0.289797	-0.456788	-2.34617	0.457036	-0.395393	0.000474859	0.313566	0.430035	0.997282	0.997756	0.00934658	0.995616	0.755739
ZK849.1	ZK849.1	ZK849.1	WBGene00014100	1	1.66134	2.07246	0.723666	0.378442	-0.650457	-0.129321	0.118842	-0.184378	0.00212599	0.225769	0.685249	0.997282	0.997756	1	0.995958	0.940735
K02F3.4.1	K02F3.4	zip-2	WBGene00019327	1	0.699536	0.71037	0.771421	0.717831	0.767535	0.725913	0.895051	0.630745	0.00266767	0.0630737	0.391522	0.774735	0.14106	0.0089721	0.197024	0.239582
F21A3.4	F21A3.4	F21A3.4	WBGene00008994	1	2.11618	1.47663	0.666356	0.591515	-1.00296	0.057667	0.474959	0.0700614	0.000474859	0.0440596	0.652251	0.997282	0.832937	0.969726	0.994213	0.967529
F08C6.4a	F08C6.4	sto-1	WBGene00006063	1	1.23439	0.227361	0.916648	0.695914	0.296133	-0.117188	0.0486946	-0.408975	0.000474859	0.668803	0.407396	0.997282	0.997756	0.846222	0.995958	0.537822
T25B9.2	T25B9.2	T25B9.2	WBGene00012008	1	2.19261	3.36683	0.896413	0.422879	0.600042	1.67463	0.115444	0.696702	0.000474859	0.194473	0.57562	0.997282	1	1	0.995958	1
T25B9.5	T25B9.5	T25B9.5	WBGene00012011	1	1.24093	1.64316	0.505276	0.11253	-0.748045	-0.10135	0.339656	-0.300352	0.00735743	0.0519316	0.791224	0.997282	0.991811	1	0.995958	0.840815
T12E12.6	T12E12.6	T12E12.6	WBGene00020465	1	1.98031	1.96777	2.87082	1.62385	0.176885	0.230017	0.164901	-0.414656	0.00371464	1	0.0441742	1	1	1	1	1
C16A11.9	C16A11.9	fbxc-43	WBGene00045297	1	1.70829	0.133579	0.702545	-0.44982	-0.0631659	0.00770394	0.121368	0.350199	0.000861578	0.872706	0.704492	0.997282	0.997756	0.991608	0.995958	0.804883
MTCE.33	MTCE.33	MTCE.33	WBGene00014472	1	0.982653	-0.056741	-0.922581	-0.656545	-0.943444	-0.192502	1.01558	-0.0972578	0.000474859	0.931416	0.41088	0.997282	0.184984	0.674638	0.399153	0.932718
C15H11.13	C15H11.13	C15H11.13	WBGene00077576	1	1.70212	3.23778	0.551092	1.06557	-0.311927	0.0121371	0.275405	-0.110111	0.00266767	0.148926	0.796047	0.997282	0.997756	1	0.995958	0.964503
T20D4.11	T20D4.11	T20D4.11	WBGene00020617	1	1.46507	0.198306	7.47323	0	-0.2966	-0.13602	-0.315773	0.24447	0.000474859	0.7785	1	1	0.997756	0.871939	1	1
T20D4.12	T20D4.12	T20D4.12	WBGene00020618	1	2.23573	0.801895	0	0	-0.975344	1.53177	0	0	0.000474859	0.352444	1	1	0.991811	1	1	1
C34G6.6a	C34G6.6	noah-1	WBGene00016422	1	1.22906	-0.969023	2.65824	0.24309	0.0711263	-0.258286	-0.435151	-0.444283	0.000474859	0.115425	0.0392499	0.997282	0.997756	0.707605	0.994213	0.646468
C13B9.2	C13B9.2	C13B9.2	WBGene00015733	1	0.865048	0.603266	-0.244922	-0.935044	0.143313	-0.538286	-0.0579872	-0.626382	0.0049119	0.211743	0.932356	0.566631	0.997756	0.15954	0.995958	0.24692
B0205.10.2	B0205.10	B0205.10	WBGene00015024	1	1.15542	2.49979	0.606691	0.0934338	-0.583618	-0.0976803	-0.0209245	-0.325236	0.000474859	0.186885	0.68688	0.997282	0.887415	0.968016	0.995958	0.709955
F44F1.1	F44F1.1	F44F1.1	WBGene00009693	1	2.11163	1.93928	1.23777	0.710466	0.490445	-0.949288	0.555847	0.522991	0.00212599	1	0.365433	0.997282	1	1	0.990227	1
D1081.3	D1081.3	D1081.3	WBGene00008381	1	1.41979	2.64439	1.14001	0.888871	-0.981781	0.602523	0.488919	0.0329096	0.00671161	1	0.443025	0.997282	1	1	0.995958	1
Y97E10AR.8	Y97E10AR.8	Y97E10AR.8	WBGene00044552	1	2.12239	1.74826	1.12122	0.743177	-1.00417	-1.40753	0.739815	0.390154	0.00182674	0.172478	0.467899	0.997282	1	1	0.973792	0.875302
F19H8.4	F19H8.4	mltn-9	WBGene00008964	1	0.831582	-0.990773	2.58172	0.060056	-0.0351465	-0.179497	0.286936	0.146464	0.0267123	0.0484224	0.00378135	0.997282	0.997756	0.73741	0.995958	0.894701
D1086.2a	D1086.2	D1086.2	WBGene00008389	1	1.86863	-0.560587	0.488274	-0.724591	1.66468	1.58846	1.0753	0.70792	0.00838641	0.575963	0.886056	0.997282	0.890344	0.157524	0.968538	0.551709
T13A10.1	T13A10.1	T13A10.1	WBGene00020468	1	1.63185	1.47598	0.950342	0.469525	-0.962137	-0.246228	0.0589224	-0.207158	0.00266767	0.088474	0.558281	0.997282	0.962753	0.883332	0.995958	0.928276
T20B6.2	T20B6.2	T20B6.2	WBGene00020598	1	1.88806	5.97223	2.26246	0.913622	0.435987	1.33876	0.771626	-0.407954	0.00120357	1	0.0231786	0.997282	1	1	0.968538	1
T20B6.1	T20B6.1	T20B6.1	WBGene00020597	1	1.89137	2.50378	1.71568	1.0414	-1.14027	-0.0126355	0.11083	0.24089	0.00266767	0.0957514	0.150525	0.997282	0.991811	1	0.995958	1
C43C3.1	C43C3.1	ifp-1	WBGene00002067	1	0.873031	0.267452	1.0655	0.602764	0.098153	0.361062	0.62398	0.49084	0.00120357	0.606799	0.284504	0.997282	0.997756	0.290319	0.862247	0.358151
C15H7.2	C15H7.2	C15H7.2	WBGene00014678	1	2.4503	1.99979	1.69071	0.516008	-0.0655567	1.36227	0.309443	-0.14084	0.00120357	0.0735048	0.202789	0.997282	1	1	0.995958	0.955351
K03A11.5	K03A11.5	K03A11.5	WBGene00010522	1	1.25341	1.05447	0.996536	1.08842	0.61503	0.769617	0.612712	0.818088	0.000861578	0.0273539	0.349526	0.507008	0.957976	0.0406324	0.968538	0.136554
F12A10.4	F12A10.4	nep-5	WBGene00017393	1	1.7276	2.31329	1.4225	0.37653	-0.249839	-0.470584	0.181164	0.0397501	0.000474859	0.0210948	0.297995	0.997282	0.997756	1	0.995958	1
ZC455.5a	ZC455.5	ugt-4	WBGene00013905	1	1.17407	-0.100279	-0.260191	-1.47757	-0.319245	-0.267474	-0.663562	-0.499158	0.000474859	0.888921	0.918231	0.0801944	0.997756	0.651625	0.955603	0.48668
Y22D7AR.12	Y22D7AR.12	Y22D7AR.12	WBGene00021265	1	2.01808	2.37087	2.41515	0.360527	-0.218952	0.77088	0.521436	0.29071	0.000474859	0.314128	0.00378135	0.997282	1	1	0.986599	0.84977
C06C6.6	C06C6.6	C06C6.6	WBGene00007380	1	1.8702	3.11388	1.94989	0.78785	-0.739718	-0.212192	0.652994	-0.87827	0.00152002	1	0.123807	0.997282	1	1	0.976949	1
C47E12.12	C47E12.12	C47E12.12	WBGene00008155	1	1.5089	1.62066	0.940095	0.341541	-0.483418	0.438931	0.332515	0.240733	0.00421293	0.0850744	0.524435	0.997282	0.997756	0.838078	0.995958	0.900244
K12C11.5	K12C11.5	K12C11.5	WBGene00044896	1	1.25342	2.54146	0.621376	0.38919	0.00705261	1.21437	-0.0958184	0.160949	0.0081838	0.124138	0.716933	0.997282	0.997756	1	0.995958	0.9499
F54H5.5	F54H5.5	F54H5.5	WBGene00018841	1	1.21549	1.0082	0.734987	0.277421	0.033916	0.443918	0.222239	0.146861	0.00266767	0.106341	0.635885	0.997282	0.997756	0.452324	0.995958	0.917133
F55B11.5	F55B11.5	F55B11.5	WBGene00010087	1	1.36467	-0.0246333	-1.04168	-0.449808	-0.300574	-0.264342	-0.438603	-1.01464	0.00212599	0.97465	0.360994	0.997282	0.997756	0.881234	0.985928	0.0896537
F55B11.7	F55B11.7	F55B11.7	WBGene00045060	1	1.44225	1.94628	1.18125	0.351458	0.538706	-0.177421	0.184558	-0.185161	0.00266767	0.0315169	0.323273	0.997282	0.997756	1	0.995958	0.92979
T23F2.4	T23F2.4	T23F2.4	WBGene00020737	1	2.41231	-0.116187	-0.191019	-0.885519	-0.304113	0.587386	-0.261312	1.31089	0.00962916	0.915513	0.976316	0.997282	0.997756	0.368555	0.995958	0.107195
ZK84.7	ZK84.7	ins-20	WBGene00002103	1	4.55617	1.50024	1.57681	-1.18605	1.4737	1.6948	2.56656	3.27416	0.00858181	0.0840057	0.207942	0.655221	1	0.266131	0.6785	0.0307437
Y43F8B.9	Y43F8B.9	Y43F8B.9	WBGene00012819	1	1.43515	0.0513791	0.846909	-0.29263	1.6675	1.2445	1.3001	0.930411	0.000861578	0.946246	0.648935	0.997282	0.0803139	0.003081	0.847071	0.355501
Y67A6A.2a	Y67A6A.2	nhr-62	WBGene00003652	1	1.15813	-0.32194	1.06859	0.395657	0.99411	1.03069	1.37205	1.01388	0.000474859	0.612282	0.31001	0.997282	0.214769	0.00242805	0.0307781	0.0249063
C05B5.17	C05B5.17	C05B5.17	WBGene00219314	1	14.5788	6.66226	3.89366	3.92961	0	11.7418	2.8713	11.2306	0.000474859	0.382067	0.297995	0.199439	1	1	1	1
T10H10.2	T10H10.2	T10H10.2	WBGene00020426	1	0.995019	0.406144	0.942748	-0.597872	0.0120566	-0.301804	-0.271518	-0.319418	0.00212599	0.449541	0.389926	0.997282	0.997756	0.549164	0.995958	0.673587
F10G7.6	F10G7.6	F10G7.6	WBGene00017370	1	1.8748	1.37103	0.252461	-0.933017	-0.417529	-0.473516	-0.407025	0.596021	0.00120357	0.170116	0.961467	0.997282	1	1	1	1
M02H5.3	M02H5.3	nhr-201	WBGene00019741	1	1.44778	0.845914	1.45864	0.892821	0.180171	0.484123	0.524567	0.673801	0.000474859	0.116742	0.0968782	0.943488	0.997756	0.345672	0.981231	0.32403
R90.4	R90.4	ttr-29	WBGene00011286	1	1.30236	1.15284	1.28664	1.14529	-0.543028	1.03007	-0.119031	1.13534	0.00152002	0.0516626	0.159019	0.566631	0.997756	0.0961216	0.995958	0.0811603
F53H2.1	F53H2.1	F53H2.1	WBGene00010004	1	2.91734	0.714832	1.98305	-0.797938	1.56762	1.17724	0.70078	1.05921	0.00182674	0.509952	0.221073	0.997282	1	1	0.980779	0.266217
T12A7.6	T12A7.6	T12A7.6	WBGene00011727	1	1.48187	-0.0421914	0.051279	-1.21125	1.0148	1.15104	0.66877	0.868674	0.000474859	0.956831	0.987912	0.349806	0.632475	0.0124694	0.968538	0.165797
M03A1.8	M03A1.8	M03A1.8	WBGene00077490	1	1.61313	-0.7279	0.502079	-1.65692	-0.183196	0.637063	0.131105	1.10924	0.0081838	0.285283	0.836817	0.199439	1	0.178806	1	0.0844803
C56E10.4b	C56E10.4	nhr-137	WBGene00003727	1	2.35504	1.78966	3.10714	1.81203	0.787231	0.190914	0.836502	0.708397	0.00538256	0.0606156	0.291062	0.702669	0.978777	0.768596	0.968538	0.363734
W03G9.5	W03G9.5	W03G9.5	WBGene00021016	1	1.27948	3.16935	0.908476	0.456537	-0.64199	0.183388	0.435405	0.314315	0.00212599	0.037102	0.480833	0.997282	0.992686	1	0.995958	0.840042
M163.1	M163.1	M163.1	WBGene00010935	1	1.12409	0.143926	-0.0998462	-0.711737	0.167898	1.14923	0.832158	0.907265	0.000474859	0.792735	0.981412	0.975482	0.997756	0.000947178	0.542535	0.0493351
C35C5.8a	C35C5.8	C35C5.8	WBGene00007957	1	3.73023	0.93094	1.58014	-0.302084	1.81362	0.599895	0.983796	0.76396	0.000474859	0.0930018	0.0576351	0.997282	0.00322064	0.17011	0.573004	0.21839
ZK973.8	ZK973.8	ZK973.8	WBGene00022834	1	1.21333	0.576566	0.512299	0.567893	-0.306762	-0.27162	-0.0837199	-0.242805	0.000474859	0.351623	0.745129	0.997282	0.997756	0.705931	0.995958	0.843791
F36F12.7	F36F12.7	F36F12.7	WBGene00018098	1	1.63931	2.73949	0.596627	0.711277	-1.0144	-0.451342	0.0552295	-0.235768	0.00120357	0.275438	0.708735	0.997282	0.918362	1	0.995958	0.95432
Y40B10A.4	Y40B10A.4	Y40B10A.4	WBGene00021489	1	2.23288	1.7175	1.51819	0.350451	0.401578	-1.53743	0.0861126	0.240443	0.000474859	1	0.214476	0.997282	1	1	0.995958	1
Y40B10A.6	Y40B10A.6	comt-4	WBGene00021491	1	2.11104	-0.365583	1.20553	2.40173	-0.778344	-0.267142	0.837012	0.502686	0.000474859	0.6738	0.295133	0.00401875	0.994159	0.850522	0.968538	0.646538
M03A8.2	M03A8.2	atg-2	WBGene00019748	1	0.809955	-0.0911947	0.868584	-0.421424	0.517052	0.663253	0.231382	0.465918	0.00120357	0.87437	0.391085	0.997282	0.875072	0.0224528	0.995958	0.400128
F57A8.6	F57A8.6	F57A8.6	WBGene00010181	1	1.53146	1.79496	0.742877	0.25803	-0.564988	0.653309	0.16389	-0.243613	0.000474859	0.0186134	0.600139	0.997282	0.997756	1	0.995958	0.894069
ZK686.5	ZK686.5	ZK686.5	WBGene00022795	1	2.25288	1.61554	1.41014	0.867282	-0.291791	-0.540165	0.139807	-0.474445	0.000474859	0.0434897	0.192709	0.997282	0.997756	0.705931	0.995958	0.734353
C46F11.11	C46F11.11	linc-82	WBGene00219570	1	2.00081	2.05547	0.876926	0.179423	-0.0320496	0.590926	0.473497	0.537893	0.000474859	0.0241751	0.578539	0.997282	1	1	0.995958	1
C50H2.7	C50H2.7	C50H2.7	WBGene00008243	1	1.57177	2.85073	0.503483	0.401775	-0.227032	0.624189	0.477072	-0.182247	0.00901311	0.0711653	0.835524	0.997282	0.997756	1	0.995958	0.942454
Y106G6E.3	Y106G6E.3	Y106G6E.3	WBGene00013707	1	1.25624	3.81524	0.868467	1.01489	-0.308963	-0.746726	0.434028	0.252784	0.00467388	0.0451388	0.525138	0.997282	0.997756	1	0.995958	0.904211
T21E3.2	T21E3.2	T21E3.2	WBGene00020653	1	1.32592	2.08363	0.276788	0.923478	-0.857358	-1.65793	0.593248	-0.423465	0.00858181	0.0986546	0.941409	0.997282	0.991811	1	0.987962	0.822143
R10E4.3	R10E4.3	R10E4.3	WBGene00011200	1	1.4346	1.01457	1.06975	0.185499	-0.19523	-0.719534	0.483528	-0.205418	0.0024104	0.171847	0.402394	0.997282	0.997756	0.460852	0.995616	0.911183
C48D1.7	C48D1.7	C48D1.7	WBGene00044909	1	2.38273	4.25719	0.746415	0.3166	-0.959817	-0.571917	-0.0985886	-0.724043	0.00321006	0.476533	0.685249	0.997282	0.997756	1	0.995958	0.669079
C34C6.7a	C34C6.7	C34C6.7	WBGene00007919	1	3.28265	0.167717	1.14626	-1.06416	0.923869	0.913475	1.48175	1.35566	0.000474859	0.855889	0.491829	0.915674	0.63028	0.0364695	0.449651	0.0476994
C45B2.7	C45B2.7	ptr-4	WBGene00004219	1	0.919646	-0.984386	2.18286	0.0826699	-0.584606	0.0205947	0.39927	-0.0214759	0.00628001	0.0169127	0.00690507	0.997282	0.991811	0.974852	0.995958	0.980053
T23E1.3	T23E1.3	T23E1.3	WBGene00020730	1	1.71739	1.19727	0.708446	-0.317117	-0.282283	-0.0804584	-0.182796	-1.03454	0.00266767	0.195331	0.694082	0.997282	0.997756	0.974605	0.995958	0.383623
C42D4.1	C42D4.1	C42D4.1	WBGene00016594	1	1.08275	0.413574	0.807461	0.336233	0.688506	0.241557	0.339238	0.0142644	0.000474859	0.327571	0.36867	0.997282	0.308109	0.538966	0.980263	0.984668
K07C6.4	K07C6.4	cyp-35B1	WBGene00019472	1	1.60435	0.287461	-0.409173	-1.55171	-0.918665	0.595541	0.0617862	0.045922	0.0024104	0.712577	0.853068	0.254604	1	0.457051	0.995958	0.973606
K08F4.8	K08F4.8	msp-38	WBGene00003434	2	0.210644	2.06166	-0.172271	0.406589	-0.395212	-0.632495	-0.128145	-0.723552	0.503979	0.000927419	0.959792	0.997282	0.991811	0.277993	0.995958	0.206058
Y73B6A.1	Y73B6A.1	Y73B6A.1	WBGene00022228	2	1.31828	1.5461	0.778737	0.497268	-0.934557	0.400851	0.0432525	-0.155336	0.00152002	0.0186134	0.567498	0.997282	0.857901	0.715967	0.995958	0.930913
F22G12.1	F22G12.1	F22G12.1	WBGene00009061	2	2.75999	2.6056	1.5985	1.8259	-0.0716518	-0.0572493	0.282272	0.31144	0.000861578	0.00308286	0.115503	0.134412	0.997756	1	0.995958	0.822827
K08F4.5	K08F4.5	K08F4.5	WBGene00010679	2	1.28162	2.69037	0.702783	0.449358	-0.182198	0.784789	0.333251	0.0961123	0.000474859	0.000927419	0.56914	0.997282	0.997756	0.348048	0.995958	0.947184
ZK616.8	ZK616.8	ZK616.8	WBGene00022778	2	1.21822	2.79383	0.797267	0.424125	-0.637311	0.353329	0.181534	-0.281132	0.000474859	0.000927419	0.54307	0.997282	0.978777	1	0.995958	0.835889
ZK484.7	ZK484.7	ZK484.7	WBGene00022753	2	1.15422	2.18653	0.460675	0.436118	-0.245162	-0.280011	0.322444	0.126782	0.000861578	0.000927419	0.774335	0.997282	0.997756	0.84608	0.995958	0.934972
ZK484.5	ZK484.5	ZK484.5	WBGene00022751	2	0.446422	2.54042	0.0250179	0.554655	-0.148338	-0.221858	-0.0718416	-0.289816	0.0793751	0.000927419	0.990546	0.997282	0.997756	0.72553	0.995958	0.700196
K01D12.14	K01D12.14	hrg-2	WBGene00010473	2	-0.220365	1.78274	0.228328	0.884063	-0.604353	-1.45558	0.694797	0.284688	0.763652	0.000927419	0.963403	0.997282	0.991811	0.0264268	0.985091	0.877479
K01D12.15	K01D12.15	K01D12.15	WBGene00010474	2	0.645253	2.31274	0.132127	0.633831	-0.234201	-0.447416	-0.158842	-0.30229	0.0559072	0.000927419	0.976516	0.997282	0.997756	0.742213	0.995958	0.824256
F14E5.3	F14E5.3	acp-3	WBGene00008801	2	0.992687	2.58727	0.700969	0.698474	-0.0291617	-1.29852	0.484657	0.281744	0.00983161	0.00308286	0.601937	0.997282	0.997756	1	0.980779	0.844695
H06H21.9	H06H21.9	mpz-4	WBGene00019165	2	1.16314	2.5509	0.298338	0.628433	-0.39019	-0.725813	0.210642	-0.280343	0.000861578	0.000927419	0.901735	0.997282	0.997756	1	0.995958	0.836926
C04E6.5	C04E6.5	C04E6.5	WBGene00015422	2	1.31897	2.19565	1.02931	0.60599	-0.363034	0.133771	0.384944	-0.306168	0.00120357	0.00170179	0.371228	0.997282	0.997756	1	0.995958	0.82324
Y69A2AR.12	Y69A2AR.12	Y69A2AR.12	WBGene00022083	2	2.06926	3.21797	-1.33075	-1.19207	0.632619	1.25496	6.95579	0	0.000474859	0.000927419	1	1	0.941241	0.0239359	1	1
C14C10.1	C14C10.1	C14C10.1	WBGene00007584	2	0.788127	2.96491	0.356067	0.640291	-0.429726	-0.555797	0.184938	-0.188253	0.00152002	0.000927419	0.838957	0.997282	0.991811	0.475525	0.995958	0.870594
F56D6.13	F56D6.13	F56D6.13	WBGene00044475	2	0.635014	2.97144	0.0664632	0.868964	0.133322	-0.114425	0.494622	-0.221205	0.0622865	0.000927419	0.986129	0.997282	0.997756	0.949948	0.968538	0.881424
F56D6.12	F56D6.12	F56D6.12	WBGene00044474	2	0.330277	2.94999	-0.215156	1.01484	0.398047	-0.278704	0.68767	0.0510404	0.50908	0.00978093	0.958401	0.997282	0.997756	1	0.968538	0.977972
F56D6.14	F56D6.14	F56D6.14	WBGene00044476	2	1.1976	2.63701	-0.0822966	0.542029	0.114185	-0.552023	0.505186	-0.70446	0.0104364	0.00373818	0.986	0.997282	0.997756	0.825068	0.995616	0.610021
C28A5.6	C28A5.6	C28A5.6	WBGene00007791	2	1.16204	1.32555	1.22519	0.452418	-0.0164492	-0.139636	0.320413	-0.194654	0.000474859	0.00667194	0.165774	0.997282	0.997756	0.875264	0.995958	0.861574
Y65B4A.9	Y65B4A.9	Y65B4A.9	WBGene00022032	2	1.16909	1.88734	0.83894	0.234757	-0.533482	-0.140734	0.0533147	-0.339822	0.000474859	0.00434874	0.573813	0.997282	0.991811	1	0.995958	1
ZK484.8	ZK484.8	nspd-1	WBGene00022754	2	0.42468	2.40835	-0.0103677	0.794222	-0.238343	-0.237407	-0.0677774	-0.491539	0.110097	0.000927419	0.993636	0.874918	0.997756	0.723119	0.995958	0.425058
Y50E8A.9	Y50E8A.9	scrm-7	WBGene00013052	2	1.39727	3.30005	1.09501	0.834772	0.0153827	-0.147461	0.596203	0.7824	0.000474859	0.00373818	0.376717	0.997282	0.997756	1	0.976949	0.537482
ZK1290.6	ZK1290.6	rnh-1.1	WBGene00022888	2	1.67292	2.619	1.28765	0.60891	-0.267291	-0.0384098	0.190667	0.0359044	0.000474859	0.000927419	0.237545	0.997282	0.997756	1	0.995958	0.981675
B0207.7	B0207.7	B0207.7	WBGene00015030	2	2.13597	2.27335	1.16781	0.358287	-0.266547	0.42513	0.260887	0.0398797	0.000474859	0.00170179	0.298417	0.997282	0.997756	1	0.995958	0.978772
R155.2	R155.2	moa-1	WBGene00020116	2	1.53819	2.55131	1.77292	0.386687	-0.329244	-0.881335	0.422076	0.00985382	0.000474859	0.000927419	0.00965777	0.997282	0.997756	1	0.980779	0.989864
K03H1.12	K03H1.12	K03H1.12	WBGene00010547	2	1.22393	2.76591	0.499576	0.585814	-0.630688	-0.909352	-0.186357	-0.866967	0.000474859	0.000927419	0.743643	0.997282	0.991811	0.421889	0.995958	0.321
C31A11.1	C31A11.1	oac-5	WBGene00007829	2	3.45603	3.40932	2.56104	2.48471	5.51044	4.62819	2.47679	4.44411	0.0106263	0.000927419	0.0211756	0.0105218	0.991811	0.161143	0.197024	0.0418638
F10G8.2	F10G8.2	F10G8.2	WBGene00008662	2	1.5969	2.07278	0.514713	0.187879	-0.574942	0.47088	0.483529	0.360067	0.000474859	0.0128446	0.788357	0.997282	0.997756	0.688392	0.995616	0.817957
C35E7.9	C35E7.9	C35E7.9	WBGene00016461	2	0.827671	2.0652	0.768927	0.457464	-0.22799	0.454273	-0.0447231	0.129104	0.0113966	0.000927419	0.52453	0.997282	0.997756	0.640352	0.995958	0.928482
Y71G12B.3	Y71G12B.3	Y71G12B.3	WBGene00022143	2	1.11006	3.56242	0.355583	0.748285	0.0082233	0.461159	0.112467	0.0922324	0.00152002	0.000927419	0.866333	0.997282	0.997756	0.784054	0.995958	0.961166
Y46C8AL.3	Y46C8AL.3	clec-70	WBGene00021581	2	0.540461	4.33627	1.22514	2.71829	-0.530307	-2.57275	2.47713	3.73468	0.17185	0.000927419	0.20851	0.00401875	1	0.02761	0.00398319	0.00207553
Y46C8AL.1	Y46C8AL.1	clec-73	WBGene00021579	2	0.975158	2.82834	0.756875	0.624177	-0.47932	2.22292	0.634364	0.0842613	0.000861578	0.000927419	0.61716	0.997282	0.981205	0.000947178	0.968538	0.969184
R07E5.6	R07E5.6	R07E5.6	WBGene00011114	2	1.09157	2.77761	0.577529	0.556007	-0.309466	0.0142244	0.146158	0.0503335	0.000861578	0.000927419	0.685148	0.997282	0.997756	0.984224	0.995958	0.973234
F52H3.6	F52H3.6	F52H3.6	WBGene00009948	2	0.636719	2.68363	0.301486	0.397612	-0.0475133	0.0233805	0.0522677	0.0384261	0.024756	0.000927419	0.891775	0.997282	0.997756	0.983417	0.995958	0.974538
F32B4.2	F32B4.2	F32B4.2	WBGene00009313	2	1.18842	2.60087	0.391011	0.447611	-0.265904	-1.06255	0.17083	-0.123773	0.000474859	0.000927419	0.835259	0.997282	0.997756	0.355934	0.995958	0.93739
Y38H8A.3	Y38H8A.3	Y38H8A.3	WBGene00012637	2	1.49683	2.38121	0.358159	0.062344	-0.657642	-0.655153	0.210991	-0.437968	0.000474859	0.000927419	0.852378	0.997282	0.714849	0.280347	0.995958	0.549366
F46A9.2	F46A9.2	F46A9.2	WBGene00009755	2	1.35537	3.52845	0.901574	0.713445	0.222227	0.962649	0.818719	0.479491	0.000474859	0.000927419	0.439356	0.997282	0.997756	0.419451	0.796158	0.632562
F46A9.1	F46A9.1	F46A9.1	WBGene00009754	2	2.10058	2.39249	0.154977	-0.149846	0.0897426	0.706522	0.679621	0.552639	0.000474859	0.000927419	0.971835	0.997282	0.997756	0.3543	0.916548	0.518231
Y106G6D.3	Y106G6D.3	Y106G6D.3	WBGene00013700	2	1.00218	2.59355	1.22303	0.425329	0.303837	0.220597	0.335861	0.0117445	0.000474859	0.000927419	0.179236	0.997282	0.997756	0.816786	0.995616	0.987859
F12F6.9	F12F6.9	col-128	WBGene00000702	2	1.57727	2.44038	2.02435	1.54092	-0.92767	-0.782064	0.265659	-0.185819	0.00212599	0.00877312	0.157586	0.503406	0.991811	0.499417	0.995958	1
T04F3.3	T04F3.3	T04F3.3	WBGene00011438	2	1.00241	2.66465	0.431963	0.408628	-0.253049	-0.122283	0.294596	0.244239	0.0024104	0.000927419	0.807699	0.997282	0.997756	0.93198	0.995958	0.85929
Y43F8C.9	Y43F8C.9	Y43F8C.9	WBGene00012831	2	0.782889	1.97184	0.350622	0.398209	-0.408161	-0.315561	-0.0687731	-0.0553001	0.013812	0.000927419	0.878387	0.997282	0.997756	0.828804	0.995958	0.973177
Y43F8C.5	Y43F8C.5	Y43F8C.5	WBGene00012827	2	0.826915	2.5694	0.100454	0.458189	-0.469642	0.03303	0.0297782	-0.424565	0.00838641	0.000927419	0.981412	0.997282	0.991811	0.984141	0.995958	0.679977
C01G5.3	C01G5.3	C01G5.3	WBGene00015305	2	1.90233	3.01078	1.1088	-0.0675377	-0.0422998	-1.36155	0.259375	0.386205	0.000474859	0.00308286	0.329237	0.997282	0.997756	1	0.995958	0.799814
C01G5.4	C01G5.4	C01G5.4	WBGene00015306	2	1.40075	2.94325	1.39369	0.31043	-0.610755	0.108338	0.322609	0.425047	0.000474859	0.000927419	0.146198	0.997282	0.991811	1	0.995958	0.728992
ZC21.8	ZC21.8	ZC21.8	WBGene00022507	2	1.19451	2.36596	0.594798	0.928577	0.356324	-1.43164	0.508154	-0.00852082	0.00692799	0.0227579	0.727667	0.997282	0.997756	1	0.994213	0.98746
ZK795.2	ZK795.2	ZK795.2	WBGene00014082	2	0.896287	2.47275	0.613803	0.673353	-0.388392	-0.544233	0.316764	0.11913	0.00266767	0.000927419	0.64539	0.997282	0.997756	0.534372	0.995958	0.935648
R04B5.1	R04B5.1	R04B5.1	WBGene00011001	2	1.48799	14.5132	0.697735	1.04242	-0.0707636	-0.102807	-0.078631	-0.148561	0.0136288	0.000927419	0.703947	0.997282	0.997756	1	0.995958	0.955803
T08H10.3	T08H10.3	T08H10.3	WBGene00020370	2	1.18436	3.16267	0.625313	0.437228	-0.243151	0.267787	0.0280369	-0.249544	0.00444187	0.00877312	0.703116	0.997282	0.997756	1	0.995958	0.889805
T27A3.3	T27A3.3	ssp-16	WBGene00006044	2	0.847923	2.41637	0.286074	0.597295	-0.643175	-0.113246	0.0288588	-0.0871984	0.00152002	0.000927419	0.896173	0.997282	0.732321	0.915706	0.995958	0.946525
T27A3.5	T27A3.5	T27A3.5	WBGene00020841	2	1.39707	2.5101	0.590397	0.540733	-0.3346	-0.0201254	0.257816	-0.192867	0.000474859	0.000927419	0.675469	0.997282	0.997756	0.987196	0.995958	0.878463
T27A3.4	T27A3.4	T27A3.4	WBGene00020840	2	0.969976	2.96899	0.403029	0.599908	-0.264339	-0.923248	0.0805444	-0.440017	0.000474859	0.000927419	0.800636	0.997282	0.997756	0.151082	0.995958	0.521035
ZK546.6	ZK546.6	msp-152	WBGene00003470	2	0.0279193	2.09736	-0.295109	0.509664	-0.404201	-0.578795	-0.0758523	-0.529409	0.938818	0.000927419	0.878387	0.997282	0.978777	0.256372	0.995958	0.37682
R07C3.13	R07C3.13	R07C3.13	WBGene00019929	2	1.1843	2.39268	0.578135	0.516932	-0.129537	0.253281	-0.170671	-0.33544	0.00293988	0.00373818	0.746451	0.997282	0.997756	1	0.995958	0.885413
C01G10.14	C01G10.14	C01G10.14	WBGene00007239	2	0.766009	2.85481	0.307958	0.632211	-0.751911	-0.433305	0.098579	-0.328273	0.0580119	0.00667194	0.904079	0.997282	0.918362	0.804649	0.995958	0.830576
F26A1.10	F26A1.10	nspd-9	WBGene00017808	2	0.663444	1.63956	-0.13445	0.0935007	0.434701	0.091738	0.244599	-0.0935212	0.0506553	0.00170179	0.976134	0.997282	0.997756	0.939518	0.995958	0.946276
F29B9.7	F29B9.7	F29B9.7	WBGene00017922	2	0.720768	2.48445	0.154706	1.15533	-0.361853	0.0815884	0.22867	-0.395755	0.059613	0.00491944	0.972691	0.80708	0.997756	0.973686	0.995958	0.763906
ZK354.8	ZK354.8	ZK354.8	WBGene00022709	2	0.775157	2.0439	0.102896	0.193525	-0.179538	-0.33142	0.263233	-0.264463	0.0216704	0.000927419	0.981557	0.997282	0.997756	1	0.995958	0.84878
C05D2.3	C05D2.3	basl-1	WBGene00015467	2	0.948923	3.12938	0.404705	0.431556	-0.615392	-0.709563	0.129793	-0.469336	0.00604073	0.000927419	0.837975	0.997282	0.979332	0.509212	0.995958	0.66376
C18H7.4.2	C18H7.4	C18H7.4	WBGene00015994	2	0.892087	3.16268	0.380214	0.584012	-0.454966	0.00480515	0.274259	-0.321513	0.0049119	0.00777133	0.849118	0.997282	0.997756	0.983766	0.995958	0.790872
ZK507.3	ZK507.3	ZK507.3	WBGene00013979	2	1.06881	2.48702	0.920567	0.653961	-0.307484	-0.0757652	-0.158903	-0.348246	0.00920637	0.00491944	0.520464	0.997282	0.997756	1	0.995958	0.854896
C50F4.10	C50F4.10	C50F4.10	WBGene00008235	2	0.966036	2.48681	0.331153	0.726219	-0.296957	-0.0828383	0.436795	0.143878	0.00266767	0.000927419	0.873798	0.997282	0.997756	0.955783	0.980779	0.929093
C50D2.3	C50D2.3	C50D2.3	WBGene00016807	2	0.71515	2.83984	0.547963	0.475604	0.122861	-0.495879	0.244951	0.0745629	0.0870913	0.00722732	0.745101	0.997282	0.997756	1	0.995958	0.970962
ZC168.6	ZC168.6	ssp-34	WBGene00013858	2	0.481604	2.32389	-0.0713171	0.47776	-0.337629	-1.05072	0.118234	-0.511444	0.119526	0.000927419	0.985761	0.997282	0.997756	0.194394	0.995958	0.527118
F56F4.3	F56F4.3	F56F4.3	WBGene00018980	2	1.38422	2.59966	1.03921	0.812108	-0.0108346	0.341856	0.564136	-0.1156	0.000861578	0.00308286	0.420576	0.997282	0.997756	1	0.976949	0.954762
F40G12.10	F40G12.10	F40G12.10	WBGene00009605	2	1.65499	2.69045	0.957015	0.473518	0.110785	0.159777	0.404495	0.130504	0.000474859	0.000927419	0.374232	0.997282	0.997756	0.901103	0.980779	0.927787
T08B2.12	T08B2.12	T08B2.12	WBGene00020350	2	0.579524	3.29142	-0.0500464	0.678818	0.276624	0.733392	-0.118737	-0.0843018	0.0977505	0.000927419	0.987387	0.997282	0.997756	0.667751	0.995958	0.962081
C17F3.3	C17F3.3	C17F3.3	WBGene00015908	2	1.03348	3.28013	1.29518	0.655033	0.223073	-0.582515	0.201372	0.462564	0.00561276	0.000927419	0.193342	0.997282	0.997756	0.694039	0.995958	0.677395
C44B9.2	C44B9.2	C44B9.2	WBGene00008079	2	1.87068	1.34827	0.868368	0.136586	-0.77007	-0.705424	0.174402	-0.452994	0.000474859	0.0142369	0.482583	0.997282	0.871529	0.411348	0.995958	0.666878
B0379.7.1	B0379.7	B0379.7	WBGene00007159	2	0.818411	2.51121	0.360856	0.131105	-0.292042	-0.969346	0.126813	-0.146785	0.00152002	0.000927419	0.846857	0.997282	0.997756	0.151593	0.995958	0.907957
Y39B6A.18	Y39B6A.18	Y39B6A.18	WBGene00012679	2	1.88753	3.08253	2.11204	0.633661	0.52903	-0.701261	0.369628	-0.0676217	0.000474859	0.00308286	0.0211756	0.997282	1	1	0.995958	1
C43F9.6	C43F9.6	nkb-2	WBGene00008074	2	0.888175	2.57254	0.626923	0.530235	-0.0736906	-0.10564	0.189705	-0.0829099	0.00396861	0.000927419	0.635576	0.997282	0.997756	0.938656	0.995958	0.955351
Y49F6B.8	Y49F6B.8	Y49F6B.8	WBGene00021720	2	1.11438	2.90705	0.265338	0.358517	-0.292384	0.600226	0.186001	-0.766375	0.0024104	0.000927419	0.94191	0.997282	0.997756	0.637883	0.995958	0.534262
C35D10.2	C35D10.2	gipc-1	WBGene00016440	2	0.645628	2.82862	0.232307	0.611836	-0.254529	-0.470408	0.0379228	-0.224713	0.0081838	0.000927419	0.916958	0.997282	0.997756	0.316642	0.995958	0.794595
R08C7.5	R08C7.5	R08C7.5	WBGene00019949	2	1.25653	2.60278	0.543007	0.286558	-0.24543	0.42087	0.263649	-0.136149	0.000474859	0.000927419	0.738001	0.997282	0.997756	1	0.995958	0.939818
R08C7.6	R08C7.6	clec-175	WBGene00019950	2	0.641132	2.70528	0.408325	0.469275	-0.278448	0.11463	0.283035	0.357995	0.0939511	0.000927419	0.843339	0.997282	0.997756	1	0.995958	0.790824
R08C7.8	R08C7.8	R08C7.8	WBGene00019951	2	1.34518	2.34762	0.675691	0.733105	-0.392914	0.435446	0.239191	0.139577	0.000474859	0.00491944	0.665951	0.997282	0.997756	0.765408	0.995958	0.943255
Y69E1A.4	Y69E1A.4	Y69E1A.4	WBGene00013476	2	1.37112	2.44437	0.371914	0.464494	-0.663964	-0.0616158	0.00279243	0.119828	0.00120357	0.00609475	0.874943	0.997282	0.991811	1	0.996476	0.952656
F47B8.11	F47B8.11	sss-2	WBGene00006057	2	0.980015	2.81605	0.311713	0.63112	-0.759642	-0.938776	-0.222167	-0.564509	0.000861578	0.000927419	0.873798	0.997282	0.500065	0.117965	0.995958	0.367047
Y39G10AR.25	Y39G10AR.25	peel-1	WBGene00077563	2	0.89755	2.61842	0	-7.85883	0.288688	0.551981	0	0	0.0190484	0.00308286	1	1	0.997756	0.696997	1	1
C09H10.9	C09H10.9	C09H10.9	WBGene00007503	2	1.23213	2.30935	0.628881	0.652137	-0.661228	-0.696208	0.200831	-0.21736	0.00152002	0.00170179	0.668672	0.997282	0.991811	1	0.995958	0.894701
T08B6.4	T08B6.4	T08B6.4	WBGene00020353	2	0.784938	2.43876	0.340819	0.267029	-0.568594	-0.759497	0.0704211	-0.258388	0.0024104	0.000927419	0.861815	0.997282	0.848855	0.213235	0.995958	0.759565
C24D10.8	C24D10.8	nspd-6	WBGene00043147	2	0.772812	2.42354	0.0822852	0.471324	-0.303234	-0.560722	-0.174753	0.0248438	0.0081838	0.000927419	0.983753	0.997282	0.997756	0.520637	0.995958	0.982146
C24D10.1	C24D10.1	C24D10.1	WBGene00016053	2	0.703967	2.57169	0.514489	0.436166	-0.343011	0.0415027	0.264306	-0.370765	0.0302621	0.000927419	0.730822	0.997282	0.997756	1	0.995958	0.732777
F53B6.7	F53B6.7	F53B6.7	WBGene00009962	2	0.933733	1.74315	0.301902	0.369537	0.05573	-0.672519	0.174355	-0.444046	0.00538256	0.0155898	0.893506	0.997282	0.997756	0.52485	0.995958	0.665479
K06B4.15	K06B4.15	K06B4.15	WBGene00077450	2	1.16417	2.40629	0.407228	-0.981014	-0.473689	-1.58653	-0.952911	8.26413	0.00582125	0.0164809	1	1	0.997756	1	1	1
R13H9.2	R13H9.2	msp-57	WBGene00003450	2	0.388507	2.38925	0.0645921	0.376227	-0.441421	-0.522653	0.126583	-0.427733	0.137225	0.000927419	0.985241	0.997282	0.925143	0.29089	0.995958	0.479428
R13H9.1	R13H9.1	rmd-6	WBGene00020070	2	0.466418	2.87872	0.221657	7.5515	-0.0966068	-0.0590219	8.75546	7.94592	0.210237	0.000927419	1	1	0.997756	0.978383	1	1
R13H9.5	R13H9.5	R13H9.5	WBGene00020071	2	1.07193	2.00677	0.0598741	0.447653	-0.387113	-0.51569	0.23535	-0.750857	0.00692799	0.00551198	0.987387	0.997282	0.997756	1	0.995958	0.573177
R13H9.4	R13H9.4	msp-53	WBGene00003446	2	0.254817	2.15169	0.481028	0.656339	-0.690297	-0.405196	0.739449	-1.87269	0.406983	0.000927419	0.89981	0.997282	0.566768	0.573172	0.995958	1
C17H12.3.2	C17H12.3	C17H12.3	WBGene00015929	2	1.08288	2.83755	0.439747	0.592445	-0.380931	-0.307553	0.204964	-0.00072887	0.0202805	0.00722732	0.861596	0.997282	0.997756	0.852035	0.995958	0.997959
K07H8.5	K07H8.5	K07H8.5	WBGene00019506	2	1.41247	2.18818	0.84218	0.627579	-0.156054	-0.692435	0.428832	1.01412	0.000474859	0.000927419	0.520014	0.997282	0.997756	0.524565	0.995616	0.246058
F35E2.5	F35E2.5	F35E2.5	WBGene00009412	2	2.28711	2.28299	1.21524	0.505209	-0.84929	-1.75577	0.120303	0.0456494	0.000474859	0.00373818	0.319466	0.997282	0.952379	1	0.995958	0.977973
C17H1.7	C17H1.7	C17H1.7	WBGene00007660	2	3.88703	2.80689	2.34155	2.45397	-0.24146	0.779943	-1.03442	-0.60438	0.0024104	0.000927419	0.00378135	0.0186677	1	0.404417	0.641285	0.413382
H04J21.1	H04J21.1	H04J21.1	WBGene00019150	2	2.00394	2.00014	1.48426	0.175877	-0.722887	-0.125524	0.345436	0.238176	0.000474859	0.00373818	0.161836	0.997282	0.991811	1	0.995958	0.892738
T05A7.6	T05A7.6	T05A7.6	WBGene00020223	2	1.18393	2.76555	1.01108	0.550904	-0.0697091	-0.438592	0.220569	0.055935	0.000474859	0.000927419	0.32836	0.997282	0.997756	0.572085	0.995958	0.965895
F35F10.13	F35F10.13	F35F10.13	WBGene00018062	2	1.70647	1.6285	0.683488	-0.588286	0.598629	-0.559173	0.494062	1.34282	0.00513847	0.0177689	0.593085	0.997282	0.997756	0.555308	0.968538	0.0182719
F32B6.5	F32B6.5	sss-1	WBGene00006056	2	0.408978	2.61926	-0.00683788	0.521974	-0.363442	-0.343431	0.102752	-0.142472	0.122259	0.000927419	0.995369	0.997282	0.991811	0.550142	0.995958	0.891919
C33F10.1	C33F10.1	C33F10.1	WBGene00016351	2	0.690332	2.97851	0.471714	0.640283	-0.13945	-0.553581	0.233947	0.137216	0.00920637	0.000927419	0.736869	0.997282	0.997756	0.438784	0.995958	0.907982
F32B6.6	F32B6.6	msp-77	WBGene00003464	2	0.0763393	2.11905	-0.0339204	0.309485	-0.48996	-0.741875	-0.138585	-0.526453	0.834779	0.000927419	0.98989	0.997282	0.907257	0.194251	0.995958	0.392655
C33F10.8	C33F10.8	C33F10.8	WBGene00016356	2	1.50042	1.86801	0.59879	0.157304	-0.340914	-0.624586	0.230843	-0.174851	0.000474859	0.00308286	0.697207	0.997282	0.997756	1	0.995958	0.91929
W01C9.4	W01C9.4	decr-1.2	WBGene00012177	2	0.930125	2.11323	0.323367	0.663778	-0.381159	-0.0645532	0.229311	0.0269934	0.00735743	0.000927419	0.880877	0.997282	0.997756	0.965551	0.995958	0.982874
F44G3.14	F44G3.14	fbxa-143	WBGene00044661	2	1.31239	1.60019	1.09789	0.8327	1.1769	1.80342	0.764824	1.45652	0.00212599	0.00777133	0.376717	0.997282	0.559225	0.0105766	0.967811	0.0199664
F32B6.10	F32B6.10	F32B6.10	WBGene00009324	2	1.28698	2.09504	1.18023	0.192724	0.254748	0.123754	0.24362	0.524742	0.00120357	0.00308286	0.260565	0.997282	0.997756	1	0.995958	0.604589
Y39G8C.2	Y39G8C.2	Y39G8C.2	WBGene00012731	2	1.87292	2.06349	0.9457	0.521251	-0.500177	0.214388	0.556597	-0.0349002	0.000474859	0.00170179	0.492541	0.997282	0.997756	0.884833	0.98234	0.982146
C54F6.12	C54F6.12	C54F6.12	WBGene00016929	2	1.98435	2.13937	0.859224	-0.207645	-0.560325	0.28756	0.561627	0.124971	0.016883	0.00242028	0.646951	0.997282	0.997756	0.849454	0.995616	0.952575
C28C12.11a	C28C12.11	C28C12.11	WBGene00016181	2	0.745266	1.81781	0.410379	0.489169	0.0227915	0.118008	0.273708	0.0733384	0.0428416	0.000927419	0.828939	0.997282	0.997756	0.918094	0.995958	0.962367
R05H10.6	R05H10.6	cdh-7	WBGene00000399	2	2.14651	2.1923	2.80025	1.09464	-1.33059	0.40602	0.07846	-0.425609	0.000474859	0.00170179	0.00378135	0.997282	0.472514	1	0.995958	1
Y53F4B.19	Y53F4B.19	Y53F4B.19	WBGene00013165	2	0.737972	1.87931	0.535411	0.368924	-0.274126	-0.296437	0.25097	0.0215077	0.0193971	0.000927419	0.70582	0.997282	0.997756	0.800165	0.995958	0.984209
Y53F4B.11	Y53F4B.11	Y53F4B.11	WBGene00013158	2	0.972172	2.33827	0.182983	1.01232	-0.626947	-0.843296	0.14577	-0.387643	0.00293988	0.000927419	0.958213	0.922535	0.922184	0.430784	0.995958	0.695657
Y25C1A.1	Y25C1A.1	clec-123	WBGene00021288	2	0.884685	2.60053	0.256008	0.54294	-0.242147	-0.333879	0.150502	-0.177537	0.00212599	0.000927419	0.920928	0.997282	0.997756	0.746654	0.995958	0.879681
C03C11.1	C03C11.1	C03C11.1	WBGene00007274	2	0.69796	2.77341	0.118886	0.518064	-0.407742	-0.0779396	0.0857806	-0.245982	0.0303946	0.000927419	0.978599	0.997282	0.997756	0.96085	0.995958	0.850659
K02F6.3	K02F6.3	K02F6.3	WBGene00019337	2	1.04061	1.35492	0.83003	0.687429	0.325953	0.0130958	0.865263	-0.208557	0.00120357	0.0103059	0.544155	0.997282	0.997756	1	0.794769	0.895154
C01G12.9	C01G12.9	C01G12.9	WBGene00007249	2	1.28568	2.57733	0.89753	1.03822	0.1651	-1.01779	0.319049	-0.198106	0.000474859	0.00242028	0.468247	0.997282	0.997756	1	0.995958	0.910661
C01G12.8	C01G12.8	catp-4	WBGene00007248	2	0.815562	2.39844	0.509968	0.373817	-0.455847	-0.681767	0.138853	-0.37092	0.00182674	0.000927419	0.716933	0.997282	0.988817	0.281267	0.995958	0.626285
F14F7.4	F14F7.4	F14F7.4	WBGene00008811	2	1.48173	2.70625	0.756109	0.528104	-0.134229	-0.727401	0.192277	-0.122821	0.000474859	0.000927419	0.556607	0.997282	0.997756	0.606308	0.995958	0.939818
F55D12.6	F55D12.6	F55D12.6	WBGene00010114	2	0.606029	2.62229	0.0677236	0.781857	-0.497187	-0.166274	0.0697555	-0.287407	0.0885371	0.000927419	0.986455	0.997282	0.992686	0.938656	0.995958	0.843929
F26D2.10	F26D2.10	F26D2.10	WBGene00009149	2	1.40133	2.6805	1.87569	0.590565	-0.00416023	-0.0522229	1.19525	0.665393	0.000474859	0.000927419	1	1	0.99781	1	1	1
B0491.3	B0491.3	rmd-3	WBGene00007190	2	0.500379	2.62323	-0.0256853	0.69146	-0.140526	-0.437806	0.167794	0.0433551	0.0655706	0.000927419	0.990777	0.997282	0.997756	0.512749	0.995958	0.970962
C46H11.6	C46H11.6	C46H11.6	WBGene00016730	2	1.18281	2.30131	0.605805	0.660052	0.0272072	0.416565	0.119683	-0.171948	0.00604073	0.00831115	0.701368	0.997282	0.997756	0.775105	0.995958	0.92065
F28H7.6	F28H7.6	irld-6	WBGene00009239	2	1.96596	2.04869	1.67261	0.860462	-0.072246	0.286909	0.449548	0.514461	0.000474859	0.00170179	0.0471327	0.997282	0.997756	0.73741	0.990227	0.561025
C01B12.1	C01B12.1	sqt-2	WBGene00005017	2	0.154606	3.73672	1.41253	2.10388	-0.827429	-0.674032	-0.140759	0.520648	0.683125	0.000927419	0.192709	0.0105218	0.640929	0.402401	0.995958	0.577378
C09F9.1	C09F9.1	C09F9.1	WBGene00007478	2	0.965659	2.93525	-0.0457134	0.353166	-0.509657	-0.520451	0.124879	-0.053882	0.0149124	0.000927419	0.988838	0.997282	0.997756	0.775343	0.995958	0.974924
Y18H1A.10	Y18H1A.10	Y18H1A.10	WBGene00021214	2	1.05112	2.59614	0.42345	0.545226	-0.1583	-0.582556	0.290792	-0.217221	0.00182674	0.000927419	0.821484	0.997282	0.997756	0.602678	0.995958	0.895007
Y18H1A.13	Y18H1A.13	col-46	WBGene00000623	2	1.75918	2.14405	1.98016	1.21136	-0.834747	-0.634654	0.579646	0.301195	0.00293988	0.0155898	0.187059	0.957862	1	1	0.995958	1
Y69F12A.1	Y69F12A.1	Y69F12A.1	WBGene00022102	2	1.82025	2.45701	0.938123	0.681912	-0.255305	0.130648	0.25082	0.172451	0.000474859	0.000927419	0.451951	0.997282	0.997756	1	0.995958	0.92065
C30G7.3	C30G7.3	C30G7.3	WBGene00044177	2	0.962814	2.96689	0.277349	0.355074	-0.554579	-0.418162	0.20235	-0.399254	0.00120357	0.000927419	0.912395	0.997282	0.964096	0.665142	0.995958	0.660422
F35C11.2	F35C11.2	F35C11.2	WBGene00009401	2	1.52027	2.42239	0.352242	0.395216	-0.159564	-0.0356261	0.384616	-0.0352969	0.000474859	0.000927419	0.873714	0.997282	0.997756	0.983449	0.995958	0.980053
Y39B6A.31	Y39B6A.31	Y39B6A.31	WBGene00012690	2	1.37667	3.19485	-0.274977	0.508279	-0.629208	-0.95814	-0.379847	-0.565737	0.000861578	0.00831115	0.9201	0.997282	0.997756	1	0.995958	0.572943
Y39B6A.30	Y39B6A.30	Y39B6A.30	WBGene00012689	2	1.44506	2.7694	1.77352	0.75593	0.129819	-0.497473	0.491306	0.256113	0.000474859	0.000927419	0.0191675	0.997282	0.997756	1	0.968538	0.849615
B0496.6	B0496.6	B0496.6	WBGene00015215	2	1.26064	2.3448	0.573438	0.707066	-0.12168	-1.8335	0.838556	-0.250878	0.0075773	0.0266367	0.750694	0.997282	0.997756	1	0.956962	0.905893
Y54E2A.9	Y54E2A.9	Y54E2A.9	WBGene00013194	2	1.15556	2.68358	0.50114	0.795963	-0.33934	-0.0185886	0.462927	-0.658576	0.000861578	0.000927419	0.761832	0.997282	0.997756	0.980282	0.995616	0.564734
F47F6.5	F47F6.5	clec-119	WBGene00018575	2	1.34479	2.1664	0.0750728	-0.38797	-0.718201	-1.07338	0.134776	-0.0500654	0.000474859	0.000927419	0.987387	1	0.859685	0.170391	1	1
C34D1.5b	C34D1.5	zip-5	WBGene00007932	2	5.81538	4.2274	4.94612	5.39009	3.82973	3.23688	3.7258	2.17323	0.117327	0.00170179	0.307198	0.796973	0.968879	0.0773913	0.734262	0.274445
C15A11.2.1	C15A11.2	C15A11.2	WBGene00007597	2	1.72559	2.78029	1.26129	0.653485	0.225519	0.476374	0.451136	0.560728	0.000474859	0.00170179	0.214476	0.997282	0.997756	0.722519	0.990227	0.615842
R102.10	R102.10	R102.10	WBGene00011297	2	1.23667	2.59912	0.335718	0.244597	-0.210279	-0.355198	0.233534	0.331708	0.000474859	0.000927419	0.886584	0.997282	0.997756	0.76031	0.995958	0.795839
T08G11.2	T08G11.2	T08G11.2	WBGene00044684	2	0.909277	2.46235	0.656163	0.655532	-0.0762055	0.113377	0.231356	0.400548	0.00714319	0.000927419	0.613354	0.997282	0.997756	0.940094	0.995958	0.71565
F55C5.2	F55C5.2	F55C5.2	WBGene00010092	2	2.2099	2.85363	0.879316	0.38427	-0.71119	-0.419793	0.589304	-0.119862	0.000474859	0.000927419	0.452917	0.997282	0.89874	0.683581	0.963209	0.932605
K06A1.2	K06A1.2	K06A1.2	WBGene00019425	2	1.46745	2.64458	0.806132	0.787048	-0.139033	0.442338	0.293531	-0.418	0.000861578	0.00551198	0.560666	0.997282	0.997756	1	0.995958	0.764353
H20J04.1	H20J04.1	H20J04.1	WBGene00019216	2	2.21394	2.33566	1.56442	0.521579	0.445338	-0.307242	0.644699	0.753239	0.000474859	0.000927419	0.0946483	0.997282	0.997756	1	0.968538	0.399782
Y59E9AL.6	Y59E9AL.6	Y59E9AL.6	WBGene00021996	2	0.692916	2.52917	0.298612	0.458119	-0.00517167	-0.228313	0.146273	-0.0840732	0.00582125	0.000927419	0.879336	0.997282	0.997756	0.779732	0.995958	0.945238
M176.9	M176.9	M176.9	WBGene00014813	2	1.3411	2.0389	0.780695	0.659574	-0.287517	0.00780062	0.258839	0.25657	0.000474859	0.000927419	0.54307	0.997282	0.997756	0.985626	0.995958	0.859025
ZK938.1	ZK938.1	ZK938.1	WBGene00014158	2	0.610272	3.21834	0.19039	0.45135	-0.243635	-1.06729	0.0479599	-0.0918584	0.0175362	0.000927419	0.952255	0.997282	0.997756	0.0406324	0.995958	0.939818
ZK1248.5	ZK1248.5	ZK1248.5	WBGene00022876	2	0.974092	2.8016	0.149849	0.727671	-0.518364	-0.400899	0.409319	-0.18512	0.00371464	0.000927419	0.971835	0.997282	0.991811	0.693097	0.980967	0.889404
BE10.1	BE10.1	BE10.1	WBGene00007209	2	1.03619	3.00685	0.169395	0.342667	-0.256425	0.00759696	0.335411	-0.237181	0.00421293	0.00831115	0.971835	0.997282	0.997756	0.984636	0.995958	0.912246
T27C5.8	T27C5.8	T27C5.8	WBGene00012081	2	20.0008	20.7682	11.0184	0	9.57107	13.4873	0	0	0.000474859	0.000927419	1	1	1	0.000947178	1	1
F36G9.11	F36G9.11	clec-232	WBGene00009487	2	2.63418	2.60037	-0.0449313	-0.436077	1.11604	1.20349	-0.114061	-0.119734	0.000474859	0.000927419	0.989554	0.997282	0.724926	0.0618272	0.995958	0.930562
F36G9.13	F36G9.13	F36G9.13	WBGene00009489	2	1.63003	3.41943	1.63082	1.04212	-0.0353236	-0.0242363	0.486965	-0.350027	0.000474859	0.00434874	0.091688	0.997282	1	1	0.990227	0.815892
ZK1225.5	ZK1225.5	ZK1225.5	WBGene00014239	2	0.97306	3.04891	1.33902	0.756497	-0.256905	0.146548	0.297381	-0.0890924	0.0170557	0.00928327	0.246591	0.997282	0.997756	1	0.995958	0.962308
F18C5.4	F18C5.4	mpz-3	WBGene00017559	2	0.874743	2.79125	0.100005	0.377385	-0.402246	-1.52649	0.120843	-0.290891	0.0131045	0.000927419	0.982271	0.997282	0.997756	1	0.995958	0.847361
T01B11.4	T01B11.4	ant-1.4	WBGene00020140	2	1.23759	2.18727	0.553004	0.496664	-0.737135	-1.00902	0.0997355	-0.301026	0.000474859	0.000927419	0.689786	0.997282	0.815879	0.184201	0.995958	0.734376
K08E4.7	K08E4.7	K08E4.7	WBGene00045036	2	1.47409	1.77046	1.05545	0.713589	-0.429146	-0.449495	0.325167	-0.0207823	0.000474859	0.00667194	0.36982	0.997282	0.997756	0.709929	0.995958	0.984209
T26F2.3.1	T26F2.3	T26F2.3	WBGene00045401	2	2.95874	3.03892	3.01345	3.24286	-0.105521	-0.370432	0.74314	0.561242	0.000474859	0.000927419	0.00965777	0.00401875	1	0.742981	0.968538	0.571582
B0554.6	B0554.6	dod-20	WBGene00015259	2	2.89329	4.41519	4.92595	6.53512	1.49932	2.56936	0.96477	2.08364	0.000474859	0.000927419	0.250213	0.997282	0.599976	0.0131851	1	0.0548365
K07F5.5	K07F5.5	nspd-2	WBGene00010633	2	0.242839	2.37824	-0.118961	0.821232	-0.316445	-0.186896	0.0380371	-0.269641	0.419805	0.000927419	0.976134	0.854228	0.997756	0.778252	0.995958	0.735838
K07F5.4	K07F5.4	kin-24	WBGene00002206	2	1.38895	2.11488	0.800717	0.296817	-0.191324	-0.522542	0.058949	-0.0240841	0.000474859	0.00170179	0.525138	0.997282	0.997756	1	0.995958	0.983543
K07F5.3	K07F5.3	msp-56	WBGene00003449	2	0.276446	2.10243	-0.161132	0.219161	-0.420871	-0.656845	-0.133266	-0.453577	0.390898	0.000927419	0.968575	0.997282	0.991811	0.34702	0.995958	0.596438
K07F5.2	K07F5.2	msp-10	WBGene00003425	2	0.184208	1.86084	-0.129873	0.126648	-0.323007	-0.141469	-0.058759	-0.343911	0.587612	0.000927419	0.975623	0.997282	0.997756	0.879057	0.995958	0.649581
K07F5.1	K07F5.1	msp-81	WBGene00003467	2	0.0350527	2.11373	-0.121479	0.303259	-0.373758	-0.335556	-0.139013	-0.534067	0.920732	0.000927419	0.975623	0.997282	0.991811	0.524208	0.995958	0.320431
F28H1.5	F28H1.5	F28H1.5	WBGene00017910	2	1.19422	3	0.469511	0.875824	-0.0943716	-0.320116	0.452305	-0.417829	0.00649385	0.0182349	0.807215	0.997282	0.997756	0.886094	0.995958	0.799464
K07F5.11	K07F5.11	ssq-1	WBGene00006050	2	-0.0267424	2.04723	0.0763292	0.381843	-0.510483	-0.708089	-0.363398	-0.819126	0.93746	0.000927419	0.983568	0.997282	0.80649	0.116926	0.976949	0.100185
T06A4.2	T06A4.2	mps-3	WBGene00020282	2	0.995471	2.56365	0.55718	0.353024	-0.779978	-0.653128	0.0970427	0.216269	0.00396861	0.00170179	0.718993	0.997282	0.871497	0.618491	0.995958	0.90016
Y69A2AR.19	Y69A2AR.19	Y69A2AR.19	WBGene00022090	2	0.867952	2.47815	0.541271	0.276198	-0.434066	-0.589044	0.184397	-0.473405	0.00120357	0.000927419	0.693947	0.997282	0.991811	0.376449	0.995958	0.467624
Y69A2AR.14	Y69A2AR.14	Y69A2AR.14	WBGene00022085	2	1.15347	2.96933	0.657778	0.17616	-0.648265	-1.78994	-0.0693504	-0.979367	0.00266767	0.00777133	0.685249	0.997282	0.991811	1	0.995958	0.388978
F21F3.3	F21F3.3	F21F3.3	WBGene00017673	2	2.2038	2.70343	0.0842866	-0.295408	-0.108383	0.0082365	0.46564	0.753822	0.000474859	0.000927419	0.983821	0.997282	0.997756	0.985586	0.976949	0.342322
C34G6.3	C34G6.3	C34G6.3	WBGene00016420	2	0.884017	2.83447	0.583453	0.604932	0.021342	0.0382224	0.308008	0.0584869	0.00582125	0.000927419	0.67205	0.997282	0.997756	0.977839	0.995958	0.969302
F36D3.16	F36D3.16	F36D3.16	WBGene00219326	2	0.786922	2.61317	0.314152	0.301196	-0.0392414	-0.378422	0.333482	0.21509	0.0320568	0.00170179	0.89774	0.997282	0.997756	1	0.995958	0.89897
F22E5.6	F22E5.6	F22E5.6	WBGene00017705	2	4.45606	3.48437	3.72764	4.02062	1.05542	-0.0796624	2.0278	0.526912	0.0530532	0.00242028	0.0211756	0.029802	1	1	1	0.741287
F56F3.4	F56F3.4	F56F3.4	WBGene00010155	2	1.31787	1.77	0.887294	0.444612	0.0242269	-0.097484	0.31377	0.127479	0.000474859	0.000927419	0.421039	0.997282	0.997756	0.93198	0.995958	0.927181
Y18D10A.21	Y18D10A.21	Y18D10A.21	WBGene00012486	2	0.921983	2.14677	0.639563	0.363943	-0.387457	-0.585231	0.461267	0.0880789	0.0136288	0.000927419	0.672655	0.997282	0.997756	1	0.995616	0.962054
W09D6.4	W09D6.4	W09D6.4	WBGene00012357	2	0.457847	2.31951	0.0469653	0.239494	-0.282547	0.0623342	0.232435	-0.247413	0.188638	0.000927419	0.98763	0.997282	0.997756	0.965239	0.995958	0.842038
Y73F8A.14	Y73F8A.14	Y73F8A.14	WBGene00013523	2	0.919041	2.7241	0.22411	0.287298	-0.538763	-1.24557	0.454715	0.358406	0.0182112	0.00242028	0.963717	0.997282	0.997756	0.366714	0.995958	0.89897
F54F12.1	F54F12.1	F54F12.1	WBGene00010072	2	1.69773	1.85514	1.98908	0.451835	0.560559	1.46584	0.253256	0.433442	0.000474859	0.00831115	0.0191675	0.997282	0.991811	0.0456292	0.995958	0.669111
C33A12.15	C33A12.15	ttr-9	WBGene00007888	2	1.35179	2.89855	0.765473	0.793829	-0.172061	0.724528	0.433924	0.0291248	0.000474859	0.00170179	0.574883	0.997282	0.997756	0.642722	0.995616	0.98246
ZK622.1	ZK622.1	ZK622.1	WBGene00022780	2	0.886752	2.74515	0.325943	0.54941	-0.339159	0.0403807	0.101247	-0.285222	0.0113966	0.000927419	0.88732	0.997282	0.997756	0.980659	0.995958	0.829102
H05L14.1	H05L14.1	H05L14.1	WBGene00010366	2	1.12574	2.78126	0.951594	0.260384	0.0737567	-0.337824	0.385538	-0.049454	0.000474859	0.000927419	0.392686	0.997282	0.997756	0.748418	0.98996	0.971798
Y105C5A.1269	Y105C5A.1269	Y105C5A.1269	WBGene00194645	2	11.9788	12.2727	4.30373	2.94267	0	9.47184	-0.032303	-0.0257271	1	0.00170179	0.670337	0.997282	1	1	1	1
ZC317.6	ZC317.6	ZC317.6	WBGene00022589	2	0.605762	1.79008	0.203222	0.292132	-0.176178	-0.0157579	-0.133187	0.0770444	0.103058	0.00491944	0.957053	0.997282	0.997756	1	0.995958	0.968457
C43E11.5	C43E11.5	C43E11.5	WBGene00016605	2	1.08969	2.16499	0.570462	0.592495	-0.238554	-0.0641516	0.234677	0.24497	0.00152002	0.00170179	0.717172	0.997282	0.997756	0.965186	0.995958	0.882981
B0379.2	B0379.2	B0379.2	WBGene00007156	2	1.27623	3.23879	0.677737	0.78519	-0.438823	0.131144	0.330315	0.270545	0.000861578	0.000927419	0.604771	0.997282	0.997756	0.938336	0.995958	0.842369
Y38F1A.1	Y38F1A.1	Y38F1A.1	WBGene00012605	2	0.955923	1.62774	0.293558	0.681149	-0.505502	-0.357691	0.218203	-0.0344865	0.000861578	0.000927419	0.895826	0.997282	0.991811	0.67132	0.995958	0.976697
Y44A6D.5	Y44A6D.5	Y44A6D.5	WBGene00012855	2	0.83089	2.88146	0.205305	0.869706	-0.484588	-0.248652	0.307152	-0.196516	0.00901311	0.000927419	0.954248	0.997282	0.991811	0.843796	0.995958	0.896615
D1081.12	D1081.12	D1081.12	WBGene00086554	2	0.678097	2.66894	0.125385	0.571299	-0.0380721	0.421785	0.248289	0.00709065	0.0559072	0.000927419	0.978142	0.997282	0.997756	0.750668	0.995958	0.994435
F28E10.4	F28E10.4	F28E10.4	WBGene00017902	2	0.321219	2.32608	0.0316105	0.84896	-0.254882	-1.07756	-0.256476	-0.83753	0.478952	0.00551198	0.990215	0.997282	0.997756	1	0.995958	0.377291
F35B3.4	F35B3.4	F35B3.4	WBGene00018031	2	-0.608282	1.43984	-0.4456	1.52896	-1.23617	0.00548297	0.750187	0.628578	0.060092	0.00308286	0.79921	0.104215	0.124019	0.990632	0.766804	0.345977
B0491.2.2	B0491.2	sqt-1	WBGene00005016	2	0.0746644	3.80408	0.347457	2.14825	-0.716732	-2.10026	-0.0741328	0.662778	0.858778	0.000927419	0.947751	0.0162374	0.82536	0.473044	0.995958	0.537403
B0207.11	B0207.11	B0207.11	WBGene00015034	2	0.951974	3.40837	0.543971	0.821417	0.312115	-0.590284	0.280405	0.457089	0.0183811	0.00491944	0.736869	0.997282	0.997756	1	0.995958	0.71328
ZK829.2	ZK829.2	hdl-1	WBGene00001839	2	0.728333	1.74647	0.602729	0.388644	-0.229129	-0.0513675	0.0369147	-0.565581	0.0373484	0.00491944	0.683208	0.997282	0.997756	1	0.995958	0.549904
F41G3.4	F41G3.4	fis-1	WBGene00001424	2	1.03397	2.4637	0.267118	0.528236	0.0787184	-0.903471	0.463506	0.741907	0.0088031	0.00667194	0.928802	0.997282	0.997756	0.517503	0.990874	0.563278
Y69A2AR.25	Y69A2AR.25	Y69A2AR.25	WBGene00022096	2	2.33943	4.9089	0	0	0.977547	2.17828	0	0	0.000474859	0.000927419	1	1	0.829937	0.100973	1	1
Y69A2AR.23	Y69A2AR.23	Y69A2AR.23	WBGene00022094	2	1.40506	2.48066	0.395684	0.490742	-0.466089	1.29254	0.222905	-0.253467	0.000861578	0.00777133	0.861596	0.997282	0.997756	1	0.995958	0.901479
B0432.12	B0432.12	clec-117	WBGene00015193	2	0.690927	2.88409	0.103232	0.90414	-0.586208	-1.33303	0.175802	-0.862095	0.0581214	0.000927419	0.981412	0.997282	0.991811	0.434962	0.995958	0.346132
Y57G7A.5	Y57G7A.5	Y57G7A.5	WBGene00021968	2	0.886987	2.25132	0.504145	0.866357	-0.629923	-0.473771	0.336163	-0.546069	0.00582125	0.000927419	0.738251	0.997282	0.950118	0.684872	0.995958	0.585121
F48C1.7	F48C1.7	spe-11	WBGene00004965	2	1.33917	2.03932	1.07899	0.4991	0.339918	0.3262	0.50641	0.446681	0.000474859	0.000927419	0.274154	0.997282	0.997756	0.72553	0.968538	0.572004
C04F12.12	C04F12.12	C04F12.12	WBGene00077685	2	0.51912	2.57783	0.111697	0.741215	-0.165724	-0.386004	0.206095	-0.208648	0.211723	0.00308286	0.98112	0.997282	0.997756	0.847958	0.995958	0.864363
F36A2.12	F36A2.12	F36A2.12	WBGene00009459	2	0.804137	2.61376	0.296809	1.03918	-0.537495	-0.274373	0.222169	-0.0730829	0.0150843	0.000927419	0.89362	0.78921	0.991811	0.819702	0.995958	0.961746
T15B12.2	T15B12.2	T15B12.2	WBGene00020531	2	1.23867	2.52947	0.743329	0.510938	-0.569227	-0.209883	0.0539696	-0.578645	0.000474859	0.000927419	0.596611	0.997282	0.991811	1	0.995958	0.605659
Y54F10BM.3	Y54F10BM.3	Y54F10BM.3	WBGene00021858	2	1.54097	1.39175	0.849696	0.0722361	-0.248482	0.150274	0.0916802	0.615201	0.000474859	0.00831115	0.526785	0.997282	0.997756	0.864403	0.995958	0.511342
T05B4.14	T05B4.14	T05B4.14	WBGene00194894	2	0.943592	3.02006	0.250584	0.44629	-0.145702	-0.0177	0.0451253	-0.16979	0.0152478	0.00170179	0.930882	0.997282	0.997756	0.979198	0.995958	0.922698
ZK617.3	ZK617.3	spe-17	WBGene00004971	2	1.91032	3.49256	0.423014	1.14136	-0.445343	-0.518835	0.178272	0.320203	0.000474859	0.0123367	0.836501	0.915745	0.997756	1	0.995958	0.860726
ZC412.6	ZC412.6	nspa-5	WBGene00013887	2	1.52981	2.18077	-2.03836	12.1922	0.494602	1.05362	-14.5337	-13.6136	0.000474859	0.000927419	1	1	0.997756	0.263083	1	1
R06B10.1	R06B10.1	R06B10.1	WBGene00019912	2	2.25185	2.8753	1.78824	-0.505656	-0.0944653	-0.0220196	0.0434692	-6.16378	0.000474859	0.000927419	1	1	0.997756	1	1	1
Y43F8A.2	Y43F8A.2	Y43F8A.2	WBGene00012809	2	0.827968	2.77407	0.381244	0.392196	-0.500192	-0.562677	0.303067	-0.249122	0.00182674	0.000927419	0.844023	0.997282	0.970359	0.484521	0.995958	0.847697
W03G1.2	W03G1.2	W03G1.2	WBGene00021010	2	1.16688	2.95996	0.743136	0.441072	-0.686339	0.117133	0.00476175	-0.287044	0.00182674	0.000927419	0.579932	0.997282	0.978777	1	0.996749	0.855958
F47B3.7	F47B3.7	F47B3.7	WBGene00018531	2	0.822579	2.68826	0.283816	0.310912	-0.27324	-0.571191	0.309888	-0.0639043	0.0104364	0.000927419	0.907182	0.997282	0.997756	0.608387	0.995958	0.967132
C48B6.4	C48B6.4	C48B6.4	WBGene00016742	2	1.14824	2.85975	0.985527	0.274782	0.0563048	-0.640231	0.550408	0.21166	0.000474859	0.000927419	0.37049	0.997282	0.997756	1	0.968538	0.879026
R09E10.6	R09E10.6	R09E10.6	WBGene00011176	2	0.701669	3.20233	0.270024	0.972945	-0.340361	-1.35051	0.244871	0.158493	0.0201049	0.00722732	0.917137	0.997282	0.997756	0.836358	0.995958	0.954762
R09E10.2	R09E10.2	R09E10.2	WBGene00011172	2	0.301543	1.81122	0.0326903	-0.774578	-0.040653	-0.466866	0.432444	0.875167	0.508445	0.00877312	0.990391	0.997282	0.997756	0.731234	0.995958	0.340094
R09E10.3	R09E10.3	acs-18	WBGene00011173	2	1.12935	3.18484	1.09165	0.502696	0.0157488	-0.0192658	0.353548	0.172851	0.000474859	0.000927419	0.289853	0.997282	0.997756	0.986495	0.990227	0.889296
C53D6.10	C53D6.10	C53D6.10	WBGene00023424	2	0.86733	2.78283	0.605297	0.452002	-0.160765	-0.489362	-0.0135228	-0.183822	0.00671161	0.000927419	0.674319	0.997282	0.997756	0.686191	0.995958	0.906097
F07A5.2	F07A5.2	F07A5.2	WBGene00008541	2	1.12208	2.96016	0.553147	0.496554	-0.0650107	-0.463148	0.267969	0.0185913	0.000474859	0.000927419	0.679364	0.997282	0.997756	0.433378	0.995958	0.982821
C37C3.10	C37C3.10	C37C3.10	WBGene00016502	2	3.58726	5.3644	3.19436	3.48761	1.95533	1.19303	0	10.7765	0.000474859	0.000927419	0.691876	1	0.893392	0.499989	1	1
F47D12.7	F47D12.7	F47D12.7	WBGene00018563	2	1.08147	2.53391	0.49709	0.318361	-0.55111	-0.0590038	0.125938	-0.264953	0.000474859	0.000927419	0.745101	0.997282	0.978777	0.967544	0.995958	0.820446
C33H5.16	C33H5.16	C33H5.16	WBGene00016382	2	1.34416	2.39353	0.889088	0.759673	-0.236156	-0.787251	0.353329	-0.602694	0.00152002	0.00308286	0.547215	0.997282	0.997756	1	0.995958	0.707662
Y39G10AR.15	Y39G10AR.15	Y39G10AR.15	WBGene00021471	2	1.03985	2.17197	0.347261	0.301567	-0.41884	-1.49787	-0.0536247	-0.508855	0.00293988	0.00170179	0.881077	0.997282	0.997756	1	0.995958	0.676705
Y43F8C.1	Y43F8C.1	nlp-25	WBGene00003763	2	1.56964	1.68038	0.791631	1.29107	1.97017	0.0339136	1.52233	0.329872	0.000474859	0.00434874	0.515361	0.28084	0.0649327	0.982083	0.105913	0.820848
F49E12.2	F49E12.2	dod-23	WBGene00009898	2	1.07436	2.83009	0.622326	2.51746	0.498232	0.712111	-0.115654	0.165863	0.000474859	0.000927419	0.551539	0.00401875	0.784058	0.0145946	0.995958	0.89341
Y113G7C.1	Y113G7C.1	Y113G7C.1	WBGene00013771	2	1.15669	2.34655	1.20689	0.124769	-0.434824	-0.900164	0.227406	0.0152427	0.000474859	0.000927419	0.221073	0.997282	0.991811	0.178179	0.995958	0.984973
F40H6.1	F40H6.1	F40H6.1	WBGene00018253	2	0.656021	2.47464	0.148563	0.871177	-0.314673	0.515649	0.482594	-0.0441652	0.0400121	0.000927419	0.971835	0.997282	0.997756	0.611011	0.968538	0.973352
M70.1	M70.1	M70.1	WBGene00019783	2	1.31532	2.79549	1.02031	0.301328	0.0986389	-0.254233	0.528315	0.230044	0.000474859	0.000927419	0.3764	0.997282	0.997756	1	0.968538	0.882171
ZK1251.1	ZK1251.1	htas-1	WBGene00014240	2	0.944213	2.93267	0.517098	0.671813	-0.0483561	-0.490567	0.464662	0.0630943	0.000861578	0.000927419	0.706285	0.997282	0.997756	0.577391	0.968538	0.965666
ZK1251.6	ZK1251.6	msp-76	WBGene00003463	2	0.217368	2.30219	-0.139131	0.352287	-0.290832	-0.493516	0.0347915	-0.411036	0.46103	0.000927419	0.968637	0.997282	0.997756	0.311659	0.995958	0.522664
ZK1251.5	ZK1251.5	ZK1251.5	WBGene00014996	2	1.84143	2.09292	0.784291	0.729141	-0.0147414	-0.375917	0.212698	-0.443906	0.000474859	0.00667194	0.60691	0.997282	0.997756	1	0.995958	0.76838
B0218.7	B0218.7	B0218.7	WBGene00015051	2	0.650468	2.71478	0.126121	0.465141	-0.263885	-0.426845	0.328434	-0.0308002	0.022421	0.000927419	0.977139	0.997282	0.997756	0.626118	0.995958	0.979053
B0218.5	B0218.5	B0218.5	WBGene00015049	2	0.956477	1.83579	0.538572	0.549953	-0.715374	0.740179	0.0968835	0.190419	0.0113966	0.00551198	0.735034	0.997282	0.978777	0.462614	0.995958	0.914451
Y41C4A.18	Y41C4A.18	Y41C4A.18	WBGene00012761	2	1.027	2.62785	0.123284	1.10008	-0.397935	0.15215	0.149661	-0.50755	0.00671161	0.000927419	0.980491	0.922504	0.997756	0.938149	0.995958	0.672624
R03D7.8	R03D7.8	R03D7.8	WBGene00010992	2	1.00281	3.08328	0.710941	0.527759	-0.124131	0.372458	0.0354908	0.140843	0.00421293	0.000927419	0.623834	0.997282	0.997756	1	0.995958	0.93876
F18A12.4	F18A12.4	nep-8	WBGene00017553	2	1.01222	2.20836	1.22179	0.761699	-0.330172	-0.909533	0.571283	-1.27702	0.00444187	0.000927419	0.451951	1	0.997756	1	0.995958	1
Y57A10B.7	Y57A10B.7	Y57A10B.7	WBGene00013279	2	1.01642	2.905	0.304416	0.406403	-0.583669	0.296632	0.331159	-0.76032	0.00513847	0.000927419	0.898954	0.997282	0.991811	1	0.995958	0.429895
C14A6.13	C14A6.13	C14A6.13	WBGene00050956	2	0.98573	3.00798	0.695385	0.861671	-0.0398557	-0.725184	0.167666	0.293958	0.00182674	0.000927419	0.587915	0.997282	0.997756	0.508108	0.995958	0.815676
B0244.10	B0244.10	B0244.10	WBGene00015085	2	0.838436	1.29253	1.22364	0.749908	0.93685	0.873751	0.00653546	0.556518	0.0323499	0.00877312	0.298417	0.997282	0.538824	0.0545484	0.996476	0.470686
W03F11.4	W03F11.4	W03F11.4	WBGene00021007	2	1.53924	2.52513	1.58833	0.348913	-0.152151	-0.449857	0.348678	-0.0914694	0.000474859	0.000927419	0.0471327	0.997282	0.997756	0.538997	0.98917	0.94224
W03F11.3	W03F11.3	dct-9	WBGene00021006	2	0.907788	2.86607	0.199921	0.34805	-0.00957828	-0.180473	0.246866	0.353606	0.0131045	0.000927419	0.956074	0.997282	0.997756	1	0.995958	0.808159
ZK596.2	ZK596.2	ZK596.2	WBGene00014007	2	0.680131	2.71926	0.106621	0.596755	-0.0169961	-0.385835	0.295706	-0.223892	0.0361625	0.000927419	0.981412	0.997282	0.997756	0.73932	0.995958	0.87852
Y57G7A.1	Y57G7A.1	Y57G7A.1	WBGene00021965	2	0.765593	1.47425	0.433952	0.950869	0.0343911	-0.286914	0.280077	0.040537	0.0370624	0.000927419	0.795528	0.847063	0.997756	0.682636	0.995958	0.973606
F36H12.14	F36H12.14	F36H12.14	WBGene00018127	2	2.11246	2.30558	0.744954	0.515347	-0.22821	0.085071	0.540622	-0.0117538	0.000474859	0.00609475	0.604522	0.997282	0.997756	1	0.980779	0.991264
F09F9.3	F09F9.3	F09F9.3	WBGene00017308	2	2.47138	1.94013	1.68116	1.54575	0.207505	1.68204	0.830974	0.949053	0.00538256	0.0199075	0.240242	0.346459	0.997756	0.102339	0.989418	0.456609
C18H2.1	C18H2.1	C18H2.1	WBGene00015988	2	1.58918	1.6972	0.806565	0.447099	-0.18677	-0.073158	0.132411	-0.503192	0.000474859	0.00667194	0.490028	0.997282	0.997756	1	0.995958	0.532065
F53G12.6	F53G12.6	spe-8	WBGene00004962	2	0.94007	3.08323	0.320135	0.376176	-0.345315	-0.556694	0.023266	-0.621573	0.00582125	0.000927419	0.899615	0.997282	0.997756	1	0.995958	0.549904
F53G12.8	F53G12.8	F53G12.8	WBGene00018773	2	0.738283	1.84723	0.227796	0.6033	-0.292086	-1.20012	0.352071	-0.364853	0.0241747	0.000927419	0.937623	0.997282	0.997756	0.085741	0.995958	0.718567
F47B3.4	F47B3.4	F47B3.4	WBGene00018528	2	1.13464	2.35059	0.79595	0.361902	-0.181551	-0.760646	-0.0476967	0.446208	0.0088031	0.0113444	0.583499	0.997282	0.997756	1	0.995958	0.787023
Y51A2B.5	Y51A2B.5	Y51A2B.5	WBGene00013069	2	1.67747	2.8045	0.437052	0.535602	0.0988716	0.276327	0.881512	0.582118	0.000474859	0.00978093	0.879231	0.997282	0.997756	1	0.968538	0.816598
C36F7.5	C36F7.5	C36F7.5	WBGene00007986	2	1.1738	2.76985	0.762329	0.582533	0.12966	-0.303831	0.401462	0.238206	0.000474859	0.000927419	0.567407	0.997282	0.997756	0.840845	0.995958	0.882814
Y51A2B.6	Y51A2B.6	Y51A2B.6	WBGene00013070	2	1.52679	3.56111	1.75322	1.05564	0.749709	-0.335264	0.246319	0.776589	0.000474859	0.0113444	0.231062	1	0.991811	1	1	1
T11F8.4	T11F8.4	T11F8.4	WBGene00020435	2	1.58852	2.82205	0.767497	0.168666	-0.825392	-0.781155	0.101038	-0.383724	0.000474859	0.000927419	0.556666	0.997282	0.869192	1	0.995958	0.773693
C29F3.7b	C29F3.7	C29F3.7	WBGene00007807	2	1.46138	2.96797	4.427	3.3665	1.78009	1.71766	5.17684	4.0849	0.00293988	0.00551198	0.307198	0.997282	0.152357	0.00680229	0.920434	0.496291
C15C6.2b	C15C6.2	C15C6.2	WBGene00007601	2	0.693427	3.03778	0.274614	0.478321	-0.413602	-0.6914	0.0786156	-0.126695	0.00714319	0.000927419	0.903711	0.997282	0.991811	0.231243	0.995958	0.912303
C02F5.5	C02F5.5	C02F5.5	WBGene00015348	2	0.73175	2.94446	0.0922278	0.62476	-0.136813	0.115752	0.114641	0.128746	0.0088031	0.000927419	0.981888	0.997282	0.997756	0.913102	0.995958	0.924987
K10G4.3	K10G4.3	K10G4.3	WBGene00010752	2	4.26558	3.17507	-0.953102	0.481079	3.40288	2.23076	1.07802	2.08888	0.000474859	0.000927419	1	1	0.140459	0.00815658	1	1
F54C1.9	F54C1.9	sst-20	WBGene00006058	2	1.26061	2.19534	0.389328	0.256728	-0.496922	0.246678	0.237593	-0.0714532	0.000474859	0.000927419	0.836185	0.997282	0.995444	0.854256	0.995958	0.960557
K05F1.3	K05F1.3	acdh-8	WBGene00019406	2	0.353459	2.34594	0.124455	0.499959	-0.311649	-0.138481	0.195915	-0.0368189	0.238069	0.000927419	0.976158	0.997282	0.997756	0.888971	0.995958	0.973606
K05F1.2	K05F1.2	msp-142	WBGene00003469	2	0.450832	2.39691	0.0490232	0.495446	-0.114979	-0.370891	0.210462	-0.42356	0.106737	0.000927419	0.987387	0.997282	0.997756	0.625831	0.995958	0.551319
K05F1.9	K05F1.9	K05F1.9	WBGene00019410	2	0.946801	2.96769	0.659116	0.489126	-0.161346	0.343878	0.337172	0.267543	0.000474859	0.000927419	0.593657	0.997282	0.997756	0.73595	0.995616	0.803099
T16A1.2	T16A1.2	T16A1.2	WBGene00020533	2	1.87224	2.75748	1.53629	0.633892	-0.193389	-0.597272	0.286286	-0.196475	0.000474859	0.00722732	0.168853	0.997282	0.997756	1	0.995958	0.921115
Y116A8C.23	Y116A8C.23	Y116A8C.23	WBGene00013800	2	0.980153	2.25959	0.429551	0.660875	-0.0614485	0.295741	0.261	-0.300154	0.00538256	0.000927419	0.810268	0.997282	0.997756	0.867684	0.995958	0.827842
Y57G7A.6	Y57G7A.6	Y57G7A.6	WBGene00021969	2	1.38731	2.65375	1.09838	0.473562	-0.0990791	-0.485919	0.416207	-0.256779	0.000474859	0.000927419	0.268951	0.997282	0.997756	0.523582	0.968538	0.792324
T02B11.9	T02B11.9	T02B11.9	WBGene00044777	2	0.951293	2.61082	0.45083	0.531547	-0.515151	-0.322831	0.192479	-0.591182	0.00962916	0.00978093	0.808357	0.997282	0.997756	0.870933	0.995958	0.632637
F35E2.6	F35E2.6	oac-19	WBGene00009413	2	1.61288	3.25112	1.29114	0.646892	-0.451042	-0.696933	0.103086	-0.163578	0.000474859	0.000927419	0.314501	0.997282	0.997756	1	0.995958	0.934972
B0511.3	B0511.3	fbxa-125	WBGene00015229	2	2.86919	1.76837	1.2836	0.946097	-0.0181417	1.32719	0.882494	0.215707	0.000474859	0.0113444	0.276349	0.997282	0.997756	0.284547	0.942409	0.922929
B0511.4	B0511.4	tag-344	WBGene00015230	2	1.21802	1.94878	0.492747	0.54275	-0.448602	-0.267249	0.204051	-0.391617	0.00120357	0.00170179	0.760779	0.997282	0.997756	0.840767	0.995958	0.755219
M117.4	M117.4	M117.4	WBGene00010920	2	0.80424	1.62309	0.526206	0.533127	-0.735861	-0.436837	-0.0295825	-0.122357	0.0175362	0.00373818	0.738944	0.997282	0.892498	0.65134	0.995958	0.944509
C08F11.10	C08F11.10	C08F11.10	WBGene00007457	2	0.991608	2.94119	0.472327	0.441306	-0.283292	-0.58219	0.142807	-0.389071	0.00120357	0.000927419	0.753635	0.997282	0.997756	0.549164	0.995958	0.691736
ZK1037.6	ZK1037.6	ZK1037.6	WBGene00014194	2	0.928779	2.06497	2.66696	3.48114	-0.158696	-0.547816	-0.161309	-0.375915	0.00182674	0.000927419	0.00378135	0.00401875	0.997756	0.256254	0.995958	0.646717
Y75B8A.23	Y75B8A.23	Y75B8A.23	WBGene00013556	2	0.525496	1.86606	0.115379	0.781704	-0.507566	-0.690759	0.164932	-0.877747	0.178006	0.000927419	0.981412	0.997282	0.997756	0.460268	0.995958	0.325374
C49C3.2	C49C3.2	C49C3.2	WBGene00008192	2	1.92918	1.82021	0.634359	0.723947	-0.626927	-0.290306	-0.391612	-0.0135856	0.000474859	0.0164809	0.711828	0.997282	0.993553	1	0.995958	1
Y69E1A.8	Y69E1A.8	Y69E1A.8	WBGene00013478	2	1.27593	2.5156	0.272565	0.841941	-0.198369	0.161785	0.310025	-0.0856177	0.000861578	0.000927419	0.915748	0.997282	0.997756	1	0.995958	0.956546
F44F4.10	F44F4.10	F44F4.10	WBGene00009705	2	0.725054	2.38318	0.158272	0.473513	-0.451975	-0.39544	0.11765	-0.0887195	0.0617542	0.00609475	0.972307	0.997282	0.997756	0.765863	0.995958	0.959251
T01B7.7	T01B7.7	rol-6	WBGene00004397	2	0.297045	3.6235	1.12533	1.92271	-0.966194	-0.865456	-0.0861714	1.03989	0.399085	0.000927419	0.336994	0.0322396	0.513961	0.332951	0.995958	0.192417
C48E7.8	C48E7.8	oac-9	WBGene00016753	2	0.899384	2.99585	0.768574	0.268622	-0.0583378	-0.730358	0.388991	-0.0484249	0.00604073	0.000927419	0.544335	0.997282	0.997756	1	0.990874	0.973571
C48E7.7	C48E7.7	C48E7.7	WBGene00016752	2	0.730112	2.57136	0.0122055	0.45569	-0.0234797	-0.548587	-0.195627	-0.218285	0.0225592	0.000927419	0.993636	0.997282	0.997756	0.674239	0.995958	0.892738
W08D2.8	W08D2.8	kin-21	WBGene00002204	2	1.58793	2.83618	0	0	-0.290615	-0.177978	-7.48075	6.70045	0.000474859	0.000927419	1	1	0.997756	1	1	1
ZK666.8	ZK666.8	ZK666.8	WBGene00014048	2	1.74035	2.36815	0.571591	0.450098	-0.945411	-0.436986	0.126566	0.406016	0.000474859	0.00831115	0.731878	0.997282	0.871513	1	0.995958	0.787403
K07A3.3b	K07A3.3	K07A3.3	WBGene00019461	2	0.828426	2.70299	0.528994	0.285492	-0.54167	-0.987209	0.0800588	-0.236413	0.0243055	0.00170179	0.720934	0.997282	0.991811	0.526426	0.995958	0.852514
F20H11.4	F20H11.4	F20H11.4	WBGene00017647	2	1.32952	2.75581	1.20777	0.585602	0.0529438	0.413693	0.431491	0.305595	0.000474859	0.000927419	0.200172	0.997282	0.997756	0.64229	0.97786	0.78162
C23H5.15	C23H5.15	C23H5.15	WBGene00219423	2	1.99935	1.2021	0.957345	0.521879	-0.162421	-0.126063	0.569916	-0.00426325	0.000474859	0.00928327	0.37049	0.997282	0.997756	0.896897	0.968538	0.994778
H04M03.1	H04M03.1	pck-3	WBGene00019151	2	0.989582	2.46468	0.318391	0.485003	-0.519049	-0.419594	0.216613	-0.148385	0.000474859	0.000927419	0.886464	0.997282	0.991811	0.683038	0.995958	0.916983
C08F8.4b	C08F8.4	mboa-4	WBGene00007446	2	1.29278	1.64892	0.638156	0.49875	-0.413939	0.53846	0.180771	-0.239008	0.000474859	0.00434874	0.703947	0.997282	0.997756	0.772917	0.995958	0.875559
F48F5.2	F48F5.2	F48F5.2	WBGene00009846	2	2.03176	2.13541	1.73757	0.35199	-0.088457	-0.00242527	0.135613	-0.258449	0.000474859	0.000927419	0.0348622	0.997282	0.997756	1	0.995958	0.849137
C27D6.11	C27D6.11	C27D6.11	WBGene00044388	2	0.885164	2.5833	0.306628	0.481076	-0.0375218	-0.481552	0.250603	-0.235031	0.00561276	0.000927419	0.892701	0.997282	0.997756	0.679079	0.995958	0.870602
T25B9.6	T25B9.6	T25B9.6	WBGene00012012	2	1.43848	2.94792	0.714215	0.389875	-0.249484	0.371961	0.268273	-0.045469	0.000474859	0.000927419	0.591369	0.997282	0.997756	0.750636	0.995958	0.973177
F13B6.2	F13B6.2	F13B6.2	WBGene00017417	2	0.484551	1.82962	2.34298	2.27133	0.74262	-0.475372	1.70142	1.35246	0.231187	0.000927419	0.00690507	0.0235244	0.691985	0.294238	0.0489572	0.0249063
M04G7.2	M04G7.2	M04G7.2	WBGene00019773	2	1.6806	1.76364	0.718882	0.251714	-0.018198	-1.41035	0.0195846	-0.328361	0.000474859	0.0118151	0.631501	0.997282	0.997756	1	0.995958	0.821937
C01G6.2	C01G6.2	C01G6.2	WBGene00007224	2	1.34353	1.86212	0.653988	1.01609	-0.664479	-0.627634	0.270427	-0.168614	0.000474859	0.010836	0.66844	0.997282	0.991811	0.704334	0.995958	0.934972
Y18H1A.1	Y18H1A.1	Y18H1A.1	WBGene00021207	2	0.691796	3.18522	0.283144	0.463744	-0.0167823	-0.371258	0.420992	-0.775669	0.0285881	0.000927419	0.936675	0.997282	0.997756	1	0.995958	0.561369
Y36E3A.2	Y36E3A.2	Y36E3A.2	WBGene00194708	2	3.71304	3.39987	2.07713	1.6491	1.21245	1.17846	0.804963	1.5373	0.000474859	0.000927419	0.0364746	0.261434	0.780425	0.173746	0.968538	0.14636
C35D10.11	C35D10.11	msd-4	WBGene00016447	2	0.151813	2.39915	-0.205554	0.780135	-0.277597	-0.527095	0.0183576	-0.620994	0.633458	0.000927419	0.931709	0.885105	0.997756	0.28701	0.995958	0.268929
C45G9.4	C45G9.4	C45G9.4	WBGene00016675	2	1.86537	3.21565	0.986375	0.318026	-0.311909	-2.5905	0.449735	0.0877162	0.000474859	0.00722732	0.465378	0.997282	0.997756	1	0.995958	0.966583
Y71G12B.22	Y71G12B.22	Y71G12B.22	WBGene00022157	2	0.50601	2.51203	0.268441	0.279879	-0.472176	1.03389	0.490678	-0.141652	0.218546	0.00434874	0.930711	0.997282	0.997756	1	0.990874	0.948828
Y71G12B.27	Y71G12B.27	Y71G12B.27	WBGene00022162	2	0.911657	2.85377	0.200967	0.287709	-0.253387	-0.28659	0.0813662	0.0207669	0.00421293	0.000927419	0.951822	0.997282	0.997756	0.812921	0.995958	0.984056
T21G5.1	T21G5.1	T21G5.1	WBGene00020659	2	1.11043	2.91403	0.800095	0.404384	0.212475	-0.250465	0.254708	0.226187	0.000861578	0.000927419	0.525138	0.997282	0.997756	1	0.995958	0.879387
Y57G11C.48	Y57G11C.48	Y57G11C.48	WBGene00013337	2	1.18933	2.51823	0.708443	0.727791	-0.0586278	0.641109	0.447773	1.17235	0.00582125	0.0113444	0.642429	0.997282	0.997756	1	0.995958	0.297333
K01D12.7.1	K01D12.7	K01D12.7	WBGene00010466	2	0.550308	2.41488	0.0689169	0.605931	-0.421646	-1.33159	0.0164457	-0.197908	0.141196	0.00831115	0.986455	0.997282	0.997756	0.139195	0.995958	0.903816
C31H2.2	C31H2.2	dpy-8	WBGene00001070	2	1.25365	2.80723	1.87772	1.23932	-0.807504	-1.04973	-0.222451	-0.0901835	0.000861578	0.00242028	0.250213	0.997282	0.992417	0.338673	0.995958	0.973606
B0207.9	B0207.9	B0207.9	WBGene00015032	2	0.924492	2.36221	0.255804	0.745336	-0.104017	0.538327	0.360041	-0.0690388	0.0232037	0.00978093	0.931296	0.997282	0.997756	0.747785	0.995958	0.970159
B0207.1	B0207.1	B0207.1	WBGene00015026	2	0.98376	2.59273	0.827979	0.528917	-0.61902	1.26258	0.254967	-0.196104	0.0113966	0.00609475	0.545802	0.997282	0.992686	1	0.995958	0.916686
R155.3	R155.3	R155.3	WBGene00020117	2	1.72974	2.42576	1.56357	0.280789	-0.0609381	-0.348846	0.652802	0.298317	0.000474859	0.000927419	0.10886	0.997282	0.997756	1	0.968538	0.851334
F42G8.9	F42G8.9	irld-8	WBGene00018360	2	1.27785	2.59052	0.812146	0.710269	-0.149391	-0.0748801	0.54457	-0.142112	0.000474859	0.000927419	0.510625	0.997282	0.997756	0.959454	0.968538	0.932718
F42G8.8	F42G8.8	F42G8.8	WBGene00018359	2	1.27522	2.4268	0.627969	0.405547	-0.18419	-0.406227	0.437694	0.209344	0.000474859	0.000927419	0.652619	0.997282	0.997756	0.725721	0.976949	0.87852
T08G3.4	T08G3.4	T08G3.4	WBGene00011617	2	1.57294	3.28727	0.856193	0.750639	-0.445847	-1.59477	0.134682	-0.547393	0.000474859	0.000927419	0.524923	0.997282	0.997756	1	0.995958	0.644073
ZK673.6	ZK673.6	ZK673.6	WBGene00014062	2	1.71312	2.52954	0.554289	0.583926	-0.200548	0.622633	0.355717	-0.342436	0.000474859	0.00491944	0.730822	0.997282	0.997756	1	0.995958	0.819311
T04B2.2b	T04B2.2	frk-1	WBGene00001487	2	0.893846	2.26739	0.360833	0.428508	-0.337194	-0.286288	0.261614	-0.3794	0.00628001	0.000927419	0.855564	0.997282	0.997756	0.821527	0.995958	0.710043
Y4C6B.4a	Y4C6B.4	Y4C6B.4	WBGene00021158	2	1.11786	1.15781	0.791565	-0.571158	-0.835546	-0.928692	-0.160295	-0.393381	0.00371464	0.0238554	0.546083	0.997282	0.81109	0.0734462	0.995958	0.674737
R07C3.4	R07C3.4	acs-15	WBGene00019920	2	0.32632	2.50379	0.562022	0.323455	-0.211927	-0.538683	0.302862	-0.509177	0.412378	0.00551198	0.705642	0.997282	0.997756	1	0.995958	0.666066
T16H12.6	T16H12.6	kel-10	WBGene00002186	2	1.19182	2.59268	0.451311	0.413026	-0.556737	-0.0699411	0.254131	0.0414768	0.000474859	0.000927419	0.77879	0.997282	0.978777	0.959776	0.995958	0.974538
T13F2.9	T13F2.9	T13F2.9	WBGene00011748	2	0.721845	2.89286	0.289214	0.93753	-0.635047	-0.470352	0.139616	-0.495201	0.00538256	0.000927419	0.887611	0.615618	0.588397	0.387452	0.995958	0.413267
ZK970.8	ZK970.8	ZK970.8	WBGene00014174	2	0.755043	2.51194	0.223389	1.08752	-0.257548	-1.0128	0.292764	-0.226764	0.0492206	0.00242028	0.947988	0.948965	0.997756	0.389318	0.995958	0.892266
F02E11.1	F02E11.1	wht-4	WBGene00017179	2	1.00755	2.51901	0.426581	0.502451	-0.362017	-1.20293	-0.0283562	-0.211055	0.00212599	0.000927419	0.818935	0.997282	0.997756	1	0.995958	0.89897
T20F5.5	T20F5.5	T20F5.5	WBGene00020627	2	1.01948	1.25905	0.366137	0.490964	-0.371371	-0.767835	0.346999	-0.249697	0.0024104	0.0245409	0.864024	0.997282	0.997756	0.30117	0.995958	0.851591
F37H8.4	F37H8.4	sfxn-1.2	WBGene00009513	2	1.10568	2.32751	0.555948	0.36732	-0.320113	-0.723533	0.28672	-0.287016	0.00371464	0.00308286	0.725418	0.997282	0.997756	0.570883	0.995958	0.850659
F35E2.10	F35E2.10	F35E2.10	WBGene00044270	2	2.2123	3.07893	1.33602	0.421477	-0.045015	0.796996	0.14974	-0.195737	0.000474859	0.010836	0.270439	0.997282	0.997756	1	0.995958	1
K02E11.1	K02E11.1	ent-3	WBGene00010510	2	0.842819	2.83514	0.315135	0.646373	-0.534796	-0.185836	0.0070186	-0.0900706	0.00421293	0.000927419	0.886013	0.997282	0.991811	1	0.996476	0.951301
F53F4.18	F53F4.18	F53F4.18	WBGene00077569	2	0.68304	3.07278	0.0282092	0.882761	-0.126153	-0.114292	0.157719	-0.214786	0.088653	0.000927419	0.990642	0.997282	0.997756	0.948112	0.995958	0.901451
F59A7.9	F59A7.9	cysl-4	WBGene00019096	2	1.2529	2.60239	0.488393	0.759953	-0.794084	0.13719	0.511765	-0.147577	0.00467388	0.00667194	0.786316	0.997282	0.990303	1	0.994213	0.945238
F58F12.3	F58F12.3	F58F12.3	WBGene00019063	2	0.64485	2.79992	0.379755	0.340882	-0.25926	-0.667478	0.15165	0.0901116	0.102241	0.00777133	0.870575	0.997282	0.997756	1	0.995958	0.962081
ZC373.6	ZC373.6	dao-4	WBGene00000930	2	-0.60618	4.17449	1.00791	2.61963	-0.654658	-2.05446	0.4326	1.30999	0.129039	0.000927419	0.476942	0.0401875	0.991811	0.218226	0.990227	0.279303
F49F1.12	F49F1.12	F49F1.12	WBGene00018652	2	1.92158	2.72127	0	-8.19993	-0.000218213	0.112071	0	0	0.000474859	0.0132733	1	1	0.997756	1	1	1
F55H12.5	F55H12.5	F55H12.5	WBGene00010136	2	0.554333	1.92843	0.0458636	0.153197	-0.237383	-0.209315	0.200696	0.164571	0.0802858	0.000927419	0.988334	0.997282	0.997756	0.854145	0.995958	0.905298
Y39F10A.3	Y39F10A.3	Y39F10A.3	WBGene00021454	2	2.48956	2.96734	0.811056	0.400023	-0.0533162	0	0.135094	0.262036	0.000474859	0.00978093	0.543758	0.997282	1	1	0.995958	0.891311
R148.7	R148.7	R148.7	WBGene00020105	2	0.639821	2.86699	0.077696	0.578909	-0.599306	0.114388	-0.0594952	-0.276342	0.0380807	0.000927419	0.984844	0.997282	0.92759	0.94761	0.995958	0.825746
Y37E11AL.2	Y37E11AL.2	Y37E11AL.2	WBGene00021358	2	0.859655	1.37854	0.347037	0.220857	-0.346718	-0.294192	0.106614	-0.424026	0.00604073	0.00551198	0.863566	0.997282	0.997756	0.777473	0.995958	0.659857
T10E9.4.1	T10E9.4	T10E9.4	WBGene00020414	2	0.84602	2.52629	0.579581	0.344389	-0.261916	-0.664231	0.195165	-0.119892	0.000474859	0.000927419	0.634398	0.997282	0.997756	0.499417	0.995958	0.914912
C36E6.8.1	C36E6.8	C36E6.8	WBGene00044683	2	-0.254343	2.13447	0.120257	2.12644	-0.537708	-1.15233	0.240645	-0.923605	0.620911	0.00308286	0.981412	0.110454	0.997756	0.718334	0.995958	0.564734
F36A2.11	F36A2.11	F36A2.11	WBGene00009458	2	1.00555	3.20109	0.313851	0.639403	-0.0662528	0.22453	0.407433	0.0817465	0.00346282	0.000927419	0.891533	0.997282	0.997756	0.887365	0.995461	0.961027
F36A2.14	F36A2.14	F36A2.14	WBGene00023490	2	1.37442	2.21113	1.12766	0.417085	0.0571994	0.588316	0.309231	0.00416906	0.000474859	0.000927419	0.256028	0.997282	0.997756	0.51725	0.995958	0.996168
T24E12.5	T24E12.5	T24E12.5	WBGene00020774	2	4.87335	4.08486	8.28729	0.0756176	2.66052	3.18527	6.78878	-7.00697	0.000474859	0.000927419	1	1	0.0887996	0.000947178	1	1
Y47D3A.11	Y47D3A.11	wht-8	WBGene00012925	2	0.688531	2.57456	0.323826	0.555435	-0.625675	-0.651754	0.269611	-0.70366	0.0340729	0.000927419	0.888505	0.997282	0.964096	1	0.995958	0.428921
K11C4.1	K11C4.1	K11C4.1	WBGene00019642	2	1.02477	2.48746	0.249901	0.717415	-0.328456	-0.16369	0.24299	-0.186513	0.000474859	0.000927419	0.930188	0.997282	0.997756	0.902304	0.995958	0.895177
F10G8.1a	F10G8.1	F10G8.1	WBGene00008661	2	1.46703	3.349	0.648297	1.11325	-0.738252	-0.857106	0.335932	-0.0965044	0.000474859	0.000927419	0.656254	0.889749	0.952379	0.472022	0.995958	0.956483
K01H12.2	K01H12.2	ant-1.3	WBGene00010485	2	1.14114	1.94738	0.556583	0.345134	-0.497632	-0.640569	0.155409	-0.300243	0.000474859	0.000927419	0.681786	0.997282	0.991811	0.28396	0.995958	0.70581
K01H12.4	K01H12.4	K01H12.4	WBGene00010486	2	0.6744	2.22516	0.32132	0.469639	-0.415278	-0.077725	0.135679	-0.0713077	0.022421	0.000927419	0.877054	0.997282	0.997756	0.954857	0.995958	0.961166
F10G7.12	F10G7.12	F10G7.12	WBGene00044744	2	1.35339	2.9884	0.487834	0.51401	-0.929897	1.07219	0.222464	-0.124699	0.00538256	0.0186134	0.80983	0.997282	0.948828	0.507318	0.995958	0.956814
F13A7.7	F13A7.7	F13A7.7	WBGene00008725	2	1.47216	3.26993	0.68076	0.951812	-0.371683	-0.867735	0.471028	-0.328517	0.000861578	0.00242028	0.654663	0.997282	0.997756	1	0.995958	0.840837
F13A7.1	F13A7.1	F13A7.1	WBGene00008724	2	0.842324	2.80994	0.367884	0.550164	-0.320183	-0.362878	-0.00536776	-0.262914	0.00293988	0.000927419	0.835334	0.997282	0.997756	0.687216	0.996476	0.792469
W02B12.12b	W02B12.12	W02B12.12	WBGene00012207	2	0.905898	3.1481	0.26675	0.363811	-0.558567	-0.753146	0.141457	-0.0575889	0.000861578	0.000927419	0.917559	0.997282	0.898723	0.634489	0.995958	0.96826
C50F4.2	C50F4.2	pfk-2	WBGene00008230	2	1.33047	2.57079	0.964122	0.357561	-0.232525	0.161773	0.215841	-0.00723714	0.000474859	0.000927419	0.419243	0.997282	0.997756	1	0.995958	0.994435
E03A3.4	E03A3.4	his-70	WBGene00001944	2	1.06082	2.5847	0.243563	0.654332	-0.210791	-0.114474	0.284278	-0.0293501	0.00212599	0.000927419	0.92789	0.997282	0.997756	0.948111	0.995958	0.982146
C37A2.3	C37A2.3	acdh-5	WBGene00016491	2	0.801638	2.38631	0.171136	0.400767	-0.428558	0.351908	0.158507	-0.420781	0.0165388	0.000927419	0.964152	0.997282	0.997756	0.761923	0.995958	0.670597
T28H11.1	T28H11.1	ssq-4	WBGene00006053	2	0.180587	2.47454	0.238718	0.500615	-0.534094	-0.618116	-0.0407131	-0.420459	0.551037	0.000927419	0.914508	0.997282	0.706535	0.171672	0.995958	0.500742
T28H11.5	T28H11.5	ssq-2	WBGene00006051	2	-0.166736	2.21254	0.0659941	0.737552	-0.465649	-0.865801	-0.210606	-0.733363	0.577221	0.000927419	0.984121	0.997282	0.881945	0.0656821	0.995958	0.136783
T28H11.7	T28H11.7	T28H11.7	WBGene00020905	2	0.747889	2.52217	0.247778	0.559435	0.0118888	-0.0134045	0.151636	-0.00859436	0.0117662	0.000927419	0.926204	0.997282	0.997756	0.986541	0.995958	0.990614
ZK616.61	ZK616.61	ZK616.61	WBGene00194816	2	1.69586	2.56386	1.01694	0.268313	-0.00668607	-0.327695	0.0854752	-0.0480612	0.000474859	0.000927419	0.382374	0.997282	0.997756	0.807432	0.995958	0.973938
E03H12.5	E03H12.5	E03H12.5	WBGene00017112	2	0.661544	2.72403	0.345903	0.360894	-0.322456	-0.488963	0.0908057	-0.283945	0.0121628	0.000927419	0.846868	0.997282	0.997756	0.49522	0.995958	0.741179
C25A8.5	C25A8.5	C25A8.5	WBGene00016085	2	1.1729	2.51367	0.507768	0.470962	-0.209887	-0.656442	0.476823	0.113645	0.000474859	0.000927419	0.750694	0.997282	0.997756	0.564351	0.977437	0.944114
Y47D3A.10	Y47D3A.10	tbx-34	WBGene00006553	2	1.20802	2.93007	0.154596	0.471795	-1.10843	-1.20549	-0.216668	-0.645185	0.000474859	0.000927419	0.970529	0.997282	0.381106	0.202665	0.995958	0.459782
Y48A6B.7	Y48A6B.7	Y48A6B.7	WBGene00012968	2	0.444779	1.56715	0.222356	0.746467	0.472814	0.046432	0.422305	0.568849	0.199144	0.000927419	0.94174	0.969059	0.972362	0.942029	0.968538	0.294065
F36A4.4	F36A4.4	F36A4.4	WBGene00018083	2	0.888597	2.56649	0.345384	0.612175	-0.55774	-0.255184	0.390749	-0.244187	0.018053	0.000927419	0.868308	0.997282	0.991811	0.884403	0.995958	0.87061
F36A4.2	F36A4.2	F36A4.2	WBGene00018081	2	1.24167	2.74114	0.335972	0.853843	-0.794432	0.652475	0.542085	-0.368137	0.000474859	0.000927419	0.870575	0.997282	0.911967	0.670465	0.968538	0.757691
F36A4.1	F36A4.1	F36A4.1	WBGene00018080	2	0.970534	13.1503	-0.182634	0.68744	0.998948	-11.8007	-0.828157	0.674031	0.230256	0.000927419	0.975838	0.997282	1	1	0.990874	0.826707
Y47G6A.3	Y47G6A.3	Y47G6A.3	WBGene00021633	2	0.868263	1.30898	0.329144	0.412099	-0.239077	-0.775486	0.223585	-0.323119	0.00920637	0.0202969	0.879336	0.997282	0.997756	0.325106	0.995958	0.795839
C25A8.2	C25A8.2	C25A8.2	WBGene00016083	2	0.975936	2.37801	0.52736	0.197611	-0.540354	0.285551	0.42084	0.428951	0.00776212	0.00170179	0.731826	0.997282	0.993557	0.838825	0.995616	0.718278
Y71G12B.32	Y71G12B.32	Y71G12B.32	WBGene00044349	2	2.30425	3.43948	2.02985	2.23575	3.41521	5.98422	4.11993	2.20175	0.0049119	0.00308286	0.139899	0.0968622	0.950118	0.517211	0.959661	0.0687351
ZK945.7	ZK945.7	ZK945.7	WBGene00014169	2	0.661755	2.48213	0.253586	0.474741	-0.244669	-0.812656	0.116227	-0.181986	0.0216704	0.000927419	0.922512	0.997282	0.997756	0.279935	0.995958	0.879802
W06D4.3	W06D4.3	W06D4.3	WBGene00012297	2	1.39801	1.89237	0.723866	0.538978	-0.42759	-0.850278	-0.137224	-0.867481	0.00152002	0.0177689	0.633831	0.997282	0.997756	0.439739	0.995958	0.338404
W06D4.2	W06D4.2	W06D4.2	WBGene00012296	2	0.942775	2.56682	0.189362	0.632123	-0.316551	0.245818	0.471986	0.0956624	0.00182674	0.000927419	0.958213	0.997282	0.997756	0.811766	0.968538	0.946652
T12B5.2	T12B5.2	fbxa-54	WBGene00020449	2	1.30714	1.33498	1.55297	-1.03329	1.03798	1.13481	-0.724298	1.73306	0.000474859	0.00170179	1	1	0.280538	0.000947178	1	1
T12B5.1	T12B5.1	fbxa-51	WBGene00020448	2	0.855533	1.58501	7.70661	0	1.48377	1.3914	0	-8.54262	0.0305452	0.000927419	1	1	0.0564319	0.000947178	1	1
K07A1.4	K07A1.4	K07A1.4	WBGene00010611	2	0.659263	2.59763	0.196609	0.935195	-0.378229	0.184527	0.400196	-0.187566	0.0480297	0.000927419	0.95175	0.9837	0.997756	0.90283	0.987962	0.891838
K07A1.5	K07A1.5	K07A1.5	WBGene00010612	2	0.787868	2.37808	0.15841	0.712049	-0.82329	-0.147546	0.105771	-0.388023	0.0178692	0.000927419	0.971835	0.997282	0.706535	0.929104	0.995958	0.805666
C44F1.2	C44F1.2	gmeb-3	WBGene00008092	2	2.46399	2.98884	1.07703	0.482382	-1.00348	-0.178633	0.435834	-0.10612	0.000474859	0.00242028	0.370073	0.997282	0.92455	1	0.995958	0.955351
F44G4.5	F44G4.5	F44G4.5	WBGene00009714	2	0.896514	2.28924	0.294386	0.684103	0.0435876	0.621459	0.629756	-0.364062	0.0112166	0.00170179	0.903614	0.997282	0.997756	0.616135	0.968538	0.764913
C49A1.3	C49A1.3	best-11	WBGene00008186	2	2.08128	2.21587	0.639837	0.721459	-1.02882	-0.66962	0.586073	-0.165224	0.000474859	0.00491944	0.704029	0.997282	0.892498	1	0.981231	0.933799
F08F8.6	F08F8.6	F08F8.6	WBGene00017271	2	1.88125	1.9605	0.894676	0.429249	-0.0800854	-0.093716	0.281699	-0.40286	0.000474859	0.00978093	0.511333	0.997282	0.997756	0.955674	0.995958	0.765216
ZK1010.5	ZK1010.5	ZK1010.5	WBGene00014179	2	1.02238	2.29199	0.508774	0.213683	-0.390315	-0.623592	0.315548	-0.370272	0.000474859	0.000927419	0.73578	0.997282	0.997756	0.425463	0.995958	0.666907
T13H10.1	T13H10.1	kin-5	WBGene00002193	2	1.52835	2.80202	0.841579	0.471874	0.0366135	-0.159425	0.480848	-0.0697347	0.000474859	0.000927419	0.479215	0.997282	0.997756	1	0.968538	0.961175
F55H12.1	F55H12.1	snf-2	WBGene00004901	2	1.06632	2.2995	0.646645	0.346815	-0.278525	-0.540065	0.154575	-0.727815	0.00346282	0.000927419	0.655162	0.997282	0.997756	1	0.995958	0.42648
Y53F4B.36	Y53F4B.36	Y53F4B.36	WBGene00013175	2	1.34975	2.0448	0.0409501	0.715379	-0.0943855	1.8328	0.663639	0.210672	0.00152002	0.0118151	0.989712	0.997282	0.997756	1	0.968538	0.911049
R05F9.8	R05F9.8	msp-33	WBGene00003431	2	0.18076	2.35845	0.870365	11.4114	-0.838503	-1.36834	0.190899	2.36218	0.563072	0.000927419	0.975031	1	0.169409	0.0135284	1	0.742257
T28C6.5	T28C6.5	T28C6.5	WBGene00012120	2	1.59493	1.78483	1.0059	0.708972	-0.199191	-0.416481	0.239509	-0.0719251	0.000474859	0.00308286	0.375119	0.997282	0.997756	0.715967	0.995958	0.967698
T05F1.5	T05F1.5	T05F1.5	WBGene00011491	2	0.587593	2.42055	0.649011	0.455946	-0.631178	-0.523371	0.143796	-0.166757	0.0556429	0.000927419	0.685249	0.997282	0.848855	0.597491	0.995958	0.933419
AH6.3	AH6.3	AH6.3	WBGene00007081	2	1.38339	3.49475	0.953811	0.883171	0.323366	-0.0767098	0.371419	0.472115	0.000474859	0.000927419	0.392529	0.997282	0.997756	0.967336	0.995958	0.659857
AH6.2	AH6.2	sfxn-1.1	WBGene00007080	2	0.830001	2.68784	0.414699	0.190087	-0.129513	-0.334743	0.0841136	0.421093	0.0246168	0.000927419	0.821484	0.997282	0.997756	1	0.995958	0.726912
Y47G6A.26	Y47G6A.26	Y47G6A.26	WBGene00021650	2	1.10429	2.60554	0.178832	0.646066	-0.680584	0.0582335	-0.064505	-0.262438	0.000861578	0.000927419	0.958646	0.997282	0.874622	0.967336	0.995958	0.81689
Y105C5B.18	Y105C5B.18	Y105C5B.18	WBGene00013657	2	0.871277	2.61107	0.3449	0.593993	0.0786632	0.279066	0.471924	-0.647374	0.00838641	0.000927419	0.870575	0.997282	0.997756	0.868615	0.980779	0.521844
F08H9.2	F08H9.2	F08H9.2	WBGene00008590	2	0.272004	2.94955	-0.0447029	0.697288	-0.0673965	-0.414492	-0.0413549	-0.299757	0.387956	0.000927419	0.988616	0.997282	0.997756	0.612756	0.995958	0.707938
Y70C5C.5	Y70C5C.5	clec-236	WBGene00013495	2	1.71259	3.13985	1.40416	0.565635	0.0289515	-0.472782	-0.159428	-0.221706	0.000474859	0.00777133	0.221073	0.997282	0.997756	1	0.995958	0.913034
D2062.6	D2062.6	D2062.6	WBGene00017058	2	0.12352	2.26786	-0.0259623	0.476583	-0.435678	-1.38649	-0.307615	-0.504578	0.767888	0.000927419	0.991091	0.997282	0.997756	0.137385	0.995958	0.528152
D2062.7	D2062.7	D2062.7	WBGene00017059	2	0.225959	2.36906	-0.198159	0.567653	-0.0370688	-0.8415	-0.253177	-0.444325	0.523362	0.000927419	0.951384	0.997282	0.997756	0.280675	0.995958	0.5661
D2062.1	D2062.1	D2062.1	WBGene00017055	2	1.14988	2.91261	0.674116	0.9483	-0.842769	-0.186867	0.516883	0.0262841	0.00467388	0.00308286	0.642429	0.997282	0.907257	1	0.985911	0.987557
T10E9.6	T10E9.6	T10E9.6	WBGene00020416	2	1.35009	2.5564	0.360489	0.729074	0.0599786	2.17936	0.760259	-0.405571	0.00346282	0.0103059	0.881387	0.997282	0.997756	0.261107	0.968538	0.814688
F35H8.4	F35H8.4	F35H8.4	WBGene00009449	2	0.780892	2.4139	0.529347	0.456765	0.00145522	-0.0624849	0.320843	-0.343142	0.061398	0.00491944	0.752637	0.997282	0.997756	0.978585	0.995958	0.836926
F19B6.4	F19B6.4	wht-5	WBGene00008950	2	1.2565	3.00101	0.63748	0.595356	-0.308208	-0.179545	0.367199	-0.224519	0.000474859	0.000927419	0.662087	0.997282	0.997756	1	0.995616	0.862536
B0361.11	B0361.11	B0361.11	WBGene00015165	2	1.29302	2.88181	0.831455	0.641187	0.10804	-1.09798	0.119605	-0.0563812	0.000861578	0.00242028	0.554826	0.997282	0.997756	1	0.995958	0.973606
C25F9.12	C25F9.12	C25F9.12	WBGene00045412	2	3.33645	3.54777	0	0	3.4341	2.18994	0	0	0.000474859	0.000927419	1	1	0.565816	0.0180251	1	1
T28F4.3	T28F4.3	T28F4.3	WBGene00012138	2	1.27121	2.34232	0.923949	0.460681	0.0131934	-0.834171	0.2329	-0.1943	0.000861578	0.000927419	0.443051	0.997282	0.997756	0.359486	0.995958	0.904898
F48G7.13	F48G7.13	F48G7.13	WBGene00018624	2	2.63051	2.79441	2.11884	2.21438	1.21453	1.21111	2.4899	3.12859	0.0081838	0.0142369	0.203972	0.111741	1	0.249262	0.425493	0.00369156
K08D10.8	K08D10.8	scrm-5	WBGene00019531	2	0.791793	2.33301	0	-7.09702	-0.721899	0.690998	0	0	0.018053	0.00170179	1	1	0.881956	0.557537	1	1
W08A12.4	W08A12.4	W08A12.4	WBGene00021081	2	2.01452	1.61555	1.83201	0.581186	-0.254124	0.762397	0.271132	-0.418746	0.00182674	0.0164809	0.0191675	0.997282	1	1	0.995958	0.745196
F16H6.1	F16H6.1	clec-42	WBGene00008891	2	4.24941	2.56853	4.0509	0.39103	0.598946	-0.438348	1.6313	-0.143611	0.000474859	0.00434874	0.00378135	0.997282	0.997756	0.404475	0.25723	0.892266
K09F6.3	K09F6.3	K09F6.3	WBGene00019586	2	1.42473	2.4769	0.698864	-1.28773	-0.00685935	-0.315376	8.99271	5.27224	0.000474859	0.000927419	1	1	0.997756	1	1	1
K08A2.2	K08A2.2	K08A2.2	WBGene00019512	2	0.680141	2.02738	0.134918	0.400259	-0.487444	-0.649258	0.2681	-0.549586	0.0543322	0.00170179	0.977227	0.997282	0.997756	0.500092	0.995958	0.568993
Y46G5A.30	Y46G5A.30	snf-5	WBGene00004904	2	0.44696	2.43693	0.0489124	0.171258	-0.602885	-0.430277	-0.13124	-0.317024	0.119954	0.000927419	0.988334	0.997282	0.827715	0.62593	0.995958	0.69241
F35F11.2	F35F11.2	F35F11.2	WBGene00018065	2	1.3173	1.58822	0.369223	-0.0281751	-0.63346	-0.297915	0.355169	-1.44979	0.00266767	0.0128446	0.888602	0.997282	0.991811	0.83383	0.995958	0.269172
T04B2.7	T04B2.7	T04B2.7	WBGene00011425	2	0.828032	2.53986	0.651779	0.539535	-0.0638959	0.268934	0.46793	-0.235184	0.0243055	0.000927419	0.640164	0.997282	0.997756	0.849345	0.981231	0.864124
Y37D8A.5	Y37D8A.5	Y37D8A.5	WBGene00012547	2	1.6145	3.25315	0.587325	0.776501	-0.143344	-0.7411	0.155644	-0.295381	0.000474859	0.000927419	0.681786	0.997282	0.997756	1	0.995958	0.823896
Y37D8A.6	Y37D8A.6	Y37D8A.6	WBGene00012548	2	1.10839	1.14168	0.818833	0.996363	-0.116372	0.41833	0.0779409	0.213314	0.000474859	0.00928327	0.459314	0.566631	0.997756	0.331693	0.995958	0.815768
C14A4.8	C14A4.8	C14A4.8	WBGene00007559	2	1.20825	2.93655	0.849532	0.82989	-0.14336	-0.0996209	0.206292	0.0113083	0.00293988	0.00434874	0.550586	0.997282	0.997756	1	0.995958	0.989864
T08E11.1	T08E11.1	T08E11.1	WBGene00020357	2	3.46505	2.1655	0	0	0.489464	0.658653	0	0	0.00582125	0.00434874	1	1	1	1	1	1
T08E11.4	T08E11.4	math-41	WBGene00020360	2	2.66489	1.87585	8.34066	0.439565	0.0152809	0.342032	0	-0.968451	0.000474859	0.000927419	1	1	0.997756	0.392544	1	1
Y47D9A.4	Y47D9A.4	Y47D9A.4	WBGene00021631	2	2.79254	13.4144	1.32296	0.981966	2.41295	2.75116	-0.250909	1.7755	0.0337681	0.000927419	0.46702	0.997282	0.991811	1	0.995958	0.534262
Y61B8A.4	Y61B8A.4	fbxa-85	WBGene00044654	2	2.04616	1.73382	0	-8.14693	1.93219	1.78547	0	0	0.000474859	0.00434874	1	1	0.0966324	0.003081	1	1
T21B4.9	T21B4.9	srh-70	WBGene00005291	2	-0.112113	2.2712	-0.127214	-0.115629	-0.113037	0.0592318	1.41123	10.1151	0.878068	0.00777133	1	1	0.997756	1	1	1
F58E6.5	F58E6.5	F58E6.5	WBGene00010254	2	0.767275	2.5368	0.087085	0.265521	-0.257607	-0.241906	0.192811	-0.224783	0.0049119	0.000927419	0.982651	0.997282	0.997756	0.775343	0.995958	0.824244
F58E6.7	F58E6.7	hrg-3	WBGene00010256	2	3.60834	5.01395	4.4616	4.03352	1.22914	0.661287	2.82891	3.15456	0.00582125	0.00373818	0.560963	0.31049	0.421637	0.637796	0.505173	0.151844
F58H1.6	F58H1.6	F58H1.6	WBGene00010289	2	0.581148	1.46513	0.190753	0.522096	-0.698988	-0.840045	-0.117456	-0.364539	0.0776341	0.00373818	0.953682	0.997282	0.809346	0.176813	0.995958	0.681818
C17H12.12	C17H12.12	C17H12.12	WBGene00015937	2	1.27687	2.97396	1.07006	0.505295	0.154015	-0.222094	0.38635	0.227185	0.00371464	0.0269832	0.621432	0.997282	0.997756	0.877153	0.995958	0.899413
ZK520.5	ZK520.5	cyn-2	WBGene00000878	2	0.553836	1.78756	0.23722	0.446738	-0.255896	-0.423628	0.145235	-0.0863669	0.0453352	0.000927419	0.925692	0.997282	0.997756	0.509685	0.995958	0.942771
F27C1.1	F27C1.1	F27C1.1	WBGene00017851	2	0.632924	3.07496	0.408884	0.605895	-0.0433084	-0.309996	0.239049	-0.0914015	0.0119621	0.000927419	0.786918	0.997282	0.997756	0.752797	0.995958	0.940972
ZK809.1	ZK809.1	ZK809.1	WBGene00014085	2	1.61924	1.72459	1.83425	0.272134	-0.568647	0.119015	0.365541	0.306907	0.000474859	0.0118151	0.140829	0.997282	0.997756	1	0.995958	1
C36B1.10	C36B1.10	gska-3	WBGene00007977	2	1.45418	2.78551	0.791574	0.403528	-0.21326	-0.539257	0.356824	0.0183893	0.000474859	0.000927419	0.501696	0.997282	0.997756	0.471853	0.990227	0.983698
T05C12.1	T05C12.1	T05C12.1	WBGene00011466	2	1.49214	2.70081	0.97138	0.503018	0.111006	-0.0785237	0.564638	0.250007	0.000474859	0.000927419	0.376717	0.997282	0.997756	0.958917	0.968538	0.843791
T05C12.3	T05C12.3	decr-1.3	WBGene00011467	2	1.10284	2.22643	0.345091	0.579724	-0.813376	-0.282495	-0.0201487	-0.332055	0.00182674	0.000927419	0.867279	0.997282	0.771554	0.832191	0.995958	0.767933
Y17G7B.14	Y17G7B.14	arrd-8	WBGene00012467	2	4.48086	5.39818	5.45382	5.63769	0.674899	1.20419	0.605759	2.24068	0.000474859	0.000927419	0.00378135	0.00401875	1	0.315114	1	0.130126
F26A3.5	F26A3.5	F26A3.5	WBGene00009143	2	1.61335	3.0447	-0.83953	-0.431048	-0.265347	-0.668335	-1.11051	-0.448081	0.000474859	0.000927419	1	1	0.997756	0.457292	1	1
T09F5.10	T09F5.10	T09F5.10	WBGene00011669	2	0.736411	2.98691	0.760979	0.577137	-0.509185	0.217855	0.246781	0.854006	0.0500239	0.000927419	0.67205	0.997282	0.997756	1	0.995958	1
Y57G11B.7	Y57G11B.7	irld-18	WBGene00013299	2	1.11801	2.2329	0.376971	0.537615	0.109073	0.612319	0.00291752	0.0769046	0.00467388	0.0169127	0.886464	0.997282	0.997756	0.732634	0.996127	0.979791
Y1A5A.1	Y1A5A.1	Y1A5A.1	WBGene00012379	2	1.77813	2.16317	0.499758	0.363412	-0.849422	-0.497009	0.306066	-0.18559	0.000474859	0.000927419	0.735034	0.997282	0.72971	0.646104	0.995958	0.89145
F53C3.1	F53C3.1	F53C3.1	WBGene00018745	2	0.968367	2.48686	0.571134	0.452498	-0.494024	-2.10325	0.219108	-0.0742911	0.00942236	0.00170179	0.710113	0.997282	0.997756	0.193632	0.995958	0.968272
B0348.2	B0348.2	B0348.2	WBGene00015152	2	6.29315	6.3666	5.20953	5.69098	1.24897	1.00499	0.233059	0.933602	0.000474859	0.000927419	0.00378135	0.00401875	0.991811	0.37872	0.995958	0.266217
ZK688.12	ZK688.12	ZK688.12	WBGene00044763	2	1.10344	2.54019	0.544777	0.403061	-0.0461282	-0.796177	0.447316	-0.215807	0.00604073	0.00170179	0.738001	0.997282	0.997756	0.583275	0.994213	0.902778
F40F12.3	F40F12.3	F40F12.3	WBGene00009592	2	1.44663	2.89632	1.16269	0.496448	-0.349458	0.608802	0.314871	0.558341	0.000474859	0.000927419	0.29622	0.997282	0.997756	0.493962	0.995958	0.574672
H27M09.5	H27M09.5	H27M09.5	WBGene00019248	2	0.959213	2.70778	0.659162	0.745274	-0.0430441	0.0882786	0.399371	-0.167361	0.00671161	0.000927419	0.620056	0.997282	0.997756	0.955674	0.995616	0.921115
F40F12.8	F40F12.8	F40F12.8	WBGene00014755	2	2.24725	3.79748	1.36111	0.549	-0.220149	2.47076	0.532374	0.619595	0.000474859	0.00170179	0.24046	0.997282	0.997756	0.0195148	0.987962	0.666458
Y75B12B.6	Y75B12B.6	plc-2	WBGene00004037	2	1.6922	1.13479	1.42421	0.686404	0.595585	0.757703	0.821229	0.938968	0.000474859	0.00373818	0.0672849	0.997282	0.861616	0.0270007	0.722503	0.0569402
ZC581.2	ZC581.2	ZC581.2	WBGene00022632	2	0.931559	2.54116	0.233546	0.47643	-0.250712	-0.446237	0.418003	0.364788	0.0106263	0.000927419	0.941409	0.997282	0.997756	0.718098	0.991068	0.761798
ZC581.7	ZC581.7	ZC581.7	WBGene00022634	2	1.32143	2.40702	0.565417	0.850908	-0.3606	-0.250621	0.509777	-0.23727	0.000474859	0.000927419	0.702261	0.997282	0.997756	0.868789	0.968538	0.871086
ZC581.6	ZC581.6	try-7	WBGene00006625	2	1.18525	2.59157	0.723987	0.636516	-0.136044	0.67563	0.308616	0.125798	0.00152002	0.00170179	0.59763	0.997282	0.997756	1	0.995958	0.944417
F20D6.6	F20D6.6	F20D6.6	WBGene00017636	2	0.72137	2.58396	0.520088	0.574093	-0.146204	-0.0485662	0.443155	-0.15004	0.0182112	0.000927419	0.716933	0.997282	0.997756	0.969726	0.973627	0.919286
C54D10.7	C54D10.7	dct-3	WBGene00008301	2	5.52029	4.91255	2.40544	4.84424	1.23168	1.98028	1.28484	8.47508	0.000474859	0.000927419	1	1	0.843358	0.0160358	1	1
Y59E9AL.2	Y59E9AL.2	Y59E9AL.2	WBGene00043743	2	0.414866	2.3215	0.0322466	0.137685	-0.269232	-0.17898	0.105203	-0.333912	0.197339	0.000927419	0.989841	0.997282	0.997756	0.897107	0.995958	0.745196
Y59E9AL.3	Y59E9AL.3	Y59E9AL.3	WBGene00021993	2	0.390826	1.96566	0.0364825	0.10573	-0.295569	-1.2302	0.24906	-0.392465	0.228552	0.000927419	0.98989	0.997282	0.997756	0.147098	0.995958	0.668047
T08B6.9	T08B6.9	T08B6.9	WBGene00020356	2	1.66237	2.74347	0.846043	0.453443	-0.0753654	-0.158806	0.446932	0.190216	0.000474859	0.000927419	0.460481	0.997282	0.997756	1	0.968538	0.880425
F36H12.7	F36H12.7	msp-19	WBGene00003426	2	0.15697	2.18916	1.21857	-1.21449	-0.364007	-0.643269	-0.631713	-0.160966	0.621565	0.000927419	0.692865	1	0.991811	0.246766	1	1
F36H12.5	F36H12.5	F36H12.5	WBGene00018121	2	0.839477	2.65839	0.44295	0.575563	-0.291611	-0.612801	0.280049	-0.252936	0.00983161	0.000927419	0.787424	0.997282	0.997756	0.615241	0.995958	0.847538
F36H12.4	F36H12.4	F36H12.4	WBGene00018120	2	0.967379	2.67722	0.325138	0.592288	-0.272873	-0.617598	0.439484	-0.360385	0.00983161	0.000927419	0.888002	0.997282	0.997756	0.691036	0.995424	0.787979
Y9C9A.3	Y9C9A.3	str-163	WBGene00006208	2	3.83562	2.04274	1.63642	-0.829334	-0.941798	0.590434	0.776387	4.23268	0.000474859	0.00831115	0.245938	0.997282	1	0.670791	1	0.279303
K12B6.3	K12B6.3	fil-2	WBGene00019668	2	3.42461	5.02017	4.39223	5.90503	0.345502	-0.0361869	-0.409203	-1.79762	0.000474859	0.000927419	0.00378135	0.00401875	1	1	1	0.0661987
C24A11.1	C24A11.1	C24A11.1	WBGene00016040	2	0.863536	2.40574	0.157687	0.56038	-0.150147	0.585179	0.133091	-0.131778	0.00467388	0.000927419	0.967476	0.997282	0.997756	0.396203	0.995958	0.92828
ZK1225.6	ZK1225.6	ssp-31	WBGene00006048	2	0.271011	2.27797	0.0267857	0.828504	-0.248479	0.0122871	0.00246093	-0.257864	0.464744	0.000927419	0.990546	0.997282	0.997756	0.986495	0.997303	0.835927
ZK1225.4	ZK1225.4	ZK1225.4	WBGene00014238	2	1.51881	3.04022	1.41761	0.861445	-0.0235947	-0.48178	0.258933	0.279652	0.000474859	0.000927419	0.147396	0.997282	0.997756	0.676553	0.995958	0.8433
Y40H4A.2	Y40H4A.2	Y40H4A.2	WBGene00012741	2	1.03347	2.1889	0.339223	0.240902	-0.191312	-0.724417	0.324366	0.261592	0.0024104	0.00308286	0.873798	0.997282	0.997756	0.522282	0.995958	0.843684
Y38H8A.4	Y38H8A.4	Y38H8A.4	WBGene00012638	2	0.746646	2.48873	0.271484	0.74656	-0.568543	-0.252544	0.340597	-0.743242	0.0239971	0.000927419	0.914597	0.997282	0.969795	0.865182	0.995958	0.323353
W02A2.8a	W02A2.8	W02A2.8	WBGene00012191	2	1.19478	1.63814	0.651854	0.435999	-0.749746	-0.160518	0.533793	-0.535613	0.000474859	0.0103059	0.648935	0.997282	0.894689	0.903641	0.971312	0.609293
R105.1	R105.1	R105.1	WBGene00020084	2	0.855829	2.77034	0.332155	0.7225	-0.150032	-0.101053	0.440391	-0.308454	0.0024104	0.000927419	0.864956	0.997282	0.997756	0.938159	0.968538	0.743896
T22C8.5	T22C8.5	sptf-2	WBGene00011926	2	2.90987	2.73047	1.62475	1.28417	0.669316	1.73122	0.464149	1.05827	0.000474859	0.000927419	0.126038	0.627599	0.991811	0.00366533	0.995958	0.243067
ZK892.5	ZK892.5	ZK892.5	WBGene00014129	2	0.87133	3.06111	0.421647	0.763091	-0.198864	0.124858	0.420453	0.0914526	0.0112166	0.000927419	0.80699	0.997282	0.997756	0.932787	0.985911	0.955976
ZK892.3	ZK892.3	ZK892.3	WBGene00014127	2	0.998602	3.41801	0.561273	0.695367	-0.0699704	-1.06092	0.550635	-0.0125609	0.00467388	0.000927419	0.711267	0.997282	0.997756	1	0.968538	0.990114
F36H1.3	F36H1.3	F36H1.3	WBGene00009492	2	1.15113	2.47475	0.748748	0.509796	-0.47081	-1.12748	0.105925	-0.73187	0.00120357	0.000927419	0.560963	0.997282	0.997756	1	0.995958	0.400527
F26G1.7	F26G1.7	msp-3	WBGene00003424	2	0.0539567	2.00034	-0.342781	0.280042	-0.753133	-0.735541	-0.223388	-0.902078	0.887307	0.000927419	0.848493	0.997282	0.466558	0.269756	0.995958	0.0972948
F40F9.3	F40F9.3	F40F9.3	WBGene00009581	2	0.819118	2.53327	0.745416	0.524314	-0.112551	-0.208232	0.320401	0.487068	0.0081838	0.000927419	0.568912	0.997282	0.997756	0.854256	0.995958	0.638253
C35E7.10a	C35E7.10	C35E7.10	WBGene00016462	2	0.99096	2.00711	0.446233	0.593237	-0.305424	-0.61125	0.235052	-0.408513	0.000861578	0.000927419	0.791376	0.997282	0.997756	0.410867	0.995958	0.620224
Y47D3A.30a	Y47D3A.30	elo-8	WBGene00001246	2	1.13754	2.46372	0.362793	0.398947	-0.875404	-0.531771	0.231373	-0.528054	0.000861578	0.000927419	0.860075	0.997282	0.606421	0.657232	0.995958	0.597881
T22C1.8	T22C1.8	T22C1.8	WBGene00011918	2	1.23839	2.87067	0.872059	0.450615	-0.155938	-0.169916	0.387706	-0.237726	0.000474859	0.000927419	0.457818	0.997282	0.997756	0.889495	0.993089	0.854621
T22C1.9	T22C1.9	T22C1.9	WBGene00011919	2	1.02969	2.96647	0.692191	0.455935	0.305131	-0.301246	0.45268	0.275622	0.00152002	0.000927419	0.583395	0.997282	0.997756	0.841404	0.976949	0.825023
T05F1.8	T05F1.8	T05F1.8	WBGene00011493	2	0.932119	2.10193	0.503199	0.289659	-0.32363	-0.127417	0.103359	-0.104297	0.0024104	0.000927419	0.734645	0.997282	0.997756	0.900664	0.995958	0.939109
Y39E4B.11	Y39E4B.11	Y39E4B.11	WBGene00012720	2	1.13012	1.64468	0.530099	0.563319	-0.720482	-1.35933	0.0585279	-0.86897	0.00321006	0.0128446	0.745339	0.997282	0.962753	0.252596	0.995958	0.293987
ZK131.5	ZK131.5	his-11	WBGene00001885	2	3.97861	2.65433	0	0	-2.21768	3.4983	0	0	0.00513847	0.00170179	1	1	0.909497	0.517564	1	1
F52F12.5	F52F12.5	F52F12.5	WBGene00009938	2	0.894902	2.86115	0.571572	0.565175	-0.171263	0.0323382	0.2241	-0.0431645	0.00293988	0.000927419	0.673499	0.997282	0.997756	0.978671	0.995958	0.973606
F52F12.8	F52F12.8	F52F12.8	WBGene00009941	2	0.754293	2.87537	0.144113	0.558835	-0.223169	0.254974	0.402195	0.0955246	0.0515201	0.00170179	0.976134	0.997282	0.997756	0.882353	0.995958	0.961928
F42G2.5	F42G2.5	F42G2.5	WBGene00018354	2	1.65462	1.76404	7.24187	0	0.370995	0.501122	0	0	0.00182674	0.00170179	1	1	0.997756	0.449066	1	1
F42G2.4	F42G2.4	fbxa-182	WBGene00018353	2	2.34856	2.5743	0.544109	0.353034	-0.244919	0.0540747	-0.645442	-0.185126	0.000474859	0.000927419	0.698683	0.997282	0.997756	0.954857	0.960494	0.860825
F42G2.2	F42G2.2	F42G2.2	WBGene00018351	2	1.02194	1.1737	0.555521	-0.377531	0.660971	0.818195	0.277648	0.756257	0.00266767	0.0132733	0.740944	0.997282	0.869192	0.0241992	0.995958	0.275253
F42G2.8	F42G2.8	fbxa-4	WBGene00044672	2	2.50987	2.59465	2.19404	1.97633	1.1204	0.992133	0.432592	0.347873	0.000474859	0.000927419	0.0272966	0.0362011	0.328893	0.0297367	0.995958	0.769042
K10H10.7	K10H10.7	K10H10.7	WBGene00010763	2	1.19017	2.27932	0.517145	0.475296	-0.245132	0.0734186	0.0105163	-0.476852	0.00212599	0.00831115	0.755433	0.997282	0.997756	0.976193	0.996476	0.735096
F38A5.6	F38A5.6	F38A5.6	WBGene00018163	2	1.40187	2.52949	0.82508	0.859556	-0.232137	0.765248	0.285133	0.425103	0.000474859	0.00242028	0.54394	0.997282	0.997756	1	0.995958	0.766413
C34F11.6	C34F11.6	msp-49	WBGene00003442	2	-0.163635	1.87779	-0.0700969	0.589983	-0.445262	-0.461131	0.0445173	-0.60628	0.610265	0.000927419	0.984961	0.997282	0.954817	0.466862	0.995958	0.30489
C34F11.5	C34F11.5	C34F11.5	WBGene00016416	2	1.24013	2.74016	1.30905	0.448795	-0.14726	-0.240506	0.14691	0.174897	0.000474859	0.000927419	0.149449	0.997282	0.997756	0.829425	0.995958	0.885819
C34F11.4	C34F11.4	msp-50	WBGene00003443	2	-0.0802193	2.102	-0.213311	0.582572	-0.42269	-0.522395	-0.0039644	-0.533689	0.820691	0.000927419	0.934526	0.997282	0.968789	0.344427	0.996476	0.362749
C34F11.2	C34F11.2	C34F11.2	WBGene00016414	2	0.519218	2.48919	0.0482409	0.772468	0.0387154	-0.278631	0.183544	0.00417502	0.114702	0.000927419	0.987912	0.997282	0.997756	0.844184	0.995958	0.994435
F33D11.7	F33D11.7	F33D11.7	WBGene00018004	2	0.930962	3.13478	0.0132703	0.86206	-0.219283	0.771486	0.0368209	-0.378868	0.0112166	0.000927419	0.993636	0.997282	0.997756	1	0.995958	0.765216
C50F7.3	C50F7.3	C50F7.3	WBGene00016843	2	0.891654	2.64267	0.188589	0.659929	-0.022181	-0.528571	0.270418	-0.268463	0.0173784	0.00373818	0.959723	0.997282	0.997756	0.724023	0.995958	0.864968
Y53C10A.10	Y53C10A.10	Y53C10A.10	WBGene00013138	2	0.861752	2.45149	0.434723	0.567194	-0.313983	-0.181296	0.230364	-0.603049	0.00776212	0.000927419	0.804388	0.997282	0.997756	1	0.995958	0.529532
C09B9.2	C09B9.2	C09B9.2	WBGene00015627	2	0.744	2.76893	0.24944	0.51603	-0.541952	-0.502484	0.260317	-0.07889	0.0127489	0.000927419	0.926204	0.997282	0.977854	0.614931	0.995958	0.956814
C09B9.4	C09B9.4	C09B9.4	WBGene00015629	2	1.00205	2.50671	0.450477	0.258531	-0.703383	-0.566402	-0.00941162	-0.212091	0.000474859	0.000927419	0.773413	0.997282	0.833528	0.587054	0.996114	0.854896
C09B9.7	C09B9.7	C09B9.7	WBGene00015630	2	1.93581	2.61552	1.66547	0.327765	-0.629038	-0.141918	0.288087	0.0315362	0.000474859	0.00242028	0.0782491	0.997282	0.991811	1	0.995958	1
C09B9.6	C09B9.6	msp-55	WBGene00003448	2	0.330728	2.13615	0.258072	0.409154	-0.299585	-0.692097	-0.112158	-0.654271	0.243918	0.000927419	0.900924	0.997282	0.997756	0.217254	0.995958	0.203881
F56D5.2	F56D5.2	F56D5.2	WBGene00010147	2	2.50123	2.84456	1.33448	1.06721	-0.421352	0.889365	0.633338	-0.106825	0.000474859	0.00777133	0.212309	0.997282	0.997756	1	0.968538	0.955745
T06C10.6	T06C10.6	kin-26	WBGene00002208	2	1.55672	2.67601	0.632111	0.648535	-0.0103773	-0.266219	0.462306	-0.173273	0.000474859	0.00170179	0.67205	0.997282	0.997756	1	0.990227	0.919335
T06C10.3	T06C10.3	T06C10.3	WBGene00020289	2	1.59816	2.64574	0.826873	0.590198	-0.244364	0.62783	0.364901	0.0198769	0.000474859	0.000927419	0.501124	0.997282	0.997756	1	0.995958	0.984209
T06D4.4	T06D4.4	nep-20	WBGene00020293	2	1.33624	2.19272	0.84673	0.994412	-0.281163	-0.211123	0.10538	-0.453664	0.000474859	0.010836	0.558588	0.997282	0.997756	1	0.995958	0.784788
Y116F11B.7	Y116F11B.7	Y116F11B.7	WBGene00013823	2	1.18915	2.56314	1.00379	0.248144	-0.641203	-0.58283	7.36925	0	0.00421293	0.0103059	1	1	0.991811	1	1	1
C27B7.6	C27B7.6	C27B7.6	WBGene00007763	2	1.00838	2.8885	0.486576	0.376877	-0.31715	-0.018384	0.334739	-0.00209854	0.00396861	0.000927419	0.761832	0.997282	0.997756	1	0.995958	0.993997
C38D9.9	C38D9.9	fbxa-176	WBGene00008017	2	1.70775	2.29841	1.32056	1.22814	0.54941	0.795972	0.791348	0.786044	0.00513847	0.000927419	0.266489	0.579705	0.997756	0.319801	0.968538	0.341836
B0507.6	B0507.6	B0507.6	WBGene00015223	2	3.29255	3.09715	3.56228	2.18144	0.957421	1.05288	0.592428	0.476567	0.000474859	0.000927419	0.00378135	0.0105218	1	1	0.976921	0.622243
C46F9.1	C46F9.1	math-22	WBGene00016717	2	0.307678	1.29418	7.87464	-7.2727	0.0670183	0.592258	0	0	0.451305	0.00242028	1	1	0.997756	0.156759	1	1
C45G9.9	C45G9.9	C45G9.9	WBGene00016680	2	0.6676	2.5964	0.267487	0.541596	-0.513307	-0.409306	0.17864	-0.415844	0.0373484	0.000927419	0.928112	0.997282	0.991811	0.764083	0.995958	0.690265
R08A2.3	R08A2.3	ssp-33	WBGene00011134	2	0.546695	2.86623	-0.0839017	1.22068	-0.17199	-0.349491	0.140945	-0.48202	0.127318	0.000927419	0.983568	0.485044	0.997756	0.790362	0.995958	0.607737
R08A2.2	R08A2.2	R08A2.2	WBGene00011133	2	1.03918	2.94443	0.497182	0.856753	-0.226075	0.526575	0.592086	0.214919	0.00321006	0.000927419	0.757768	0.997282	0.997756	1	0.968538	0.891932
R08A2.1	R08A2.1	R08A2.1	WBGene00011132	2	0.661945	2.2201	0.481369	0.27681	-0.340174	0.0146642	-0.10445	-0.280338	0.0497806	0.000927419	0.755433	0.997282	0.997756	0.982938	0.995958	0.813793
M28.9.1	M28.9	M28.9	WBGene00010900	2	0.440472	2.15505	0.323664	0.522275	-0.307853	0.708876	0.317623	-0.401802	0.148451	0.000927419	0.872215	0.997282	0.997756	1	0.995616	0.584362
F47C12.4	F47C12.4	clec-79	WBGene00018548	2	1.13374	2.97926	0.561139	0.651007	-0.569885	-0.492527	0.313714	-0.280301	0.000474859	0.000927419	0.664881	0.997282	0.898723	0.525428	0.995424	0.731144
C36H8.1	C36H8.1	C36H8.1	WBGene00007987	2	1.07485	2.43502	0.261351	0.10723	-0.513726	-0.931832	0.11981	-0.634112	0.000474859	0.000927419	0.920624	0.997282	0.991811	0.223579	0.995958	0.335652
T16G12.7	T16G12.7	T16G12.7	WBGene00011808	2	1.31105	2.76418	0.633303	0.919333	0.0527466	-0.028314	0.358315	0.178028	0.000474859	0.000927419	0.6708	0.997282	0.997756	1	0.995958	0.917225
C46E10.1	C46E10.1	C46E10.1	WBGene00016707	2	0.628991	2.62309	0.284285	0.460697	-0.719567	-1.29341	0.0156096	-0.236964	0.0556429	0.000927419	0.916958	0.997282	0.848993	0.298343	0.995958	0.888832
C54A12.2	C54A12.2	frpr-4	WBGene00016909	2	1.6064	1.95083	1.84689	1.34883	0.0474656	0.36848	0.755373	0.571896	0.00212599	0.00170179	0.0703847	0.437878	0.997756	0.703372	0.968538	0.555001
D1086.17	D1086.17	D1086.17	WBGene00045355	2	0.693163	2.65432	0.503667	0.616311	-0.0423854	-0.228453	0.394524	0.268363	0.0106263	0.000927419	0.704374	0.997282	0.997756	0.792378	0.971423	0.767418
D1086.18	D1086.18	D1086.18	WBGene00045405	2	0.964449	1.72922	1.15738	0.328308	-0.163661	0.424581	0.225028	0.575621	0.0141681	0.00491944	0.286317	0.997282	0.997756	0.626158	0.995958	0.584177
Y66D12A.3	Y66D12A.3	Y66D12A.3	WBGene00013429	2	0.872982	1.79896	0.482017	0.978249	-0.524636	-0.869131	0.102867	-0.83275	0.0100402	0.000927419	0.765222	0.952444	0.991811	0.222737	0.995958	0.300712
ZK856.18	ZK856.18	ZK856.18	WBGene00194912	2	1.40885	2.80806	0.921945	0.451206	-0.217484	-0.0749323	0.321322	-0.141145	0.000474859	0.000927419	0.435062	0.997282	0.997756	0.960689	0.995958	0.931269
C33F10.11a	C33F10.11	C33F10.11	WBGene00016357	2	0.700474	2.94322	0.345795	0.592769	-0.340669	-0.551122	0.15957	-0.205727	0.0166977	0.000927419	0.86467	0.997282	0.997756	0.572829	0.995958	0.873345
ZK930.4	ZK930.4	ZK930.4	WBGene00014154	2	0.96238	2.61188	0.123929	0.567759	-0.622704	-0.49798	0.137367	-0.324238	0.00396861	0.000927419	0.979024	0.997282	0.972361	0.683581	0.995958	0.799464
F30A10.12	F30A10.12	F30A10.12	WBGene00009269	2	0.732524	2.92686	0.573242	0.713472	-0.29883	-0.187314	0.515546	-0.146163	0.0485434	0.000927419	0.692865	0.997282	0.997756	0.909789	0.971312	0.932201
C33F10.9	C33F10.9	msp-40	WBGene00003435	2	0.226031	2.37317	-0.148008	0.626985	-0.731831	-0.823186	-0.158671	-0.597768	0.437596	0.000927419	0.964152	0.997282	0.322344	0.0700448	0.995958	0.255843
F59A6.8	F59A6.8	msp-71	WBGene00003460	2	1.50748	2.11135	-0.0639747	0.721248	-0.753647	-0.47467	0.0454913	-0.450085	0.000474859	0.00551198	0.985241	0.997282	0.991811	0.805813	0.995958	0.501936
F59A6.2	F59A6.2	F59A6.2	WBGene00019084	2	1.1815	2.42397	0.769958	0.841778	0.00361085	0.601511	0.29712	0.581989	0.0024104	0.000927419	0.571338	0.997282	0.997756	0.670791	0.995958	0.606682
F59A6.4	F59A6.4	F59A6.4	WBGene00019086	2	1.55704	2.53383	1.12111	0.336357	-0.0637333	0.673611	0.323857	-0.149413	0.000474859	0.000927419	0.272031	0.997282	0.997756	1	0.995958	0.919199
C50F2.5	C50F2.5	C50F2.5	WBGene00016839	2	1.35879	2.29211	0.453427	0.378188	-0.0492923	0.220995	0.198221	0.0983404	0.000474859	0.000927419	0.781249	0.997282	0.997756	0.884086	0.995958	0.944051
F46A8.10	F46A8.10	scrm-6	WBGene00009753	2	0.193348	2.69729	0.244446	0.762628	-0.465423	-1.46162	-0.287718	-0.254299	0.677085	0.000927419	0.936943	0.997282	0.997756	1	0.995958	0.860381
F42G4.2	F42G4.2	F42G4.2	WBGene00009641	2	1.27423	2.41731	0.770457	0.168091	-0.260342	-1.20272	0.0766676	-0.230654	0.000474859	0.000927419	0.546083	0.997282	0.997756	0.138869	0.995958	0.85929
C41G7.6	C41G7.6	C41G7.6	WBGene00008063	2	0.982655	2.85728	0.443859	0.580642	-0.143665	-0.101969	0.194406	-0.108661	0.000861578	0.00609475	0.810019	0.997282	0.997756	0.967136	0.995958	0.953123
E03H12.7	E03H12.7	E03H12.7	WBGene00017114	2	0.912765	2.83803	0.216216	0.499726	-0.0693291	-0.639329	0.384308	-0.0788439	0.00321006	0.000927419	0.943903	0.997282	0.997756	0.477823	0.990227	0.959037
F08B4.2a	F08B4.2	cdh-5	WBGene00000397	2	0.280778	1.28619	0.238202	0.345171	0.0957692	-0.203621	0.110294	-0.0543426	0.353002	0.00551198	0.929378	0.997282	0.997756	0.854256	0.995958	0.964443
F35E12.10	F35E12.10	F35E12.10	WBGene00009434	2	1.66579	2.50443	1.73725	2.24064	0.576173	0.505837	0.466462	0.72298	0.000474859	0.000927419	0.0211756	0.00401875	0.626908	0.118468	0.968538	0.118417
C47E8.1	C47E8.1	C47E8.1	WBGene00008141	2	1.50283	2.29521	0.65374	0.670754	-0.111006	-1.10069	-0.0288297	-0.194046	0.000861578	0.00722732	0.685249	0.997282	0.997756	1	0.995958	0.924819
C49C8.1	C49C8.1	C49C8.1	WBGene00016765	2	1.27564	2.53486	0.774289	0.961795	0.373519	0.745316	0.512633	0.426801	0.000861578	0.000927419	0.550873	0.997282	0.997756	0.458426	0.972157	0.698901
R05H5.2	R05H5.2	cdc-25.4	WBGene00000389	2	1.54621	2.02839	0.737201	0.571734	-0.404434	-0.0561004	0.0879836	-0.104894	0.000474859	0.00877312	0.613768	0.997282	0.997756	1	0.995958	0.957927
H34I24.1	H34I24.1	H34I24.1	WBGene00019260	2	0.763295	2.95786	0.0696655	0.475328	-0.123728	0.342136	0.176331	-0.0446261	0.0329254	0.000927419	0.986431	0.997282	0.997756	0.840287	0.995958	0.978772
K03H1.1	K03H1.1	gln-2	WBGene00001603	2	0.745175	2.26277	0.241472	0.468922	-0.32433	-0.391525	0.0936421	-0.352543	0.00371464	0.000927419	0.928521	0.997282	0.997756	0.611769	0.995958	0.688862
Y57G11C.23	Y57G11C.23	Y57G11C.23	WBGene00013318	2	0.963101	2.34444	0.911994	0.314954	-0.167763	-0.363803	0.57978	0.616989	0.00561276	0.000927419	0.566987	0.997282	0.997756	0.790362	0.990227	1
F23B12.1	F23B12.1	F23B12.1	WBGene00009079	2	1.53364	1.74204	0.598657	0.545714	-0.649699	-1.25599	0.0987002	0.00880681	0.000474859	0.00667194	0.690354	0.997282	0.991811	0.304205	0.995958	0.992407
F02C9.4	F02C9.4	irld-3	WBGene00017175	2	0.83174	2.34218	0.443272	0.269413	-0.114832	0.0927715	-0.0122306	-0.179994	0.0171996	0.00242028	0.80699	0.997282	0.997756	0.96352	0.996114	0.918005
F36D1.4	F36D1.4	F36D1.4	WBGene00009463	2	0.559214	2.38885	0.131629	0.913724	-0.271455	-1.33656	0.120427	-0.735306	0.186112	0.00609475	0.978045	0.997282	0.997756	0.455332	0.995958	0.544093
Y57G11A.2	Y57G11A.2	Y57G11A.2	WBGene00013290	2	0.68328	2.27545	0.318691	0.349953	-0.583483	-0.734659	0.0945127	-0.353997	0.0049119	0.000927419	0.855164	0.997282	0.716458	0.135789	0.995958	0.59921
AC3.10	AC3.10	spe-10	WBGene00004964	2	1.49509	2.05566	0.883423	0.576999	-0.454604	0.0159464	0.382468	0.363443	0.000474859	0.00434874	0.48889	0.997282	0.997756	0.983766	0.995958	0.761253
Y75B7B.1	Y75B7B.1	Y75B7B.1	WBGene00022288	2	1.28901	1.65527	1.22776	0.334219	-0.124758	0.631487	0.127622	0.551214	0.000474859	0.0103059	0.365106	0.997282	0.997756	0.412827	0.995958	0.624946
C43G2.3	C43G2.3	C43G2.3	WBGene00016612	2	0.544321	2.47139	0.138066	0.662944	0.0163585	0.154395	0.414193	-0.381124	0.102858	0.000927419	0.97418	0.997282	0.997756	0.910495	0.985091	0.713668
C34D4.2	C34D4.2	C34D4.2	WBGene00016398	2	1.2344	2.11092	0.507113	0.730115	-0.67179	-0.404308	0.0357198	-0.322726	0.000474859	0.000927419	0.729308	0.997282	0.931648	0.767984	0.995958	0.769179
C34D4.3	C34D4.3	C34D4.3	WBGene00016399	2	0.295364	2.29741	0.0805986	0.837638	-0.283739	-0.00643591	0.0270888	-0.154525	0.39741	0.000927419	0.983753	0.997282	0.997756	0.985626	0.995958	0.916549
T20H4.2	T20H4.2	T20H4.2	WBGene00020635	2	1.08247	1.565	0.590198	0.292413	-0.268779	0.260429	-0.0995554	-0.597368	0.00444187	0.0123367	0.695507	0.997282	0.997756	0.866172	0.995958	0.538445
F54D1.1	F54D1.1	F54D1.1	WBGene00010046	2	0.980917	2.83346	0.133389	0.781692	-0.114448	0.0824649	0.31535	0.0861114	0.000861578	0.000927419	0.976158	0.997282	0.997756	0.950519	0.995958	0.956483
Y54G2A.14.1	Y54G2A.14	clec-83	WBGene00021879	2	3.48622	3.26537	2.77163	2.62966	1.58771	3.57266	1.54781	1.76798	0.000474859	0.000927419	0.148971	0.287298	0.854599	0.448503	0.959661	0.187842
F31E8.5	F31E8.5	F31E8.5	WBGene00017955	2	0.980338	2.99923	0.614706	0.689951	0.220613	-0.0922423	0.21558	0.141783	0.00212599	0.000927419	0.650131	0.997282	0.997756	0.947943	0.995958	0.921128
C24D10.2.2	C24D10.2	C24D10.2	WBGene00016054	2	0.840317	2.7889	0.380369	0.60982	-0.159183	0.334761	0.160027	0.041987	0.00396861	0.000927419	0.822964	0.997282	0.997756	0.742661	0.995958	0.973606
T13F2.10	T13F2.10	msp-79	WBGene00003466	2	0.267515	2.3796	0.0780878	0.598073	-0.317886	-1.13233	0.022909	-0.518383	0.472115	0.000927419	0.984797	0.997282	0.997756	0.256148	0.995958	0.595118
T13F2.11	T13F2.11	msp-78	WBGene00003465	2	0.122687	2.48272	-0.027642	0.406124	-0.16947	-0.912427	0.0504554	-0.365878	0.727109	0.000927419	0.990215	0.997282	0.997756	0.0987922	0.995958	0.629011
F32A11.3	F32A11.3	F32A11.3	WBGene00009308	2	1.01059	2.3661	0.541923	0.662095	-0.375602	-0.533446	0.319418	-0.425402	0.000474859	0.000927419	0.698603	0.997282	0.997756	0.42759	0.995616	0.541239
T23B7.1	T23B7.1	nspd-4	WBGene00020715	2	0.359837	2.39701	0.0425424	0.510166	-0.2264	-0.588835	0.106305	-0.522375	0.245696	0.000927419	0.988838	0.997282	0.997756	0.431628	0.995958	0.571541
C38C3.3b	C38C3.3	C38C3.3	WBGene00016512	2	1.19785	3.0254	0.22518	0.386992	-0.505829	-0.143395	0.231245	-0.413011	0.000474859	0.000927419	0.953186	0.997282	0.993557	0.959348	0.995958	0.71565
C04F12.7	C04F12.7	C04F12.7	WBGene00007301	2	0.538709	3.14572	0.141591	0.831894	-0.139714	-0.373178	0.179954	-0.0721387	0.0345382	0.000927419	0.967476	0.841062	0.997756	0.501445	0.995958	0.951562
C31H1.1	C31H1.1	C31H1.1	WBGene00016286	2	1.54192	1.78534	0.602851	0.276717	-0.815336	-0.881552	0.404483	-0.697012	0.000474859	0.00491944	0.69396	0.997282	0.839367	1	0.995616	0.415314
Y55B1AR.4	Y55B1AR.4	Y55B1AR.4	WBGene00021908	2	0.794001	2.86485	0.481839	0.689703	-0.302484	-0.13026	0.0981069	0.273649	0.0287374	0.000927419	0.774194	0.997282	0.997756	0.93198	0.995958	0.844886
Y37F4.1	Y37F4.1	Y37F4.1	WBGene00021382	2	1.8939	1.82871	1.06713	0.378963	0.0534661	0.983437	0.315245	0.610681	0.000474859	0.00928327	0.38815	0.997282	0.997756	0.201646	0.995958	0.533236
F26F2.5	F26F2.5	F26F2.5	WBGene00009170	2	-1.71476	13.93	0	0	1.39274	-1.9651	0	0	1	0.00609475	1	1	1	0.396874	1	1
F49H6.1	F49H6.1	clec-240	WBGene00009905	2	14.1617	13.8643	14.3505	13.611	10.0529	12.3533	10.8079	2.29228	0.000474859	0.000927419	0.00378135	0.00401875	1	1	1	1
F49H6.3	F49H6.3	F49H6.3	WBGene00009907	2	9.47422	18.2969	8.81971	9.93441	-1.06733	1.22628	1.68226	4.29123	0.368526	0.000927419	0.296238	0.997282	1	1	1	0.505369
ZK265.3	ZK265.3	ZK265.3	WBGene00013956	2	0.491379	2.71149	0.0973969	0.419659	-0.249306	-0.292134	0.146052	-0.221033	0.0733463	0.000927419	0.981412	0.997282	0.997756	0.735595	0.995958	0.829717
W03D8.5	W03D8.5	W03D8.5	WBGene00020987	2	0.797723	4.02587	0.415057	0.305437	-0.0765394	-0.325711	0.26333	0.302936	0.0298129	0.00170179	0.830901	0.997282	0.997756	1	0.995958	0.838653
Y67A6A.1	Y67A6A.1	Y67A6A.1	WBGene00013449	2	1.04309	2.21052	0.764013	0.562306	-0.135906	0.103074	0.30607	0.27077	0.00152002	0.000927419	0.525138	0.997282	0.997756	0.948722	0.995958	0.817957
C18H7.7	C18H7.7	C18H7.7	WBGene00015997	2	0.976026	2.40605	0.346752	0.643404	-0.211143	-0.177104	0.346719	-0.207492	0.010258	0.00170179	0.876206	0.997282	0.997756	0.923575	0.995958	0.895177
K09G1.2	K09G1.2	K09G1.2	WBGene00010728	2	1.31827	2.38749	0.490367	0.483788	0.0844028	-0.0475742	0.163207	0.116434	0.000474859	0.000927419	0.768793	0.997282	0.997756	0.979846	0.995958	0.94691
Y69E1A.2	Y69E1A.2	Y69E1A.2	WBGene00013474	2	0.225546	2.04949	0.16191	0.256339	-0.362433	-0.546039	0.0707671	-0.337245	0.459099	0.000927419	0.963954	0.997282	0.991811	0.32038	0.995958	0.639832
R01H2.2	R01H2.2	R01H2.2	WBGene00019810	2	1.1965	2.38554	0.7127	0.444495	-0.520422	0.548468	0.352481	0.292189	0.00120357	0.00242028	0.618674	0.997282	0.997756	1	0.995958	0.848244
C14A6.6	C14A6.6	C14A6.6	WBGene00007570	2	0.974721	2.88081	0.58985	0.665932	0.00653096	0.20963	0.490989	0.349964	0.00561276	0.000927419	0.689786	0.997282	0.997756	1	0.977437	0.791444
Y69E1A.3	Y69E1A.3	Y69E1A.3	WBGene00013475	2	1.08023	2.99116	0.356443	0.41211	-0.513111	-0.905107	0.109512	-0.0639419	0.0075773	0.00978093	0.887611	0.997282	0.997756	1	0.995958	0.973407
W04B5.3c	W04B5.3	W04B5.3	WBGene00021020	2	1.1802	2.45188	1.46374	2.62244	0.78237	0.580243	0.660706	0.807126	0.0316082	0.00928327	0.550926	0.509101	0.991811	0.510991	0.995616	0.537482
F45E4.6	F45E4.6	F45E4.6	WBGene00018471	2	1.20957	1.75458	1.06444	0.676651	-0.43816	0.0485611	0.407594	0.0251955	0.00182674	0.0132733	0.37049	0.997282	0.997756	0.977283	0.995958	0.983698
T23F6.3	T23F6.3	T23F6.3	WBGene00011951	2	1.58668	2.29872	0.618145	0.347023	-0.539952	-0.651577	0.125842	-0.0726103	0.000474859	0.000927419	0.664983	0.997282	0.991811	0.512079	0.995958	0.961928
R13A1.3	R13A1.3	R13A1.3	WBGene00020042	2	0.977721	1.87374	0.769785	0.726541	0.454059	-0.116022	0.652105	0.326826	0.00858181	0.00667194	0.561584	0.997282	0.997756	0.93511	0.968538	0.819127
F09C12.7	F09C12.7	msp-74	WBGene00003462	2	0.962486	14.4125	0.716939	0.172956	-0.422961	0.457395	-0.926132	-1.07343	0.215247	0.000927419	0.797756	0.997282	1	1	0.982533	0.659857
F09C12.8	F09C12.8	F09C12.8	WBGene00017279	2	1.27089	2.37333	0.253576	0.726721	-0.52567	0.335222	0.318489	-0.0482261	0.000474859	0.000927419	0.926725	0.997282	0.991811	0.716461	0.995958	0.973021
R09B5.4	R09B5.4	fpn-1.2	WBGene00019977	2	-0.071407	1.47151	0.429143	1.3257	-0.436352	-0.491941	-0.521929	0.134085	0.892305	0.00170179	0.820133	0.201343	0.997756	0.336589	0.971312	0.924819
B0545.3	B0545.3	scl-23	WBGene00015246	2	0.85534	2.55327	0.241771	0.494323	-0.528607	-0.0886673	-0.151904	-0.464627	0.0262136	0.00308286	0.938329	0.997282	0.997756	1	0.995958	0.742981
C54G4.3	C54G4.3	C54G4.3	WBGene00008313	2	0.888638	2.74864	0.389827	0.791577	-0.394511	0.607592	0.452277	-0.193799	0.00735743	0.000927419	0.8312	0.997282	0.997756	0.572543	0.976949	0.893434
C54G4.2	C54G4.2	C54G4.2	WBGene00008312	2	1.0922	2.71369	0.847724	0.638503	-0.105618	-0.405553	0.368784	-0.175246	0.00120357	0.000927419	0.485655	0.997282	0.997756	1	0.995958	0.916005
C30B5.3	C30B5.3	cpb-2	WBGene00000771	2	1.32629	2.23747	0.635056	0.546137	-0.420229	-0.484484	0.274348	0.0855484	0.000474859	0.000927419	0.642429	0.997282	0.997756	0.600918	0.995958	0.955976
F55B11.4.2	F55B11.4	F55B11.4	WBGene00010086	2	0.809469	1.43299	1.04148	2.16062	0.759497	0.566764	0.762282	0.755012	0.00371464	0.000927419	0.294363	0.00401875	0.425218	0.0645304	0.686159	0.103065
Y22F5A.4.2	Y22F5A.4	lys-1	WBGene00003090	2	2.88349	3.54228	2.69957	3.27203	1.9298	2.07243	1.78902	1.58758	0.000474859	0.00373818	0.0425402	0.274534	0.41519	0.043181	0.742793	0.434699
T05D4.5	T05D4.5	T05D4.5	WBGene00011478	2	0.696449	2.2232	0.907441	0.687735	0.234898	-0.287555	0.348002	-0.0995041	0.0350013	0.000927419	0.421039	0.997282	0.997756	0.827505	0.995958	0.952406
C55C3.4	C55C3.4	C55C3.4	WBGene00016954	2	0.873167	2.5303	0.4667	0.493977	-0.258622	0.530873	0.371544	-0.182786	0.0113966	0.000927419	0.790168	0.997282	0.997756	0.647316	0.995958	0.911625
C55C3.3	C55C3.3	C55C3.3	WBGene00016953	2	1.03168	1.28455	0.495275	0.183776	-0.642221	-0.714058	-0.0282145	-0.766804	0.00120357	0.0103059	0.73578	0.997282	0.905765	0.234027	0.995958	0.264261
F44D12.8b	F44D12.8	F44D12.8	WBGene00009685	2	6.02893	3.66256	-4.68813	-0.604824	-12.2984	-2.92526	1.36046	1.53856	1	0.00877312	0.800476	1	0.688711	1	1	0.550282
D1022.9	D1022.9	D1022.9	WBGene00044300	2	1.22537	2.31906	0.752927	0.378869	0.0885158	0.309231	0.337055	0.575169	0.00152002	0.000927419	0.574288	0.997282	0.997756	0.804303	0.995958	0.579122
Y119C1B.1	Y119C1B.1	Y119C1B.1	WBGene00022467	2	1.10423	2.50681	0.350205	0.389111	-0.368486	0.740874	0.16049	0.210145	0.00182674	0.000927419	0.873897	0.997282	0.997756	1	0.995958	0.898671
F47G6.3	F47G6.3	F47G6.3	WBGene00018580	2	1.45973	2.09105	0.761826	0.48063	-0.911276	-1.1764	0.262081	-0.432987	0.000474859	0.00777133	0.605943	0.997282	0.848855	1	0.995958	0.772517
R10E9.2	R10E9.2	R10E9.2	WBGene00011214	2	0.472278	2.47877	0.0962276	0.412329	-0.289743	-0.311883	0.061995	-0.235346	0.0776341	0.000927419	0.981412	0.997282	0.997756	0.635253	0.995958	0.785337
ZK858.8	ZK858.8	ZK858.8	WBGene00014121	2	0.670256	2.63551	0.144673	0.669046	-0.479187	-0.319935	0.145031	-0.38382	0.0352813	0.000927419	0.971835	0.997282	0.991811	0.770126	0.995958	0.700591
T22B3.2b	T22B3.2	T22B3.2	WBGene00011910	2	1.2413	2.42526	0.867485	0.474004	-0.263093	-1.10222	0.399356	0.573746	0.000474859	0.000927419	0.516841	0.997282	0.997756	0.535796	0.994213	0.613661
Y6E2A.10	Y6E2A.10	Y6E2A.10	WBGene00050915	2	1.08221	2.91793	0.716972	0.550776	-0.590116	0.893073	0.226928	0.242534	0.00266767	0.000927419	0.604771	0.997282	0.991811	0.373751	0.995958	0.894069
Y67D8B.5	Y67D8B.5	Y67D8B.5	WBGene00022064	2	0.834097	2.61822	0.459107	0.304632	-0.620941	-1.42036	0.0174665	0.102921	0.0433873	0.000927419	0.801941	0.997282	0.997756	1	0.995958	0.959044
Y116F11B.3.2	Y116F11B.3	pcp-4	WBGene00003959	2	0.811638	3.71379	0.994421	2.8411	0.891624	1.51937	0.928008	1.95339	0.376422	0.00434874	0.77704	0.155451	0.82747	0.0367424	0.350011	0.505369
ZK354.11	ZK354.11	msp-59	WBGene00003452	2	0.155125	2.3577	0.186379	0.549936	-0.472838	-1.01512	0.0315754	-0.739154	0.620351	0.000927419	0.951822	0.997282	0.898302	0.0309285	0.995958	0.147863
R03H10.6	R03H10.6	R03H10.6	WBGene00019858	2	1.09348	2.34937	0.418581	1.01204	-1.29235	0.574434	-0.0388357	0.262832	0.00920637	0.000927419	0.73243	0.183873	0.270542	0.409331	0.995958	0.711685
C04G2.2	C04G2.2	C04G2.2	WBGene00007305	2	0.871215	2.83048	0.294654	0.547296	-0.544739	-0.609958	0.361629	-0.0772298	0.00920637	0.000927419	0.901923	0.997282	0.991811	0.599701	0.995958	0.960914
C04G2.3	C04G2.3	C04G2.3	WBGene00014665	2	1.06028	2.56679	0.131488	0.563565	-0.591537	-0.909507	-0.178085	-0.642093	0.000474859	0.000927419	0.975623	0.997282	0.922184	0.317572	0.995958	0.383994
C04G2.9	C04G2.9	C04G2.9	WBGene00007308	2	0.207554	2.13859	-0.180583	0.283352	-0.258579	-0.381643	-0.136577	-0.486097	0.48649	0.000927419	0.951384	0.997282	0.997756	0.513439	0.995958	0.40915
Y75B8A.39	Y75B8A.39	Y75B8A.39	WBGene00023483	2	5.84684	4.66754	4.04688	4.22182	2.55582	4.78434	2.48006	4.58677	0.0485434	0.0194481	0.00378135	0.00401875	1	0.305855	0.537907	0.100874
F58D5.7	F58D5.7	F58D5.7	WBGene00010246	2	0.88496	2.61458	0.282623	0.562607	-0.123055	0.403566	0.359328	0.153358	0.00467388	0.000927419	0.90601	0.997282	0.997756	0.715867	0.995616	0.918158
Y106G6H.13	Y106G6H.13	Y106G6H.13	WBGene00013723	2	0.502848	2.2106	0.255814	0.408111	-0.170284	0.176117	0.0780083	-0.191508	0.0826303	0.000927419	0.916689	0.997282	0.997756	0.867046	0.995958	0.867513
R07E5.15	R07E5.15	R07E5.15	WBGene00011120	2	0.716715	2.31814	0.0919623	-0.473499	-0.491313	-0.68499	2.65497	2.4313	0.0112166	0.000927419	1	1	0.991811	0.325717	1	1
F41C6.5	F41C6.5	col-173	WBGene00000746	2	-0.304012	1.87728	0.612955	1.44506	-0.964346	-0.196145	-0.133247	0.103991	0.516197	0.00170179	0.725418	0.402479	0.764698	0.886094	0.995958	0.955351
C27D8.2	C27D8.2	C27D8.2	WBGene00007778	2	0.901198	2.29285	0.436612	0.383732	-0.298683	-0.314707	0.159267	-0.205135	0.00120357	0.000927419	0.793462	0.997282	0.997756	0.733067	0.995958	0.864363
C27D8.1	C27D8.1	C27D8.1	WBGene00007777	2	0.796068	2.34058	0.206922	0.432683	-0.220886	0.219347	0.153795	-0.231181	0.00396861	0.000927419	0.948741	0.997282	0.997756	0.84239	0.995958	0.830576
C31H1.5	C31H1.5	C31H1.5	WBGene00016288	2	1.15961	3.0207	0.929911	0.455067	0.0810214	0.433381	0.505528	0.432275	0.000474859	0.000927419	0.40352	0.997282	0.997756	0.676553	0.968538	0.62513
C15H11.1	C15H11.1	C15H11.1	WBGene00007613	2	0.966212	2.91468	0.504531	0.594983	-0.296095	-0.451674	0.375997	0.64494	0.00293988	0.000927419	0.746451	0.997282	0.997756	0.716106	0.995958	0.50731
Y69E1A.1.2	Y69E1A.1	Y69E1A.1	WBGene00013473	2	0.633924	2.49529	0.307688	0.31051	-0.380819	-0.540583	0.0563495	-0.283167	0.0108255	0.000927419	0.873346	0.997282	0.991811	0.363629	0.995958	0.725608
F46F5.6	F46F5.6	F46F5.6	WBGene00018497	2	0.514621	2.43362	0.0875575	0.511715	-0.106984	-0.327589	-0.17613	-0.79118	0.170577	0.000927419	0.983748	0.997282	0.997756	1	0.995958	0.363778
F42C5.3	F42C5.3	F42C5.3	WBGene00018345	2	3.88242	3.00095	2.66025	2.60572	-0.269823	-0.00868875	0.0133406	-0.147866	0.000474859	0.000927419	0.00378135	0.00401875	0.997756	0.984141	0.995958	0.93876
F42C5.5	F42C5.5	F42C5.5	WBGene00018347	2	0.894291	2.24674	0.552371	0.539687	0.0507129	0.59049	0.35872	0.331836	0.00561276	0.000927419	0.700666	0.997282	0.997756	0.558997	0.995958	0.765895
R11E3.1	R11E3.1	R11E3.1	WBGene00020003	2	1.18896	2.03744	0.925414	0.557441	0.224902	0.290352	0.228576	-0.0901932	0.000474859	0.000927419	0.386423	0.997282	0.997756	0.73595	0.995958	0.947184
F32B5.1	F32B5.1	F32B5.1	WBGene00017975	2	0.762038	2.03021	0.363752	0.2695	-0.737043	-0.650944	0.175884	-0.64926	0.0134577	0.000927419	0.857552	0.997282	0.739594	0.510009	0.995958	0.354209
ZK593.9	ZK593.9	ZK593.9	WBGene00014005	2	2.32476	2.01591	0.975084	0.21457	0.0506055	-0.620045	-0.421126	-0.0332731	0.000474859	0.00434874	0.537852	0.997282	1	1	0.995958	1
T13F3.8	T13F3.8	T13F3.8	WBGene00044205	2	1.43123	2.15057	0.934934	0.622523	-0.0176521	0.674166	0.0673139	-0.228847	0.000474859	0.000927419	0.439356	0.997282	0.997756	0.479549	0.995958	0.877935
F38A1.9	F38A1.9	F38A1.9	WBGene00009522	2	0.144083	1.94648	0.958714	1.69679	-1.96727	-1.10738	-1.99594	-0.869224	0.861739	0.000927419	0.490028	0.173814	0.289739	0.179113	0.354642	0.357995
W01B6.6	W01B6.6	W01B6.6	WBGene00012173	2	0.799889	3.06303	0.233591	0.881907	-0.0986033	0.327323	0.364846	0.383246	0.0294894	0.00170179	0.941394	0.997282	0.997756	0.822545	0.995958	0.756709
W01B6.5	W01B6.5	W01B6.5	WBGene00012172	2	1.17128	2.53487	0.8909	0.522963	0.443347	-0.0234484	0.478304	-0.0450756	0.000474859	0.000927419	0.482264	0.997282	0.997756	1	0.985911	0.976697
W01B6.2	W01B6.2	W01B6.2	WBGene00012169	2	0.895934	2.6657	0.228788	0.538416	-0.173794	-0.827084	0.0135494	0.027521	0.0024104	0.000927419	0.93965	0.997282	0.997756	0.315901	0.995958	0.982146
ZK688.10	ZK688.10	ZK688.10	WBGene00044447	2	1.35422	2.93406	0.780656	0.317439	-0.53812	-1.09023	0.108114	-0.0425364	0.000474859	0.000927419	0.549438	0.997282	0.991811	0.220619	0.995958	0.976525
F57F4.1	F57F4.1	F57F4.1	WBGene00019015	2	1.1876	2.76805	0.914178	0.489379	-0.0829485	-0.377413	0.429874	0.0447928	0.000474859	0.000927419	0.419243	0.997282	0.997756	0.747296	0.976949	0.973606
Y57G11C.6	Y57G11C.6	Y57G11C.6	WBGene00013304	2	1.12355	3.08718	0.425517	0.545072	-0.218056	-0.539373	0.25507	-0.0365402	0.000474859	0.000927419	0.811178	0.997282	0.997756	0.601756	0.995958	0.979053
Y6E2A.5	Y6E2A.5	Y6E2A.5	WBGene00012399	2	1.51689	1.86787	2.06471	0.313277	0.641686	1.18672	0.737165	0.972185	0.00371464	0.0103059	0.0211756	0.997282	0.997756	0.116926	0.968538	0.174821
T22B3.1	T22B3.1	dpy-20	WBGene00001079	2	1.27315	2.95231	2.65647	0.989493	0.0274133	0.106292	0.502317	1.16177	0.00671161	0.00551198	0.0124156	0.997282	0.997756	1	0.995616	0.340149
T22B3.3	T22B3.3	T22B3.3	WBGene00011911	2	0.939932	2.54739	0.409862	0.610085	-0.124368	-0.419663	0.123951	0.0609922	0.000861578	0.000927419	0.792287	0.997282	0.997756	0.643789	0.995958	0.964443
Y39G10AR.16	Y39G10AR.16	Y39G10AR.16	WBGene00021472	2	0.726797	2.70949	1.08067	0.775995	-0.470853	-1.65752	0.668221	-0.277498	0.0165388	0.000927419	0.558174	1	0.991811	0.117209	1	1
F13E9.5	F13E9.5	F13E9.5	WBGene00008754	2	1.21682	3.15118	0.799424	0.488189	-0.00619471	-0.50735	0.192985	0.309141	0.000474859	0.000927419	0.525138	0.997282	0.997756	0.680644	0.995958	0.813072
F26B1.5	F26B1.5	F26B1.5	WBGene00017817	2	1.47273	2.96775	0.810472	0.574166	0.265365	-1.30126	0.567525	0.596951	0.000861578	0.00928327	0.558281	0.997282	0.997756	1	0.980779	0.657986
F37A8.2	F37A8.2	F37A8.2	WBGene00009502	2	1.12947	2.24956	0.337886	0.554993	-0.186059	-0.524667	0.21136	-0.193399	0.00293988	0.000927419	0.890031	0.997282	0.997756	1	0.995958	0.910473
Y48G1C.5	Y48G1C.5	Y48G1C.5	WBGene00021678	2	1.12895	1.86189	1.74844	0.36712	-0.364664	-0.40019	0.133136	-0.0685418	0.00152002	0.000927419	0.0792647	0.997282	0.997756	1	0.995958	0.968274
C28D4.5	C28D4.5	C28D4.5	WBGene00007793	2	1.0201	2.73906	1.09408	0.560815	-0.339896	-0.755727	0.433431	0.493215	0.00152002	0.000927419	0.468974	0.997282	0.997756	0.454828	0.995958	1
C28D4.7	C28D4.7	C28D4.7	WBGene00007794	2	0.834128	2.834	0.547337	0.620435	-0.335234	-0.903334	0.0619767	0.156467	0.00838641	0.000927419	0.70895	0.997282	0.997756	0.442391	0.995958	0.92256
ZC513.3	ZC513.3	ZC513.3	WBGene00022628	2	1.80405	2.93443	1.29875	0.527472	-0.407426	-0.982365	0.385766	-0.186579	0.000474859	0.0132733	0.274154	0.997282	0.997756	1	0.995958	0.922968
C10G11.8	C10G11.8	C10G11.8	WBGene00015688	2	0.691157	2.9794	0.29242	0.554995	-0.445667	-0.658225	0.114647	-0.310984	0.0049119	0.000927419	0.874943	0.997282	0.938989	0.202344	0.995958	0.668242
C10G11.9	C10G11.9	C10G11.9	WBGene00015689	2	1.11808	2.6841	0.318107	0.428346	-0.290133	-1.01425	0.120312	-0.458506	0.000861578	0.000927419	0.895821	0.997282	0.997756	0.374633	0.995958	0.654956
F58G1.3	F58G1.3	F58G1.3	WBGene00010265	2	0.860455	2.44823	0.430411	0.620825	-0.592767	-0.423283	0.0214561	-0.421747	0.00421293	0.000927419	0.795528	0.997282	0.93667	0.689925	0.995958	0.653501
F37A4.4	F37A4.4	F37A4.4	WBGene00018134	2	1.46554	2.64159	1.46665	0.475574	0.201447	-0.0734519	0.565059	0.174839	0.000861578	0.000927419	0.338822	0.997282	0.997756	0.950339	0.968538	0.910685
K11H3.2	K11H3.2	K11H3.2	WBGene00010779	2	1.0188	2.03271	0.751409	0.540039	0.00394636	-0.427245	0.253585	0.307528	0.0106263	0.00308286	0.595998	0.997282	0.997756	0.673651	0.995958	0.83679
B0524.5	B0524.5	B0524.5	WBGene00015244	2	1.37183	2.8897	0.00283645	-0.0630489	-0.443141	-1.33859	0.0493199	-0.712385	0.00266767	0.0103059	0.998188	0.997282	0.997756	1	0.995958	0.552687
C38C3.8	C38C3.8	C38C3.8	WBGene00016516	2	1.22183	12.4994	1.39472	1.04037	-0.875662	8.69831	-0.314336	-1.40131	0.0493608	0.000927419	0.35859	0.997282	1	1	0.995958	0.486674
C39B5.7	C39B5.7	fbxa-12	WBGene00016525	2	3.97103	3.88978	4.23044	4.35281	0.0853855	1.79152	1.78328	1.11257	0.00776212	0.00877312	0.126869	0.577285	1	0.32959	1	0.575771
W09C3.6	W09C3.6	gsp-3	WBGene00021113	2	0.650468	2.27638	0.134631	0.365049	-0.364018	-0.910502	0.102883	-0.198746	0.0139839	0.000927419	0.974943	0.997282	0.997756	0.135243	0.995958	0.838873
W09C3.2	W09C3.2	W09C3.2	WBGene00021110	2	1.69073	3.3456	1.37292	0.4766	0.366947	0.48185	0.471815	0.136582	0.000474859	0.00373818	0.177098	0.997282	0.997756	1	0.98223	0.941584
Y113G7B.14	Y113G7B.14	Y113G7B.14	WBGene00013763	2	1.08465	1.41574	0.587432	0.916718	1.06879	1.21851	-0.60233	0.364177	0.00182674	0.000927419	1	1	0.184984	0.000947178	1	1
K08C9.2	K08C9.2	K08C9.2	WBGene00010651	2	0.836737	2.7921	0.288977	0.595877	-0.054146	0.000751402	0.359643	0.128509	0.00212599	0.000927419	0.893452	0.997282	0.997756	0.98926	0.981231	0.919286
K08C9.1	K08C9.1	K08C9.1	WBGene00010650	2	-0.115663	3.49414	-0.00687192	0.528911	-0.0925859	-0.15253	-0.0246017	-0.578021	0.796694	0.000927419	0.995648	0.997282	0.997756	1	0.995958	0.554927
ZC155.2	ZC155.2	ZC155.2	WBGene00022530	2	1.20033	2.59558	0.522619	0.647283	-0.385663	0.0673264	0.367069	0.446706	0.00671161	0.00434874	0.768491	0.997282	0.997756	0.959401	0.995958	0.696466
ZK524.1	ZK524.1	spe-4	WBGene00004958	2	1.20751	1.66107	0.631414	0.43548	-0.429722	-0.171858	0.28655	-0.178788	0.000474859	0.00373818	0.638642	0.997282	0.997756	0.888436	0.995958	0.891318
C50C3.2	C50C3.2	C50C3.2	WBGene00016800	2	1.82017	2.23019	2.02569	-0.0104803	-0.0340892	-0.341595	0.227417	0.168577	0.000474859	0.000927419	0.00690507	0.997282	0.997756	1	0.995958	0.903341
C17G10.3	C17G10.3	C17G10.3	WBGene00015917	2	0.991336	2.49182	0.456003	0.675321	-0.177268	0.595972	0.115401	-0.0879872	0.0049119	0.000927419	0.772464	0.997282	0.997756	0.595847	0.995958	0.95661
F42A9.3	F42A9.3	F42A9.3	WBGene00018332	2	1.00864	2.06425	0.232946	0.922625	-0.190282	0.0678261	0.24252	0.202516	0.00692799	0.00242028	0.947581	0.997282	0.997756	0.976677	0.995958	0.909403
F42A9.7	F42A9.7	F42A9.7	WBGene00018336	2	1.03163	2.90335	0.690162	0.414857	0.354182	0.257896	0.371494	0.111149	0.00120357	0.000927419	0.585407	0.997282	0.997756	0.849061	0.995461	0.939818
ZK1248.6	ZK1248.6	msp-64	WBGene00003457	2	0.103178	2.15254	0.478875	0.737618	-0.305745	-0.591267	0.426531	-0.226411	0.769123	0.000927419	0.821967	0.997282	0.997756	0.299516	0.995958	0.919286
Y51B9A.5	Y51B9A.5	Y51B9A.5	WBGene00013087	2	0.741757	2.60637	0.236109	0.848385	-0.13201	0.0264328	0.267243	-0.0990516	0.0337681	0.000927419	0.941409	0.997282	0.997756	0.983449	0.995958	0.955604
C24F3.5	C24F3.5	abt-1	WBGene00000019	2	1.18942	2.05058	1.37052	0.608918	0.0677738	0.0160009	0.436403	0.682988	0.000474859	0.000927419	0.256028	0.997282	0.997756	1	0.995958	1
C18G1.9	C18G1.9	C18G1.9	WBGene00015987	2	0.394155	2.76749	0.20739	0.356755	-0.336155	0.269539	-0.167383	-0.911168	0.305339	0.000927419	0.953682	0.997282	0.997756	1	0.995958	0.293122
ZK353.4	ZK353.4	ZK353.4	WBGene00022700	2	1.43156	2.52921	0.358289	0.641982	0.0342667	0.452449	0.262921	0.284525	0.00120357	0.00373818	0.86623	0.997282	0.997756	1	0.995958	0.86039
F11G11.14	F11G11.14	F11G11.14	WBGene00044384	2	1.76264	13.0156	0.393233	0.418159	-0.717199	-10.2092	0.00962492	-0.118776	0.00628001	0.000927419	0.883605	0.997282	0.997756	1	0.996476	0.960853
F11G11.10	F11G11.10	col-17	WBGene00000606	2	-0.442275	3.56279	0.891618	2.22827	-0.60351	-1.0506	-0.0834108	0.347699	0.158445	0.000927419	0.474447	0.0105218	0.930718	0.229141	0.995958	0.764789
F21F3.2	F21F3.2	F21F3.2	WBGene00017672	2	1.14552	2.41421	0.208144	0.225878	-0.500429	-0.227353	0.28508	-0.0142382	0.00182674	0.000927419	0.956144	0.997282	0.997756	1	0.995958	0.989069
M162.7	M162.7	M162.7	WBGene00010933	2	1.17009	2.31011	1.08035	0.430507	0.232247	-0.438448	0.404141	0.206178	0.000474859	0.000927419	0.293311	0.997282	0.997756	1	0.990227	0.884723
F54C9.4	F54C9.4	col-38	WBGene00000615	2	-0.361806	3.54212	0.315459	2.1907	-0.671706	-0.860185	0.0851531	-0.0805023	0.242408	0.000927419	0.867606	0.00401875	0.655004	0.0860162	0.995958	0.954762
M110.7	M110.7	M110.7	WBGene00010915	2	1.32619	2.01708	0.7644	0.480524	-0.0783676	0.0114776	0.580321	0.0647871	0.00182674	0.00373818	0.574288	0.997282	0.997756	1	0.968538	0.96936
Y39D8A.1d	Y39D8A.1	Y39D8A.1	WBGene00021448	2	3.01529	2.53553	3.10805	4.1491	0.686078	-0.12718	0.516449	0.833071	0.139754	0.000927419	0.398694	0.00401875	0.97936	0.898337	0.995958	0.389434
F35D2.1	F35D2.1	F35D2.1	WBGene00018039	2	2.75788	2.10671	2.12026	0.811085	-0.949459	0.264198	-0.391022	-0.192111	0.00182674	0.0155898	0.0968782	0.997282	1	1	0.995958	0.931587
C18E9.8	C18E9.8	C18E9.8	WBGene00007688	2	1.62564	2.28687	0.726837	0.276219	-0.588485	-0.838702	0.446016	0.0896968	0.000474859	0.000927419	0.580727	0.997282	0.988817	0.352421	0.976949	0.954506
T09A12.1	T09A12.1	T09A12.1	WBGene00020372	2	1.57933	2.13496	0.863077	0.91365	-0.370643	0.529632	0.35756	-0.107086	0.000474859	0.00242028	0.486218	0.997282	0.997756	0.679666	0.995958	0.9499
Y4C6A.1	Y4C6A.1	Y4C6A.1	WBGene00021151	2	1.84191	2.77847	0.871042	-0.128984	-0.289416	-1.13572	0.680882	-0.218089	0.000474859	0.00551198	0.529477	0.997282	0.997756	1	0.968538	0.91929
Y69A2AR.8a	Y69A2AR.8	Y69A2AR.8	WBGene00022079	2	1.35997	2.54768	1.14474	0.708451	-0.192455	-0.668807	1.91609	0.653911	0.000861578	0.00170179	1	1	0.997756	1	1	1
K06H7.8	K06H7.8	K06H7.8	WBGene00019459	2	1.42519	2.75455	0.708272	0.52879	-0.260575	-1.33509	0.465526	-0.0778335	0.000474859	0.000927419	0.619654	0.997282	0.997756	1	0.98996	0.967132
F54A3.4	F54A3.4	cbs-2	WBGene00018783	2	1.3658	1.76942	0.858009	1.08022	-0.956203	-1.11122	0.406499	-0.887182	0.000474859	0.00373818	0.495084	0.844795	0.617332	1	0.994213	0.275894
C04G2.8.1	C04G2.8	C04G2.8	WBGene00007307	2	0.928369	2.39547	-0.63333	-0.621611	-0.557843	-0.920131	0.628581	-0.559336	0.0201049	0.00373818	0.683208	0.997282	0.991811	0.49522	0.976949	0.601462
AH10.1	AH10.1	acs-10	WBGene00007082	2	1.20484	2.90834	0.599909	0.425113	-0.602584	-0.748128	0.107381	-0.213693	0.000474859	0.000927419	0.655162	0.997282	0.905	0.345407	0.995958	0.857561
B0393.4	B0393.4	B0393.4	WBGene00007169	2	1.60307	2.20062	0.889944	0.28407	-1.00702	-0.28701	-0.0589801	-0.307694	0.000474859	0.000927419	0.494605	0.997282	0.613655	1	0.995958	0.798728
F07F6.1	F07F6.1	F07F6.1	WBGene00017215	2	1.32633	1.97687	0.536227	0.375625	-0.642717	-0.105081	0.376253	-0.0678747	0.000474859	0.00170179	0.732685	0.997282	0.916285	0.954857	0.994213	0.967305
F49C12.15	F49C12.15	F49C12.15	WBGene00009884	2	1.1863	2.6737	1.48793	0.375716	-0.03656	-0.271028	0.33662	0.0487894	0.000474859	0.000927419	0.0211756	0.997282	0.997756	0.6489	0.980779	0.965153
C38D9.12	C38D9.12	fbxa-175	WBGene00045293	2	0.306472	1.57089	0.650427	0.912429	0.253261	0.561416	0.327457	0.868177	0.584813	0.00667194	0.667081	0.997282	0.997756	0.419121	0.995958	0.240815
Y71G12B.30	Y71G12B.30	Y71G12B.30	WBGene00044347	2	0.883597	1.93322	0.196396	0.457122	-0.511046	-0.489417	-0.0217619	-0.483938	0.011029	0.00373818	0.95834	0.997282	0.991811	0.61206	0.995958	0.64186
C03C10.2	C03C10.2	C03C10.2	WBGene00007269	2	1.23836	2.06321	0.555197	0.518315	-0.216333	0.615675	0.270956	-0.285367	0.00212599	0.000927419	0.716767	0.997282	0.997756	0.602634	0.995958	0.830227
Y23H5B.4	Y23H5B.4	dmsr-2	WBGene00021275	2	0.278373	1.41695	0.11066	0.520473	0.514389	0.86043	0.338119	0.858803	0.5286	0.000927419	0.981412	0.997282	0.991811	0.0632038	0.995958	0.160803
C39H7.1.1	C39H7.1	C39H7.1	WBGene00016541	2	0.389157	2.35907	0.00629816	0.474169	-0.404855	-0.304687	-0.0320282	-0.358973	0.161775	0.000927419	0.995552	0.997282	0.991811	0.691774	0.995958	0.627948
F27C8.5	F27C8.5	F27C8.5	WBGene00009185	2	1.41688	2.77205	0.804213	0.448386	-0.332535	-0.0442147	0.350712	0.0817942	0.000474859	0.000927419	0.496852	0.997282	0.997756	0.972823	0.995616	0.955976
F11G11.8	F11G11.8	nspd-5	WBGene00017386	2	0.310843	2.36949	0.00125404	0.889144	-0.312732	-0.52992	0.0582456	-0.535293	0.292914	0.000927419	0.998515	0.70469	0.997756	0.35773	0.995958	0.388329
F11G11.9	F11G11.9	mpst-4	WBGene00017387	2	1.26069	2.81638	0.530742	0.827894	-0.736014	-0.673251	0.174855	-0.334293	0.000474859	0.000927419	0.774194	0.997282	0.950136	0.627674	0.995958	0.870014
F11G11.4	F11G11.4	F11G11.4	WBGene00017384	2	1.10852	2.52332	0.401309	0.544429	-0.32875	-0.22833	0.170875	-0.430652	0.000474859	0.000927419	0.820975	0.997282	0.997756	0.877775	0.995958	0.69101
T02E1.1	T02E1.1	spe-12	WBGene00004966	2	0.757643	2.46304	0.717977	0.392854	0.429553	-0.54815	0.658083	-0.0356725	0.0511351	0.000927419	0.604771	0.997282	0.997756	0.696578	0.968538	0.981675
ZC250.5	ZC250.5	ZC250.5	WBGene00045306	2	1.03083	2.3836	0.393968	0.764907	-0.398941	1.11793	0.214189	-0.314867	0.00671161	0.00242028	0.838957	0.997282	0.997756	0.438314	0.995958	0.821081
Y54G11A.4	Y54G11A.4	Y54G11A.4	WBGene00013215	2	1.34204	1.29137	1.11198	1.47401	0.457505	0.580317	0.700637	0.95305	0.00182674	0.00877312	0.297995	0.161619	0.997756	0.193159	0.955603	0.0760511
F25H5.7	F25H5.7	F25H5.7	WBGene00009129	2	1.01288	1.67336	0.666488	0.0188516	-0.0463402	-0.584028	0.369783	-0.229558	0.00293988	0.00373818	0.61556	0.997282	0.997756	0.577111	0.995958	0.874254
W03D8.10	W03D8.10	W03D8.10	WBGene00020991	2	2.60613	3.21298	0.391985	0.341066	-0.958734	-1.21936	0.284026	-0.399139	0.000474859	0.000927419	0.830521	0.997282	0.906526	1	0.995958	0.669079
ZK849.4	ZK849.4	best-25	WBGene00014102	2	1.49057	2.24733	0.665335	0.51357	-0.939445	0.862363	0.14679	-0.861854	0.000474859	0.00978093	0.685249	0.997282	0.89252	1	0.995958	0.497104
F40E12.2	F40E12.2	F40E12.2	WBGene00018235	2	1.8258	1.87258	1.62969	0.430848	-0.344831	-1.19627	0.0219277	-0.634998	0.000474859	0.00170179	0.0758791	0.997282	0.997756	1	0.995958	0.542927
K10D2.8	K10D2.8	K10D2.8	WBGene00189952	2	1.64462	1.54857	0.880751	0.405573	-0.0972519	0.278793	0.558972	0.25881	0.000474859	0.0113444	0.458043	0.997282	0.997756	0.764466	0.968538	0.845469
F37C4.3	F37C4.3	oac-23	WBGene00018143	2	2.17708	2.39071	1.05727	0.209262	-0.508338	-0.355075	-0.0796177	-0.283919	0.000474859	0.0137666	0.432849	0.997282	1	1	0.995958	0.871824
F37C12.18	F37C12.18	F37C12.18	WBGene00044005	2	0.893242	2.25852	0.308322	0.78198	-0.484822	-1.18561	0.477749	-0.324647	0.00798082	0.000927419	0.891685	0.997282	0.997756	0.153338	0.968538	0.759565
F37E3.3	F37E3.3	F37E3.3	WBGene00018158	2	0.84455	2.78036	0.62867	0.642977	-0.189825	-0.418499	0.369356	0.0421574	0.0108255	0.000927419	0.642156	0.997282	0.997756	0.740037	0.995616	0.975727
F59C6.3	F59C6.3	F59C6.3	WBGene00010324	2	0.954298	3.49072	0.471318	0.696834	-0.0816367	-0.624653	0.389454	-0.179541	0.0177133	0.00978093	0.788456	0.997282	0.997756	0.631301	0.995958	0.919707
F59C6.2	F59C6.2	dhhc-12	WBGene00010323	2	1.93429	1.75666	0.782456	0.965487	-0.534555	-0.507884	0.394518	-0.213933	0.000474859	0.00609475	0.550873	0.997282	0.997756	0.696446	0.995958	0.890872
F44D12.5	F44D12.5	msd-2	WBGene00009682	2	-0.0503277	2.22662	-0.256486	0.5637	-0.452711	0.0835397	0.0634624	-0.491669	0.894862	0.000927419	0.907671	0.997282	0.945245	0.92831	0.995958	0.446808
C50E10.1	C50E10.1	C50E10.1	WBGene00016825	2	0.986712	2.35275	0.336284	0.666245	-0.616514	-0.27757	0.134007	-0.0778572	0.00182674	0.000927419	0.865001	0.997282	0.887415	0.799151	0.995958	0.959775
M05B5.1	M05B5.1	M05B5.1	WBGene00010869	2	0.938167	2.8583	0.234743	0.394905	-0.539045	0.35817	0.154052	-0.392145	0.0024104	0.000927419	0.937026	0.997282	0.991811	0.779746	0.995958	0.687123
F44D12.4	F44D12.4	gipc-2	WBGene00009681	2	0.484102	2.84705	0.0886612	0.530807	-0.197765	-0.562457	0.112177	-0.19448	0.0542268	0.000927419	0.981412	0.997282	0.997756	0.182949	0.995958	0.829352
H06I04.5	H06I04.5	H06I04.5	WBGene00019169	2	1.57394	2.5325	1.54621	0.38468	-0.208725	-0.597989	0.534448	-0.102932	0.000474859	0.000927419	0.141949	0.997282	0.997756	1	0.980779	1
T03F6.6.1	T03F6.6	T03F6.6	WBGene00011401	2	0.851789	2.56351	-0.0110841	0.261113	-0.267755	-1.02079	0.312172	-0.272629	0.00649385	0.000927419	0.994059	0.997282	0.997756	0.244885	0.995958	0.815341
R02D5.7	R02D5.7	R02D5.7	WBGene00010980	2	0.967922	1.69223	0.560865	0.553598	-0.378338	-0.0226007	0.1492	0.172655	0.00396861	0.00491944	0.704029	0.997282	0.997756	0.987291	0.995958	0.915391
Y53C10A.9	Y53C10A.9	abt-5	WBGene00000023	2	1.57362	1.91433	1.75585	0.569098	-0.275256	-0.285562	0.589579	0.148391	0.000474859	0.000927419	0.0425402	0.997282	0.997756	1	0.968538	0.924693
C34B2.3	C34B2.3	C34B2.3	WBGene00016388	2	1.0628	2.76349	0.246595	1.03967	-0.107593	-0.981499	0.171435	-0.166879	0.00120357	0.000927419	0.931949	0.876143	0.997756	0.409331	0.995958	0.919286
B0280.11	B0280.11	B0280.11	WBGene00015106	2	1.38477	2.40196	0.967364	0.673855	0.416887	0.175322	0.549582	0.30523	0.000474859	0.000927419	0.408324	0.997282	0.997756	0.908529	0.968538	0.813807
F54H12.8	F54H12.8	F54H12.8	WBGene00045247	2	1.7787	1.93383	1.14543	0.241013	-0.0618246	0.421013	0.233177	-0.138282	0.000474859	0.00373818	0.301909	0.997282	0.997756	1	0.995958	0.932605
K10D3.6	K10D3.6	K10D3.6	WBGene00010740	2	1.80274	1.28215	0.431297	-0.320706	0.41543	0.18625	0.309226	0.103165	0.000474859	0.00609475	0.792308	0.997282	0.997756	0.772676	0.995958	0.93876
Y47D3A.13	Y47D3A.13	Y47D3A.13	WBGene00012926	2	0.922378	2.50215	0.272924	0.744613	-0.369176	-0.0148231	0.37813	0.0217444	0.00212599	0.000927419	0.901735	0.997282	0.997756	0.98926	0.98223	0.98308
F38H4.6	F38H4.6	F38H4.6	WBGene00009550	2	1.09202	2.23954	0.233821	0.928179	-0.506676	-0.0102666	0.202711	0.232832	0.0075773	0.00928327	0.943513	0.997282	0.997756	0.98047	0.995958	0.894382
F38H4.4	F38H4.4	F38H4.4	WBGene00009548	2	0.954429	2.47223	0.417906	0.434469	0.0824758	-0.215059	0.120283	-0.182969	0.00321006	0.000927419	0.816634	0.997282	0.997756	1	0.995958	0.902855
F11D5.7	F11D5.7	F11D5.7	WBGene00043980	2	-0.650053	2.02535	0.264382	1.25116	-0.234523	1.26255	0.0707534	0.842713	0.18373	0.00170179	0.94138	0.566631	0.997756	0.0801462	0.995958	0.344136
C14A4.13	C14A4.13	C14A4.13	WBGene00007563	2	1.47079	2.69888	0.779365	0.446694	-0.416026	-0.133001	0.250755	0.298901	0.000474859	0.000927419	0.566295	0.997282	0.997756	0.926178	0.995958	0.826568
T05H4.2	T05H4.2	fbxa-196	WBGene00020265	2	1.13553	3.5136	0.944291	0.773213	-0.00602351	-0.52626	0.164151	0.384886	0.00293988	0.000927419	0.442742	0.997282	0.997756	1	0.995958	0.781167
Y38C1AA.7	Y38C1AA.7	Y38C1AA.7	WBGene00021398	2	0.544367	2.76757	0.159025	0.735755	-0.45447	-0.933377	0.0698019	-0.43405	0.0308515	0.000927419	0.963403	0.997282	0.917685	0.0429062	0.995958	0.488847
C17H12.5	C17H12.5	C17H12.5	WBGene00015931	2	0.882729	3.50267	0.197788	0.921672	-0.73942	-0.176533	0.123188	-0.126481	0.00212599	0.000927419	0.953966	0.888853	0.73563	0.881167	0.995958	0.932718
F38E1.3	F38E1.3	F38E1.3	WBGene00018178	2	1.16731	2.7825	0.897188	0.852245	0.17586	0.99881	0.134408	0.221199	0.000861578	0.000927419	0.465763	0.997282	0.997756	0.439212	0.995958	0.89059
F08E10.7	F08E10.7	scl-24	WBGene00008575	2	2.88409	2.45022	1.4982	11.5997	0.421484	1.36456	1.8276	10.9472	0.00421293	0.00242028	1	1	0.997756	0.0632038	1	1
C26B2.2	C26B2.2	C26B2.2	WBGene00016125	2	0.774436	2.36481	0.388109	0.445166	-0.315843	-0.292463	0.0673196	0.416874	0.045044	0.00308286	0.852466	0.997282	0.997756	0.82064	0.995958	0.746972
Y51H7C.9	Y51H7C.9	Y51H7C.9	WBGene00021787	2	0.465522	2.38821	-0.0153808	0.836054	-0.668168	-0.482189	0.257555	-0.523532	0.212278	0.000927419	0.993494	0.997282	0.907257	1	0.995958	0.61939
C25F9.4	C25F9.4	C25F9.4	WBGene00007724	2	0.834585	1.58842	-0.239008	0	0.862522	1.0337	6.82519	6.37918	0.0382074	0.00170179	1	1	0.606421	0.00632705	1	1
C18A3.7	C18A3.7	C18A3.7	WBGene00015944	2	0.922597	3.12564	0.279261	0.82778	-0.368292	0.125576	0.240181	0.129744	0.0131045	0.000927419	0.917146	0.997282	0.997756	0.943111	0.995958	0.938846
C49G7.1	C49G7.1	C49G7.1	WBGene00016780	2	2.32121	2.32109	0.96924	0.439593	0.27079	0.73912	0.879472	0.174244	0.000474859	0.0164809	0.529006	0.997282	1	1	0.963209	1
Y39A1A.2	Y39A1A.2	Y39A1A.2	WBGene00012642	2	0.816139	2.69767	0.206908	0.487377	-0.359465	0.256879	0.0131719	-0.256543	0.0342148	0.00242028	0.953682	0.997282	0.997756	1	0.996114	0.884723
D2092.7	D2092.7	tsp-19	WBGene00006645	2	1.88202	2.74624	1.29997	0.798801	0.116992	0.173774	0.446509	-0.238557	0.000474859	0.0118151	0.288533	0.997282	0.997756	1	0.995958	0.900489
C32D5.4	C32D5.4	C32D5.4	WBGene00016312	2	1.30831	2.97907	0.42831	0.941686	-0.512096	-0.369782	0.431522	-0.121565	0.000474859	0.000927419	0.803817	0.997282	0.991811	0.759424	0.985911	0.937883
C32D5.6	C32D5.6	C32D5.6	WBGene00016314	2	0.26306	1.23536	0.684629	1.00024	0.620212	0.485693	0.354558	0.782904	0.472836	0.00242028	0.584015	0.434142	0.832937	0.207998	0.995424	0.122565
T04A8.13	T04A8.13	T04A8.13	WBGene00011414	2	1.56121	1.99512	0.953271	0.742302	-0.198585	0.315045	0.393641	-0.0229736	0.000474859	0.00434874	0.445856	0.997282	0.997756	0.849141	0.995958	0.983698
F21D9.2	F21D9.2	F21D9.2	WBGene00009016	2	0.836524	3.12476	0.630261	1.23248	-0.0387377	-1.24143	0.241203	0.0550641	0.0127489	0.000927419	0.726281	0.997282	0.997756	0.22644	0.995958	0.978506
F35E2.9	F35E2.9	F35E2.9	WBGene00009416	2	1.1548	2.40581	0.771465	0.626757	-0.385877	-0.0797749	0.229375	-0.0832002	0.000474859	0.000927419	0.549637	0.997282	0.997756	0.949168	0.995958	0.955976
F07C4.9	F07C4.9	clec-46	WBGene00017202	2	15.2302	15.9205	0	0	10.671	11.6023	0	0	0.000474859	0.000927419	1	1	1	1	1	1
C09H5.7	C09H5.7	C09H5.7	WBGene00015661	2	0.803899	2.61771	0.0680133	0.896706	-0.377109	-0.588854	0.00887614	-0.435647	0.0355807	0.000927419	0.986455	0.997282	0.997756	1	0.996127	0.73756
F57H12.6	F57H12.6	F57H12.6	WBGene00019021	2	0.613775	2.41259	-0.696656	2.20697	-1.17511	-1.30742	-1.28336	-2.50066	0.0761089	0.000927419	0.583499	0.0210984	0.286583	0.045122	0.0236155	0.00207553
F57H12.3	F57H12.3	ora-1	WBGene00003879	2	0.00346838	2.46689	0.164868	2.13758	-0.0897458	-0.66846	0.293918	0.706106	0.992039	0.000927419	0.970529	0.029802	0.997756	0.506161	0.995958	0.627577
Y48B6A.5	Y48B6A.5	Y48B6A.5	WBGene00012979	2	1.1893	2.36644	0.322282	0.37023	-1.03242	-0.197846	-0.224642	-0.353114	0.000474859	0.000927419	0.889362	0.997282	0.472514	0.886094	0.995958	0.74398
Y53H1C.3	Y53H1C.3	Y53H1C.3	WBGene00013186	2	1.10624	2.51503	0.85142	0.185746	0.0639988	0.328481	-0.193608	-0.125431	0.00628001	0.0118151	0.55007	0.997282	0.997756	1	0.995958	0.953539
Y38H6C.15	Y38H6C.15	Y38H6C.15	WBGene00012627	2	1.78714	2.76562	1.17964	0.0968948	-0.496356	1.0133	0.196158	0.326584	0.000474859	0.000927419	0.306922	0.997282	0.997756	0.371208	0.995958	0.839609
Y102A11A.1	Y102A11A.1	Y102A11A.1	WBGene00022411	2	1.48008	2.32185	2.62016	2.95989	0.263555	0.401811	0.0168785	0.841489	0.000474859	0.000927419	0.00378135	0.00401875	0.997756	0.589432	0.995958	0.251083
D2092.1b	D2092.1	D2092.1	WBGene00017063	2	1.62477	3.25366	1.93931	2.13038	0.497229	0.376014	0.522642	0.542936	0.000474859	0.000927419	0.0364746	0.0466298	0.997756	0.452256	0.971312	0.431934
ZK354.3	ZK354.3	ZK354.3	WBGene00022706	2	1.07712	2.32036	1.43839	1.03437	0.382333	-0.526925	0.434593	0.00532078	0.000861578	0.000927419	0.0804063	0.966464	0.997756	0.558643	0.980779	0.994778
ZK354.1	ZK354.1	msp-65	WBGene00003458	2	0.120742	1.93653	-0.210775	-0.0205155	-0.274265	-0.688443	0.317008	-0.447029	0.744248	0.000927419	0.947751	0.997282	0.997756	0.380369	0.995958	0.558344
ZK354.7	ZK354.7	ZK354.7	WBGene00022708	2	0.961597	3.1255	0.866883	0.610456	0.184922	-0.553264	0.311721	0.27438	0.00582125	0.000927419	0.463939	0.997282	0.997756	0.658315	0.995958	0.829513
ZK354.6	ZK354.6	ZK354.6	WBGene00022707	2	0.998751	2.81478	0.80664	0.781509	-0.383133	0.162722	0.000547254	-0.323987	0.00266767	0.000927419	0.519185	0.997282	0.997756	1	0.997484	0.783111
ZK354.5	ZK354.5	msp-51	WBGene00003444	2	0.166984	2.23972	0.00449154	0.421976	-0.488644	-0.851008	0.0021312	-0.569894	0.590098	0.000927419	0.995873	0.997282	0.869192	0.0776082	0.99688	0.308817
Y105C5A.1270	Y105C5A.1270	Y105C5A.1270	WBGene00194646	2	1.82343	14.8754	2.12888	4.45508	-11.7453	-0.220508	-0.106149	0.0641983	0.416594	0.000927419	0.0792647	0.997282	1	1	0.995958	0.980682
Y43C5B.3	Y43C5B.3	Y43C5B.3	WBGene00012786	2	0.585742	1.7163	0.273006	0.677406	-0.567388	-1.42274	0.390247	-0.16753	0.0514011	0.000927419	0.915337	0.997282	0.904225	0.00531842	0.980779	0.899815
Y43C5B.2	Y43C5B.2	Y43C5B.2	WBGene00012785	2	1.46512	2.36237	0.765424	0.476802	-0.758299	-1.73287	0.0918274	-0.212303	0.000474859	0.00170179	0.56619	0.997282	0.97936	0.238037	0.995958	0.904898
C05B5.2	C05B5.2	C05B5.2	WBGene00007320	2	1.16573	4.27501	0.878952	1.34395	-0.196319	0.326963	0.248329	0.232935	0.000474859	0.000927419	0.425866	0.187911	0.997756	0.669233	0.995958	0.820848
C05B5.6	C05B5.6	fbxa-155	WBGene00007323	2	1.84411	2.49068	0.721438	0.657628	-0.285041	0.588806	0.496694	0.606783	0.000474859	0.00609475	0.622013	0.997282	0.997756	1	0.985911	0.616137
ZK1127.2	ZK1127.2	acs-6	WBGene00022849	2	0.941641	2.15465	0.527327	0.372146	0.00902417	-1.20121	0.270407	-0.308092	0.00152002	0.000927419	0.713223	0.997282	0.997756	0.0401734	0.995958	0.767222
Y47D7A.6	Y47D7A.6	Y47D7A.6	WBGene00021619	2	-0.230663	2.67431	-0.218354	1.8365	0.236327	-1.01464	0.348648	0.527394	0.630181	0.00491944	0.946007	0.11505	0.997756	1	0.995616	0.689006
ZK849.6	ZK849.6	ZK849.6	WBGene00014104	2	0.711995	3.22785	0.0105078	0.814141	-0.496604	-0.0567505	0.148187	-0.163222	0.0660462	0.00978093	0.995224	0.997282	0.997756	0.979198	0.995958	0.931269
F58D2.2	F58D2.2	F58D2.2	WBGene00010241	2	0.963895	2.38283	0.426161	0.490278	-0.483024	-0.741284	0.191153	-0.277738	0.000474859	0.000927419	0.788183	0.997282	0.991811	0.247686	0.995958	0.765849
C15C7.5.1	C15C7.5	C15C7.5	WBGene00015791	2	-0.352309	1.54834	-0.872126	0.0703126	-0.916667	0.571713	-1.004	1.48388	0.621028	0.000927419	0.776293	0.997282	0.997756	0.049293	0.971312	0.534262
C11H1.5	C11H1.5	C11H1.5	WBGene00007530	2	1.92092	2.77728	2.94589	2.07636	-1.08577	-0.386817	0.432683	-0.0568807	0.000474859	0.000927419	0.00378135	0.109151	0.861553	1	0.995958	0.973606
T25B9.4	T25B9.4	T25B9.4	WBGene00012010	2	1.71522	3.52746	1.39426	0.304075	0.0563189	0.346226	0.493022	-0.268828	0.000474859	0.00242028	0.205507	0.997282	0.997756	1	0.981231	0.864363
F59A1.15	F59A1.15	F59A1.15	WBGene00010300	2	1.19301	3.09858	0.626021	0.927758	-0.778292	-0.399755	0.273131	-0.367361	0.000474859	0.00373818	0.673354	0.997282	0.917362	1	0.995958	0.798428
F22B3.8	F22B3.8	F22B3.8	WBGene00009039	2	1.06885	1.94014	0.795581	0.532923	-0.842534	0.632626	0.411845	-0.073471	0.00649385	0.0118151	0.573813	0.997282	0.887415	1	0.995958	0.970962
F44G3.7	F44G3.7	F44G3.7	WBGene00009708	2	1.4286	2.7985	1.09359	0.405796	-0.0513867	-0.338301	0.412595	-0.135955	0.000474859	0.000927419	0.313024	0.997282	0.997756	1	0.990227	0.933608
C07E3.4	C07E3.4	C07E3.4	WBGene00007415	2	2.09734	2.92409	1.02739	1.09743	-0.49484	1.96236	-0.26218	0.168721	0.000474859	0.00434874	0.48889	0.997282	0.997756	1	0.995958	1
Y39A3A.3	Y39A3A.3	Y39A3A.3	WBGene00021434	2	2.40429	1.78247	0.50218	-0.272377	2.08958	1.882	-0.461091	-0.256783	0.00182674	0.0113444	0.842734	0.997282	0.37919	0.0306641	0.995958	0.922427
F23F12.3	F23F12.3	F23F12.3	WBGene00017751	2	-0.0286993	1.87105	0.950263	1.78964	0.776398	-0.701726	-1.14101	-0.225721	0.958043	0.000927419	0.497516	0.15579	0.798678	0.217254	0.706776	0.864363
C05C12.5	C05C12.5	C05C12.5	WBGene00007337	2	0.748232	2.91024	0.145599	0.811935	-0.387799	-0.331705	0.15567	-0.328413	0.0115837	0.000927419	0.971835	0.997282	0.997756	0.748352	0.995958	0.750962
C08F8.6	C08F8.6	C08F8.6	WBGene00007448	2	1.05084	2.37325	0.565451	0.364756	-0.191957	0.170776	0.260837	0.165707	0.000474859	0.000927419	0.688335	0.997282	0.997756	0.881167	0.995958	0.897873
R74.10	R74.10	R74.10	WBGene00206525	2	1.53231	1.3417	0.297193	0.868919	0.881888	0.215627	0.621516	1.41379	0.00266767	0.0186134	0.922677	0.997282	0.971633	0.818703	0.990227	0.0794858
Y22F5A.12a	Y22F5A.12	linc-38	WBGene00219415	2	3.99331	16.409	3.17073	4.16508	12.0627	3.05531	1.23618	15.01	0.22424	0.000927419	0.643189	0.943459	0.997756	0.410672	0.990506	0.573225
Y46G5A.22a	Y46G5A.22	Y46G5A.22	WBGene00012912	2	0.930241	2.13253	0.19364	0.426204	-0.730546	0.519039	0.183124	-0.411858	0.0075773	0.00242028	0.957544	0.997282	0.887423	0.617417	0.995958	0.706062
ZK1307.3	ZK1307.3	ZK1307.3	WBGene00014246	2	0.601495	2.91817	0.120256	0.453392	-0.26937	0.234884	-0.200546	-0.0508117	0.138086	0.00373818	0.981412	0.997282	0.997756	0.900095	0.995958	0.978772
F44F1.3	F44F1.3	F44F1.3	WBGene00009695	2	1.08819	3.32117	0.740631	0.413967	0.0878886	0.0752838	0.498988	-0.0434834	0.00421293	0.000927419	0.620065	0.997282	0.997756	1	0.985911	0.979161
D1081.5	D1081.5	D1081.5	WBGene00008383	2	1.56368	2.55092	0.843657	0.53532	-0.414703	0.165482	0.260655	0.170444	0.000474859	0.000927419	0.4838	0.997282	0.997756	0.9014	0.995958	0.906576
K04H4.5	K04H4.5	K04H4.5	WBGene00010574	2	0.58949	2.39784	0.177402	0.456804	-0.653091	-0.403819	-0.0573194	-0.308843	0.0443785	0.000927419	0.961735	0.997282	0.840061	0.687367	0.995958	0.76811
F08G5.2	F08G5.2	acl-13	WBGene00008581	2	1.05029	2.43918	0.43102	0.319062	-0.506816	-0.0225648	0.141267	-0.375756	0.00182674	0.000927419	0.818022	0.997282	0.997756	1	0.995958	0.753676
Y37E11B.10a	Y37E11B.10	Y37E11B.10	WBGene00021381	2	0.779251	2.07284	0.419224	0.460802	-0.626675	-0.38008	-0.0406386	-0.211569	0.0088031	0.00242028	0.842942	0.997282	0.836026	0.694372	0.995958	0.85449
Y95B8A.4	Y95B8A.4	Y95B8A.4	WBGene00022385	2	1.34835	1.75101	0.640442	0.159259	-0.530143	-0.115772	-0.0423604	-0.602987	0.000474859	0.00170179	0.662309	0.997282	0.991811	0.926297	0.995958	0.50602
C09D4.3	C09D4.3	C09D4.3	WBGene00015634	2	1.41177	2.66053	0.751705	0.530686	-0.171337	-0.185798	0.251347	-0.0706881	0.000474859	0.000927419	0.526427	0.997282	0.997756	0.860168	0.995958	0.957927
C55B7.10	C55B7.10	C55B7.10	WBGene00016946	2	1.23408	3.21685	0.360922	0.798848	-0.15515	-1.0482	0.41647	-0.606288	0.00371464	0.0210948	0.877986	0.997282	0.997756	1	0.995958	0.613295
F44D12.6	F44D12.6	F44D12.6	WBGene00009683	2	1.53918	2.92705	0.581792	0.705518	-0.514052	-0.308472	0.294569	0.175693	0.000474859	0.00170179	0.702261	0.997282	0.997756	0.832624	0.995958	0.919315
C10H11.7	C10H11.7	C10H11.7	WBGene00015696	2	0.94256	2.56101	0.424468	0.647662	0.0970621	-0.0554697	0.230226	-0.408402	0.0081838	0.000927419	0.817641	0.997282	0.997756	1	0.995958	0.737269
C15H7.3	C15H7.3	C15H7.3	WBGene00007610	2	1.3357	2.48418	0.458218	0.464371	-0.127863	-0.0978185	0.363511	-0.122053	0.000474859	0.000927419	0.771668	0.997282	0.997756	0.941071	0.995616	0.933608
C15H7.4	C15H7.4	C15H7.4	WBGene00007611	2	1.78105	2.36471	1.06775	0.540268	-0.0610545	-0.132406	0.618883	0.304911	0.000474859	0.00667194	0.412796	0.997282	0.997756	1	0.968538	0.862536
T23F11.2	T23F11.2	T23F11.2	WBGene00011954	2	0.805883	2.43558	0.0630423	0.482491	-0.185595	-0.0843659	0.323011	-0.0850584	0.00582125	0.000927419	0.986455	0.997282	0.997756	0.945923	0.995958	0.953847
M01H9.1	M01H9.1	trx-3	WBGene00019717	2	2.40203	2.13577	1.13375	1.16473	0.249167	0.873862	0.931914	1.29097	0.000474859	0.000927419	0.258042	0.504957	0.997756	0.0415095	0.639584	0.0225165
C18H2.5	C18H2.5	C18H2.5	WBGene00015992	2	1.92834	2.97316	1.87627	0.654296	0.491235	-0.49192	0.786403	0.848865	0.000474859	0.000927419	0.0191675	0.997282	0.997756	1	0.87921	0.320496
C52E4.7	C52E4.7	C52E4.7	WBGene00008259	2	1.1148	2.18131	0.589587	0.568923	0.0115496	0.939802	0.335614	0.169069	0.000474859	0.000927419	0.68708	0.997282	0.997756	0.316049	0.995958	0.908002
T22H9.3	T22H9.3	wago-10	WBGene00020707	2	1.85002	2.46837	1.27773	0.350395	-1.00397	-0.843649	0.197728	-0.43039	0.000474859	0.000927419	0.222312	0.997282	0.498845	1	0.995958	0.699681
F08G2.6	F08G2.6	ins-37	WBGene00002120	2	1.75293	2.8252	0.345175	0.303473	-0.326704	-0.335654	0.239612	-0.378479	0.000474859	0.000927419	0.873346	0.997282	0.997756	0.879726	0.995958	0.756158
F36D3.4	F36D3.4	F36D3.4	WBGene00009470	2	0.247879	2.24332	0.0819759	0.535935	-0.446278	-0.824869	-0.252144	-0.583412	0.47474	0.000927419	0.983799	0.997282	0.991811	0.364387	0.995958	0.523347
F36D3.5	F36D3.5	F36D3.5	WBGene00009471	2	1.63292	2.89154	1.72693	0.786165	0.248949	-0.209292	0.55869	-0.345292	0.000474859	0.000927419	0.029245	0.997282	0.997756	1	0.968538	0.782276
F36D3.8	F36D3.8	F36D3.8	WBGene00009473	2	1.22608	2.21003	0.503507	0.640782	0.647765	1.04703	0.585279	0.0146975	0.00776212	0.0315169	0.772876	0.997282	0.997756	1	0.968538	0.99166
C06C6.7	C06C6.7	C06C6.7	WBGene00007381	2	1.30022	2.7738	1.83184	0.425354	0.126932	-0.012768	0.615742	-0.297407	0.000861578	0.0160524	0.154255	1	0.997756	1	1	1
C01G10.1	C01G10.1	C01G10.1	WBGene00007230	2	1.40179	3.02194	1.83431	1.21479	-0.0886078	0.250695	0.486284	0.226551	0.000474859	0.00609475	0.0458726	0.952444	0.997756	1	0.990506	1
ZK858.2	ZK858.2	ZK858.2	WBGene00014116	2	1.00904	3.12569	0.816232	0.458126	0.211018	-0.510073	0.388503	0.44769	0.000474859	0.000927419	0.474447	0.997282	0.997756	0.551673	0.980779	0.59019
F14H3.2	F14H3.2	best-12	WBGene00008821	2	1.37739	3.77454	0.866907	0.366083	-0.496192	-2.34788	0.253185	-0.229503	0.00293988	0.00877312	0.534241	0.997282	0.997756	1	0.995958	0.914087
W03D8.9.1	W03D8.9	W03D8.9	WBGene00020990	2	0.66812	2.75087	0.157535	0.314065	-0.21419	0.126973	0.0715119	-0.208259	0.00776212	0.000927419	0.964569	0.997282	0.997756	0.908656	0.995958	0.828613
ZC239.12	ZC239.12	sdz-35	WBGene00022570	2	2.43135	1.76684	0	0	3.25944	6.32292	0	7.77927	0.00152002	0.00928327	1	1	0.543	0.305855	1	1
ZK84.5	ZK84.5	ZK84.5	WBGene00022652	2	0.416008	2.49672	0.193917	0.710137	0.0148791	-0.0272097	0.238334	-0.461131	0.352796	0.00928327	0.958593	0.997282	0.997756	0.972515	0.995958	0.766818
ZK84.2	ZK84.2	ZK84.2	WBGene00022650	2	0.586859	2.16455	-0.0475584	0.71428	-0.565278	-0.294993	0.119669	-0.12253	0.0791057	0.000927419	0.987387	0.997282	0.957976	0.759439	0.995958	0.928276
T25D10.5	T25D10.5	btb-2	WBGene00020802	2	1.60661	2.33492	0.560364	0.719524	-0.638698	-0.38442	0.883443	0.267444	0.000474859	0.000927419	0.803203	0.997282	0.991811	0.786634	0.959661	0.901106
T06E6.5	T06E6.5	fbxa-135	WBGene00011539	2	3.07969	2.18438	2.367	1.36085	0.664489	0.1847	-0.434404	0.332176	0.00371464	0.000927419	0.0172211	0.460486	1	0.874254	1	0.820848
W04E12.4	W04E12.4	W04E12.4	WBGene00012249	2	1.80768	2.75842	0.591164	0.217592	-0.23746	0.496947	0.332156	-0.408478	0.000474859	0.00308286	0.738206	0.997282	0.997756	0.744456	0.995958	0.845469
W04E12.8	W04E12.8	clec-50	WBGene00012253	2	-0.136891	1.51413	-0.384148	1.798	-0.0596826	-0.164196	-0.0912098	-0.0541712	0.681426	0.000927419	0.770837	0.0235244	0.997756	0.707463	0.995958	0.962139
T23B3.5	T23B3.5	T23B3.5	WBGene00020713	2	0.918041	2.6678	0.543285	0.44336	-0.340285	-0.584269	0.0518897	-0.161931	0.000474859	0.000927419	0.683208	0.997282	0.997756	0.380917	0.995958	0.883183
F58A6.5	F58A6.5	F58A6.5	WBGene00019024	2	1.23379	2.8678	0.396082	0.524737	-0.221254	-0.304045	0.11976	-0.0361987	0.000474859	0.000927419	0.819208	0.997282	0.997756	0.792281	0.995958	0.976697
F58A6.8	F58A6.8	msp-45	WBGene00003438	2	0.014775	2.31302	-0.130151	0.59294	-0.128548	-0.129112	0.114658	-0.320255	0.969495	0.000927419	0.97241	0.997282	0.997756	0.897448	0.995958	0.681563
F58A6.9	F58A6.9	F58A6.9	WBGene00019026	2	0.260154	2.41599	-0.248632	0.458801	-0.291959	-0.215555	-0.204872	-0.629963	0.454966	0.000927419	0.917653	0.997282	0.997756	0.850537	0.995958	0.281258
C35D10.3	C35D10.3	C35D10.3	WBGene00016441	2	1.52845	2.49594	0.51794	0.734964	-0.581242	-0.619375	0.755352	-0.127168	0.000861578	0.00551198	0.768982	0.997282	0.997756	0.709231	0.968538	0.952466
F01G10.5	F01G10.5	F01G10.5	WBGene00008508	2	1.80702	2.89518	1.69197	0.771711	-0.108064	-0.266439	0.469569	0.293689	0.000474859	0.000927419	0.038116	0.997282	0.997756	1	0.973792	0.800517
C23G10.6	C23G10.6	C23G10.6	WBGene00016013	2	-0.0587784	1.09456	-0.377053	-1.47916	-3.52785	-0.41911	-1.85375	0.672625	0.900143	0.0395675	0.849609	0.111741	0.00322064	0.463966	0.0105654	0.255843
T01C3.5	T01C3.5	irld-14	WBGene00011322	2	1.03759	2.56989	0.398652	0.516667	0.124779	0.37226	0.236182	0.579887	0.00444187	0.00242028	0.844091	0.997282	0.997756	1	0.995958	0.584153
F49E11.7	F49E11.7	F49E11.7	WBGene00009893	2	0.903757	2.96362	0.603082	0.194124	-0.502232	-0.497762	0.444226	0.363855	0.027174	0.00609475	0.708735	0.997282	0.997756	1	0.995958	0.83278
AC7.3	AC7.3	AC7.3	WBGene00014997	2	1.58957	2.5452	0.522274	0.157074	-0.473407	0.534373	0.698925	-0.219923	0.0024104	0.00491944	0.763945	0.997282	0.997756	1	0.968538	0.905151
Y116A8B.4	Y116A8B.4	Y116A8B.4	WBGene00013781	2	1.27014	1.20479	0.916577	1.889	-0.00706644	-0.0362486	0.226578	0.492647	0.00798082	0.0318869	0.495084	0.0723375	0.997756	0.97644	0.995958	0.635254
ZC581.10	ZC581.10	ZC581.10	WBGene00195178	2	1.17618	3.57003	0.544426	0.849194	-0.325087	-0.15536	0.292161	-0.227733	0.00182674	0.00434874	0.730822	0.997282	0.997756	0.928448	0.995958	0.890622
C04G2.4	C04G2.4	msp-36	WBGene00003432	2	0.198429	2.34156	-0.10376	0.349678	-0.318063	-0.588373	-0.121698	-0.46255	0.503061	0.000927419	0.979478	0.997282	0.993553	0.203615	0.995958	0.441546
C04G2.5	C04G2.5	C04G2.5	WBGene00007306	2	1.3235	2.87076	0.679029	0.419609	-0.350133	0.192478	0.508973	0.14463	0.000861578	0.00170179	0.643189	0.997282	0.997756	0.913275	0.980779	0.93533
ZC477.7	ZC477.7	ZC477.7	WBGene00022621	2	0.702528	2.38337	0.226557	0.471726	-0.178009	0.0917434	0.22143	-0.0335641	0.0182112	0.000927419	0.93998	0.997282	0.997756	0.940504	0.995958	0.978293
ZC477.1	ZC477.1	ssq-3	WBGene00006052	2	0.291132	2.4318	0.452252	0.713114	-0.755171	-0.852589	-0.184092	-0.82262	0.340151	0.000927419	0.764912	0.997282	0.422649	0.155078	0.995958	0.147935
W09C2.9	W09C2.9	W09C2.9	WBGene00185096	2	13.7274	13.5102	4.79426	1.24754	-10.9994	0	12.6633	10.1935	0.000474859	0.00491944	0.601789	1	1	1	1	1
C25G4.8	C25G4.8	C25G4.8	WBGene00007735	2	1.03505	2.99455	0.466353	0.746655	-0.300682	-0.472523	0.180426	-0.0193067	0.00983161	0.00308286	0.79627	0.997282	0.997756	1	0.995958	0.988615
M02H5.4	M02H5.4	nhr-202	WBGene00019742	2	1.53406	1.49622	1.30721	0.957176	-0.438912	0.290363	-0.241868	0.691084	0.000474859	0.000927419	0.176166	0.738217	0.997756	0.622631	0.995958	0.284595
R90.2	R90.2	ttr-27	WBGene00011284	2	0.487844	1.39093	0.333722	1.19715	-0.386276	0.309735	-0.143088	0.875658	0.165906	0.00373818	0.860861	0.320198	0.997756	0.566734	0.995958	0.124907
F32B5.4	F32B5.4	F32B5.4	WBGene00017978	2	0.101507	2.66868	-0.176021	0.598985	-0.145433	0.0506366	-0.0912763	-0.360219	0.809026	0.000927419	0.953682	0.997282	0.997756	0.968763	0.995958	0.637998
B0273.1	B0273.1	B0273.1	WBGene00015097	2	0.614748	2.18018	0.292094	0.249837	-0.309023	-0.0199948	0.226573	-0.0948957	0.0647361	0.000927419	0.900924	0.997282	0.997756	0.983449	0.995958	0.954824
F26B1.8	F26B1.8	F26B1.8	WBGene00194703	2	0.638306	2.74636	0.334622	0.352707	0.1283	-0.110166	0.0811799	0.0959725	0.0117662	0.000927419	0.848241	0.997282	0.997756	0.904894	0.995958	0.933902
ZK418.2a	ZK418.2	ZK418.2	WBGene00022732	2	1.35673	2.22487	0.950354	0.4751	-0.0185313	-0.021955	0.131316	-0.134149	0.000474859	0.00373818	0.457449	0.997282	0.997756	0.983766	0.995958	0.929025
ZK1320.3.2	ZK1320.3	ZK1320.3	WBGene00014253	2	1.25162	1.60217	1.53094	1.82943	1.03391	0.560799	0.613651	0.538043	0.0139839	0.000927419	0.239571	0.113811	0.217522	0.11947	0.968538	0.487239
F56C3.9	F56C3.9	F56C3.9	WBGene00018946	2	2.48738	2.28368	2.12303	1.85713	1.72149	0.800288	0.950956	0.697356	0.000474859	0.000927419	0.00690507	0.0276361	0.174264	0.303601	0.937685	0.501542
C33F10.12	C33F10.12	C33F10.12	WBGene00016358	2	0.729412	2.34429	0.497423	0.538346	-0.407993	-0.982078	0.156619	-0.265637	0.010258	0.000927419	0.736869	0.997282	0.997756	0.204741	0.995958	0.804788
C56C10.6	C56C10.6	C56C10.6	WBGene00016963	2	0.95145	2.74894	0.669109	0.755899	-0.450453	-0.359638	0.17765	-0.0325289	0.0166977	0.00170179	0.659106	0.997282	0.997756	1	0.995958	0.982356
Y106G6G.4	Y106G6G.4	Y106G6G.4	WBGene00013713	2	0.843573	2.72898	0.460304	0.146518	-0.465618	-0.662142	0.060363	-0.0174245	0.0024104	0.000927419	0.762976	0.997282	0.978777	0.566077	0.995958	0.98584
T20B3.16	T20B3.16	clec-36	WBGene00044332	2	-0.250865	1.54341	0.253463	0.717905	-0.0650771	0.175746	-0.231387	0.518413	0.66686	0.00308286	0.933315	0.997282	0.997756	0.853648	0.995958	0.528152
Y106G6G.1	Y106G6G.1	Y106G6G.1	WBGene00013710	2	0.722109	1.73003	0.209893	0.783387	-0.745649	-0.746685	0.15248	-0.35401	0.0357196	0.00170179	0.950795	0.997282	0.830249	0.362298	0.995958	0.728499
B0252.5	B0252.5	B0252.5	WBGene00015089	2	1.04266	2.60293	0.501848	0.333683	-0.505651	-0.148883	-0.0590851	0.334749	0.00152002	0.000927419	0.718395	0.997282	0.991811	0.907718	0.995958	0.764315
F43G6.6	F43G6.6	jmjd-1.1	WBGene00005013	2	1.16777	2.6649	0.421131	0.387982	-0.249358	0.637807	0.308209	-0.192216	0.00266767	0.00242028	0.833581	0.997282	0.997756	1	0.995958	0.919286
C53B4.2	C53B4.2	C53B4.2	WBGene00008272	2	1.42631	1.82777	1.16002	0.548317	0.0527918	0.66161	0.11541	0.0639746	0.000861578	0.0173288	0.309083	0.997282	0.997756	1	0.995958	0.973177
Y87G2A.20	Y87G2A.20	Y87G2A.20	WBGene00044261	2	0.959364	1.69043	0.625668	0.640988	-0.304916	-0.254142	0.250232	0.144908	0.0104364	0.00434874	0.661185	0.997282	0.997756	0.865601	0.995958	0.932718
ZK1128.3	ZK1128.3	ZK1128.3	WBGene00014229	2	0.87418	1.59248	0.140775	0.565795	-0.590086	-0.0483115	0.383693	-0.494194	0.0127489	0.00434874	0.973319	0.997282	0.988817	0.968763	0.995616	0.561025
F55F8.7	F55F8.7	F55F8.7	WBGene00018895	2	1.47063	3.08878	1.048	0.749739	-0.508826	0.352245	0.659584	-0.0093334	0.000474859	0.000927419	0.33625	0.997282	0.991811	0.761313	0.944449	0.991214
T28B8.6	T28B8.6	T28B8.6	WBGene00044122	2	0.999598	2.73704	0.624914	0.384378	-0.0548697	-0.3642	0.535843	0.264594	0.00628001	0.00242028	0.674902	0.997282	0.997756	0.816858	0.968538	0.865804
C06A1.3	C06A1.3	C06A1.3	WBGene00007354	2	0.585726	2.20067	0.0549092	0.640358	-0.560166	-0.344516	0.0979677	-0.270201	0.0502753	0.000927419	0.987387	0.997282	0.952379	0.706154	0.995958	0.81371
F53B2.5	F53B2.5	F53B2.5	WBGene00009956	2	1.37792	2.67741	0.910677	0.614352	-0.322921	-0.269515	0.205781	-0.156077	0.000474859	0.000927419	0.444288	0.997282	0.997756	0.816858	0.995958	0.917551
H23L24.2	H23L24.2	H23L24.2	WBGene00019229	2	1.2779	2.60932	0.874784	0.763929	-0.105753	0.955449	0.366513	-0.487049	0.00396861	0.0214696	0.52146	0.997282	0.997756	1	0.995958	0.699627
F46B3.3c	F46B3.3	ttr-11	WBGene00009758	2	0.989287	13.7273	0	-0.158755	-1.51859	0.0339339	-0.0310536	-0.0872361	0.156837	0.000927419	1	1	0.997756	1	1	1
T27C10.7	T27C10.7	nspd-10	WBGene00020860	2	0.292301	2.27526	-0.0849528	0.681884	-0.500198	-0.266111	-0.221122	-0.413015	0.386857	0.000927419	0.983753	0.997282	0.948127	0.755908	0.995958	0.59921
F02E9.3	F02E9.3	F02E9.3	WBGene00008529	2	0.874471	2.39586	0.843871	0.341075	0.257426	-0.549862	0.228646	-0.157358	0.0106263	0.000927419	0.471363	0.997282	0.997756	0.534404	0.995958	0.916884
C25D7.1	C25D7.1	C25D7.1	WBGene00007714	2	1.06572	3.04716	0.201272	1.12779	-0.327899	-0.418768	-0.0825351	-0.364439	0.00120357	0.000927419	0.954248	0.683074	0.997756	0.726432	0.995958	0.739785
C47A4.3	C47A4.3	C47A4.3	WBGene00008124	2	0.940934	2.68105	0.327287	0.99159	-0.511314	-0.932935	0.194986	-0.33372	0.00467388	0.000927419	0.885572	0.969059	0.991811	0.4106	0.995958	0.789189
F21H7.4	F21H7.4	clec-233	WBGene00009030	2	1.86559	1.3827	0	7.34475	0.366785	0.496616	0	0	0.00212599	0.0202969	1	1	0.997756	0.525575	1	1
F21H7.5	F21H7.5	F21H7.5	WBGene00009031	2	0.400998	2.81304	0.106913	0.49648	-0.593705	-0.681803	0.216783	-1.8138	0.138175	0.000927419	0.981557	0.997282	0.716458	0.194394	0.995958	0.0548365
R10E4.7	R10E4.7	R10E4.7	WBGene00011203	2	0.894945	2.39469	0.472053	0.391606	-0.0436504	-0.829931	0.140552	-0.0767821	0.00212599	0.000927419	0.756211	0.997282	0.997756	0.275224	0.995958	0.959044
F16H6.10	F16H6.10	F16H6.10	WBGene00008900	2	1.83762	2.0852	8.57156	1.83092	1.1791	2.84239	8.38638	-0.339077	0.000474859	0.000927419	1	1	0.0754167	0.000947178	1	1
C09G9.4	C09G9.4	hdl-2	WBGene00006409	2	1.39682	2.48827	0.773216	0.414281	0.132225	-0.481674	0.466879	-0.117878	0.000474859	0.00170179	0.560963	0.997282	0.997756	1	0.990227	0.949858
C29E6.3	C29E6.3	pph-2	WBGene00004084	2	1.3072	2.25329	0.690769	0.125044	-1.00487	1.7497	0.102569	0.135813	0.000861578	0.0113444	0.631058	0.997282	0.700342	1	0.995958	0.937883
Y38E10A.17	Y38E10A.17	Y38E10A.17	WBGene00012595	2	0.714818	2.63129	0.617229	0.276985	-0.313954	-0.44651	0.0496909	-0.158666	0.00467388	0.000927419	0.618674	0.997282	0.997756	0.51701	0.995958	0.884903
T21G5.4	T21G5.4	T21G5.4	WBGene00020661	2	0.518845	2.24505	0.0864332	0.559121	-0.238	-0.279326	0.237317	-0.0156046	0.0594853	0.000927419	0.981916	0.997282	0.997756	0.70375	0.995958	0.984668
C15F1.2	C15F1.2	C15F1.2	WBGene00015795	2	1.70968	1.83634	3.32612	1.23228	0.143221	-0.667805	-0.0472252	0.271063	0.000474859	0.00434874	0.00378135	0.90039	0.997756	0.439212	0.995958	0.864363
F36H12.8	F36H12.8	ttbk-2	WBGene00018122	2	0.861486	2.59851	0.469665	0.582518	-0.969631	-0.135832	0.359277	-0.303374	0.0366241	0.00777133	0.795898	0.997282	0.829937	1	0.995958	0.8565
F15H10.7	F15H10.7	F15H10.7	WBGene00008874	2	1.47716	1.9952	1.18935	0.391812	0.524912	0.494968	0.0898388	0.512383	0.00120357	0.00722732	0.289917	0.997282	0.997756	0.611816	0.995958	0.601804
ZK1053.6	ZK1053.6	ZK1053.6	WBGene00014201	2	1.17678	2.76225	0.590949	0.51	-0.592074	-0.221403	0.22085	-0.221789	0.00293988	0.00434874	0.70512	0.997282	0.993553	1	0.995958	0.901451
ZK1053.2	ZK1053.2	ZK1053.2	WBGene00014197	2	1.19694	2.27215	0.291483	0.248558	-0.300539	-0.634023	0.246503	-0.223755	0.000474859	0.000927419	0.898954	0.997282	0.997756	0.461205	0.995958	0.854896
F17E9.5	F17E9.5	F17E9.5	WBGene00017542	2	0.388088	2.5584	0.082104	0.723266	-0.612529	-0.703144	0.143996	-0.47717	0.165906	0.000927419	0.982651	0.997282	0.700342	0.203295	0.995958	0.435234
K07C6.3	K07C6.3	cyp-35B2	WBGene00019471	2	3.03706	4.08362	0	0	0.15248	-0.800573	0	0	0.00371464	0.00551198	1	1	1	1	1	1
T27E7.1	T27E7.1	T27E7.1	WBGene00012087	2	0.544333	2.56062	0.073552	0.498394	-0.456235	-0.156535	0.153018	-0.306135	0.0438388	0.000927419	0.983821	0.997282	0.977244	0.863415	0.995958	0.712101
T28C12.3	T28C12.3	fbxa-202	WBGene00020890	2	1.56151	2.84784	1.22858	0.49134	0.137561	0.591551	0.427423	0.229303	0.000474859	0.000927419	0.269523	0.997282	0.997756	1	0.995616	0.881982
Y32B12A.3	Y32B12A.3	comt-2	WBGene00012518	5	2.955	4.40303	1.65774	2.92887	7.0944	3.59204	2.68128	1.8385	0.00152002	0.000927419	0.305983	0.0935399	0.73913	0.00242805	0.535464	0.20069
Y47H10A.5	Y47H10A.5	Y47H10A.5	WBGene00012961	5	2.98879	2.96688	1.61003	1.39249	3.09697	3.78633	0.951367	0.847664	0.000474859	0.000927419	0.0688407	0.234649	0.00322064	0.000947178	0.61652	0.0951083
F55G11.5a	F55G11.5	dod-22	WBGene00010125	5	5.07931	7.57545	4.57259	7.62728	4.22847	4.22869	4.02579	4.68647	0.000474859	0.000927419	0.00378135	0.00401875	0.00322064	0.000947178	0.00398319	0.00207553
C31A11.7	C31A11.7	oac-7	WBGene00007835	5	0.964974	1.83968	1.90217	1.52194	1.28622	2.23778	1.66988	2.00395	0.0420241	0.00308286	0.0441742	0.234649	0.365521	0.000947178	0.16006	0.00369156
C31A11.5	C31A11.5	oac-6	WBGene00007833	5	3.75893	4.3949	3.89885	3.45119	2.93114	1.66861	2.86892	2.21871	0.000474859	0.000927419	0.00378135	0.00401875	0.00322064	0.000947178	0.00398319	0.00207553
Y71G12B.2	Y71G12B.2	Y71G12B.2	WBGene00022142	5	3.73474	4.86326	4.64049	4.57898	2.79823	4.05982	3.65658	4.07458	0.000474859	0.000927419	0.00378135	0.00401875	0.0367513	0.000947178	0.0165245	0.00207553
C02F5.11	C02F5.11	tsp-2	WBGene00006628	5	6.04819	4.88823	4.3724	4.59444	3.93863	4.43073	4.99667	4.93885	0.000474859	0.000927419	0.00378135	0.00401875	0.00322064	0.000947178	0.00398319	0.00207553
ZK673.9	ZK673.9	clec-143	WBGene00014063	5	2.38572	3.53055	3.0546	2.76464	3.88808	2.59994	3.99028	4.00959	0.000474859	0.000927419	0.00378135	0.00401875	0.0367513	0.000947178	0.00398319	0.00207553
F02E8.6	F02E8.6	ncr-1	WBGene00003561	5	1.14546	0.7189	0.881848	0.446937	1.05052	1.46527	0.758002	1.21015	0.000474859	0.113646	0.387245	0.997282	0.0579863	0.000947178	0.61413	0.00207553
ZC47.4	ZC47.4	fbxa-30	WBGene00013837	5	3.311	3.95066	1.67892	1.51409	1.24625	4.68884	1.49796	2.09049	0.000474859	0.00170179	0.0533782	0.174287	0.948828	0.0506355	0.181688	0.00207553
C16B8.3	C16B8.3	C16B8.3	WBGene00015823	5	1.46565	2.03298	1.53155	2.07689	0.653256	1.48069	0.646324	0.825654	0.000474859	0.000927419	0.00378135	0.00401875	0.541398	0.000947178	0.798357	0.063678
Y17G7B.8	Y17G7B.8	Y17G7B.8	WBGene00012462	5	3.32889	3.68693	3.56918	3.38994	2.2392	2.12504	2.4429	2.29233	0.000474859	0.000927419	0.108045	0.0506363	0.0754167	0.000947178	0.107819	0.00369156
F19B2.5.2	F19B2.5	F19B2.5	WBGene00008944	5	0.844583	2.48411	8.77881	9.91112	2.07171	2.63059	11.7594	-0.184031	0.0132883	0.000927419	1	1	0.00322064	0.000947178	0.968538	1
H20E11.3a	H20E11.3	H20E11.3	WBGene00019215	5	1.53965	2.20707	1.91802	2.47079	2.76535	2.14315	3.5413	3.47666	0.000474859	0.000927419	0.0149357	0.210785	0.00322064	0.000947178	0.00398319	0.00207553
C48D5.1a	C48D5.1	nhr-6	WBGene00003605	5	2.33829	2.50573	2.81789	2.07563	1.87067	3.95762	2.13223	4.27638	0.0225592	0.000927419	0.00690507	0.161619	0.438487	0.000947178	0.399411	0.483002
F20G2.5	F20G2.5	F20G2.5	WBGene00008988	5	4.39104	5.27567	4.99303	5.5595	5.73421	3.96589	5.43451	4.86352	0.000474859	0.000927419	0.00378135	0.00401875	0.00322064	0.000947178	0.00398319	0.00207553
C23G10.11	C23G10.11	C23G10.11	WBGene00016017	5	5.39891	1.50975	2.1454	-0.134189	5.82616	2.90475	2.59224	1.7151	0.000474859	0.0155898	0.0250763	0.997282	0.786016	0.000947178	0.224158	0.0607284
F08B1.1a.2	F08B1.1	vhp-1	WBGene00006923	5	1.38484	1.06818	1.28748	1.2114	0.857137	1.15929	0.892682	1.17394	0.000474859	0.00667194	0.216833	0.28243	0.390257	0.00242805	0.586524	0.0381214
ZK6.10	ZK6.10	dod-19	WBGene00022644	5	1.35479	2.72572	1.96864	3.00875	1.61133	2.25146	1.63073	2.58101	0.000474859	0.000927419	0.00965777	0.00401875	0.00322064	0.000947178	0.00398319	0.00207553
Y17D7B.3	Y17D7B.3	Y17D7B.3	WBGene00012451	5	2.47302	5.9347	8.38297	5.65755	3.25708	5.81083	3.05766	4.67831	0.000474859	0.051164	0.684348	0.0162374	0.10317	0.0444294	0.131778	0.00853006
Y17D7B.2	Y17D7B.2	Y17D7B.2	WBGene00012450	5	3.82714	5.20451	5.59269	5.30018	4.21952	3.45692	3.46381	3.02872	0.000474859	0.000927419	0.00378135	0.00401875	0.131636	0.000947178	0.0236155	0.00207553
K09D9.1	K09D9.1	K09D9.1	WBGene00019564	5	3.2651	3.66644	3.86671	4.42227	3.278	3.73963	3.58932	4.58053	0.000474859	0.000927419	0.00378135	0.00401875	0.00322064	0.000947178	0.00398319	0.00207553
C49G7.12	C49G7.12	C49G7.12	WBGene00077593	5	2.38665	4.58944	5.54091	5.10782	3.50055	5.32686	4.73182	6.01813	0.000474859	0.000927419	0.00378135	0.00401875	0.00322064	0.000947178	0.00398319	0.00207553
C49G7.10	C49G7.10	C49G7.10	WBGene00016788	5	1.88943	2.58346	2.73038	3.14756	1.56068	2.55341	1.77502	2.58817	0.000474859	0.000927419	0.00378135	0.00401875	0.00322064	0.000947178	0.00398319	0.00207553
Y58A7A.4	Y58A7A.4	Y58A7A.4	WBGene00021978	5	2.94713	3.76263	4.80098	4.0219	2.15753	3.08541	2.87156	3.19514	0.000474859	0.000927419	0.00378135	0.00401875	1	0.000947178	0.18574	0.00207553
Y58A7A.5	Y58A7A.5	Y58A7A.5	WBGene00021979	5	2.19914	3.55635	3.84812	3.48151	0.458323	2.3726	1.69079	2.02375	0.000474859	0.000927419	0.00378135	0.00401875	0.997756	0.000947178	0.0446875	0.00207553
F21C10.11a	F21C10.11	F21C10.11	WBGene00017660	5	3.54457	1.84667	1.82768	2.33918	2.16054	2.25222	3.10507	2.06114	0.000474859	0.000927419	0.0546746	0.00401875	0.00615646	0.000947178	0.00398319	0.00207553
T16G1.5	T16G1.5	T16G1.5	WBGene00011799	5	1.28394	2.831	2.2773	2.37744	1.88104	3.90768	3.61958	3.69641	0.000861578	0.000927419	0.00378135	0.0186677	0.0115287	0.000947178	0.00398319	0.00207553
T16G1.6	T16G1.6	T16G1.6	WBGene00011800	5	0.418486	1.98325	0.560015	-0.403649	1.63037	1.85261	1.63611	2.30753	0.261815	0.000927419	0.70466	0.997282	0.0184157	0.000947178	0.0355028	0.00207553
Y39D8C.1	Y39D8C.1	abt-4	WBGene00000022	5	0.177118	1.14148	0.827174	1.2728	0.925845	1.23423	1.04474	1.27721	0.582902	0.00242028	0.404221	0.0506363	0.0754167	0.000947178	0.0993868	0.00207553
C48B4.1.2	C48B4.1	C48B4.1	WBGene00008167	5	0.682961	1.41197	1.39076	1.23623	1.83437	1.17593	1.28767	1.61684	0.159491	0.000927419	0.558174	0.197172	0.00322064	0.000947178	0.0653264	0.00207553
F23B2.12	F23B2.12	pcp-2	WBGene00003957	5	0.437008	2.31184	1.27421	2.02697	3.33751	1.84339	3.37364	2.64384	0.134895	0.000927419	0.278219	0.0276361	0.00322064	0.000947178	0.00398319	0.00207553
F44G3.10	F44G3.10	F44G3.10	WBGene00009710	5	4.65577	4.05454	3.58851	3.11852	4.78842	2.1276	3.515	3.15	0.000474859	0.000927419	0.00378135	0.0073908	0.337909	0.000947178	0.00398319	0.00207553
C13D9.1	C13D9.1	srr-6	WBGene00005657	5	4.22023	2.5925	3.00844	2.43593	3.05871	1.62656	1.88181	1.80668	0.000474859	0.000927419	0.00378135	0.00401875	0.0367513	0.000947178	0.1572	0.00369156
Y41D4B.16	Y41D4B.16	hpo-6	WBGene00021518	5	2.92693	3.81752	3.67537	4.63189	3.4837	3.73493	3.64801	3.83685	0.00371464	0.0718422	0.531931	0.809293	0.00322064	0.000947178	0.323767	0.0435861
C54D10.13	C54D10.13	C54D10.13	WBGene00045400	5	2.51753	1.68466	1.59051	1.54944	1.49618	2.27381	1.19843	1.78804	0.000474859	0.000927419	0.0978142	0.203222	0.168754	0.000947178	0.74299	0.011308
B0496.7	B0496.7	valv-1	WBGene00015216	5	3.22289	2.66203	3.11018	2.77301	1.01211	2.59869	0.906373	1.71176	0.000474859	0.023128	0.0211756	0.45874	0.997756	0.000947178	0.968538	0.051868
Y69A2AL.2	Y69A2AL.2	Y69A2AL.2	WBGene00044468	5	2.74189	3.25978	1.73934	1.93245	2.08231	3.18952	1.66219	2.48974	0.000474859	0.000927419	0.0172211	0.00401875	0.00322064	0.000947178	0.00398319	0.00207553
Y38H6C.11	Y38H6C.11	fbxa-150	WBGene00012624	5	1.22864	1.47443	1.67466	1.20904	0.776369	1.58568	0.800778	1.29025	0.000474859	0.000927419	0.0348622	0.291906	0.704096	0.000947178	0.825993	0.0130226
T24A6.7	T24A6.7	T24A6.7	WBGene00020747	5	2.22425	4.44138	3.65553	2.47511	3.38435	3.83718	4.1137	2.98773	0.00692799	0.145433	0.0312821	0.0401875	0.24614	0.000947178	0.123433	0.00511508
C18H9.6	C18H9.6	C18H9.6	WBGene00016004	5	1.18795	1.22737	0.618719	0.755041	2.24829	1.22794	2.42122	1.54851	0.000474859	0.000927419	0.576086	0.754863	0.00322064	0.000947178	0.00398319	0.00207553
Y54G2A.49	Y54G2A.49	Y54G2A.49	WBGene00044492	5	2.01726	3.3934	1.00596	0.484913	2.68064	2.35813	0.98401	0.956771	0.000474859	0.000927419	0.519185	0.997282	0.00322064	0.000947178	0.840082	0.29893
D2007.1	D2007.1	D2007.1	WBGene00017041	5	1.86076	2.38966	1.82446	2.30977	1.46252	1.04312	1.18543	0.944658	0.000474859	0.000927419	0.0191675	0.00401875	0.0269783	0.00531842	0.267297	0.0716828
H43E16.1	H43E16.1	H43E16.1	WBGene00019273	5	0.82936	1.77637	2.28451	2.43602	2.1321	2.58416	1.92434	2.53608	0.00714319	0.000927419	0.00378135	0.00401875	0.00322064	0.000947178	0.00398319	0.00207553
T26H5.9	T26H5.9	T26H5.9	WBGene00044206	5	4.29499	1.19556	0.78842	0.198873	2.3513	3.73677	1.67011	2.10042	0.000474859	0.0468365	0.549637	0.997282	0.0089604	0.000947178	0.0165245	0.00207553
F36G9.12	F36G9.12	oac-20	WBGene00009488	5	3.17334	4.52424	5.17803	6.03265	1.45344	1.14957	0.852662	2.31921	0.000474859	0.000927419	0.00378135	0.00401875	0.00615646	0.000947178	0.968538	0.0144676
Y34B4A.6	Y34B4A.6	Y34B4A.6	WBGene00021322	5	0.528081	1.70399	0.970737	2.33396	1.2258	1.17772	1.33543	1.09077	0.0372271	0.000927419	0.231313	0.00401875	0.00322064	0.000947178	0.00741585	0.0199664
Y54G2A.33	Y54G2A.33	clec-84	WBGene00021895	5	1.3224	2.18864	1.16662	2.02126	1.38635	2.06711	2.01781	1.80282	0.000474859	0.000927419	0.187972	0.00401875	0.00322064	0.000947178	0.00398319	0.00207553
F08F1.8.1	F08F1.8	tth-1	WBGene00006649	5	2.26699	1.3929	1.85886	1.77235	0.525909	1.24416	1.48254	1.37555	0.000474859	0.000927419	0.00378135	0.00401875	0.870192	0.000947178	0.00398319	0.00207553
R03G8.3	R03G8.3	R03G8.3	WBGene00010998	5	2.61005	2.10731	2.50665	2.21659	2.44128	1.70222	1.79142	1.454	0.000474859	0.000927419	0.00378135	0.00401875	0.00322064	0.000947178	0.00398319	0.00369156
C10C5.2	C10C5.2	C10C5.2	WBGene00007506	5	2.08611	3.14519	3.40767	3.05042	2.7193	4.23871	2.87131	3.10055	0.000474859	0.000927419	0.00378135	0.00401875	0.00322064	0.000947178	0.00398319	0.00207553
T28D6.2	T28D6.2	tba-7	WBGene00006533	5	1.81508	1.87608	1.8843	2.37545	1.20542	1.66863	1.48859	1.43238	0.0024104	0.0202969	0.418629	0.0487121	0.809346	0.000947178	0.852209	0.0507584
F53E10.4	F53E10.4	irg-3	WBGene00018760	5	0.222401	1.19236	0.165286	0.716894	6.04001	4.92579	5.53767	4.99913	0.523472	0.000927419	0.960062	0.959888	0.00322064	0.000947178	0.00398319	0.00207553
F35E12.8a	F35E12.8	F35E12.8	WBGene00009432	5	2.41775	4.08912	3.39846	4.64388	3.07328	3.92309	3.54724	4.12467	0.000474859	0.000927419	0.00378135	0.00401875	0.00322064	0.000947178	0.00398319	0.00207553
W02A2.9	W02A2.9	W02A2.9	WBGene00044280	5	3.31537	3.32468	1.89385	2.16569	1.26376	1.8045	0.763114	1.58384	0.000474859	0.000927419	0.00965777	0.00401875	0.655004	0.000947178	0.968538	0.0205144
ZC47.5	ZC47.5	fbxa-31	WBGene00013838	5	1.98014	2.04804	2.11966	2.2436	1.72507	1.58397	1.78743	2.16919	0.000474859	0.000927419	0.00690507	0.00401875	0.0291935	0.000947178	0.0355028	0.00207553
H03A11.2	H03A11.2	H03A11.2	WBGene00010357	5	0.860038	1.39377	1.89136	1.85644	1.31316	1.30743	0.813923	1.19387	0.0075773	0.00170179	0.0172211	0.0235244	0.0231392	0.000947178	0.722503	0.0137274
F25A2.1	F25A2.1	F25A2.1	WBGene00017764	5	4.72871	7.09651	5.4585	6.49271	4.06191	4.20585	3.46723	4.66586	0.000474859	0.000927419	0.00378135	0.00401875	0.00322064	0.000947178	0.00398319	0.00207553
C33C12.3a	C33C12.3	gba-1	WBGene00016335	5	1.35619	1.95301	1.04507	1.61379	0.976163	0.653958	0.836779	1.71332	0.000474859	0.000927419	0.308595	0.0276361	0.140459	0.0577784	0.709804	0.0556155
C29F3.7a	C29F3.7	C29F3.7	WBGene00007807	5	0.748891	2.46998	4.49204	3.9861	1.96218	1.62301	4.00614	3.08704	0.0238548	0.000927419	0.00378135	0.00401875	0.00322064	0.000947178	0.00398319	0.00207553
F38A5.3a	F38A5.3	lec-11	WBGene00002274	5	2.23824	3.05116	2.92474	3.36273	2.14214	2.16019	2.49294	2.54383	0.000474859	0.000927419	0.00378135	0.00401875	0.00322064	0.000947178	0.00398319	0.00207553
Y75B8A.21	Y75B8A.21	fbxa-89	WBGene00013555	5	1.70828	2.6807	2.59049	2.25341	1.86278	2.14956	1.88125	1.84204	0.00942236	0.000927419	0.0172211	0.0276361	0.218909	0.00632705	0.164455	0.0218234
ZC47.14	ZC47.14	fbxa-37	WBGene00013845	5	0.982841	1.26315	1.6187	1.51594	1.17394	1.76928	1.1265	1.3978	0.00858181	0.00928327	0.0458726	0.113811	0.233716	0.000947178	0.452253	0.0137274
K01F9.2	K01F9.2	K01F9.2	WBGene00010475	5	1.36134	1.12297	1.15349	0.918528	1.75583	2.01632	1.70514	1.80561	0.000474859	0.0227579	0.216833	0.832133	0.00615646	0.000947178	0.0189374	0.00207553
Y22F5A.6	Y22F5A.6	lys-3	WBGene00003092	5	6.9005	6.22912	6.33409	6.39808	2.37305	2.17292	1.97206	2.01842	0.000474859	0.000927419	0.00378135	0.00401875	0.0424568	0.000947178	0.0812347	0.00207553
Y22F5A.5	Y22F5A.5	lys-2	WBGene00003091	5	3.61648	4.85113	4.23326	4.1611	3.88618	3.85142	3.95865	3.84317	0.000474859	0.000927419	0.00378135	0.00401875	0.00322064	0.000947178	0.00398319	0.00207553
T01D3.6b	T01D3.6	T01D3.6	WBGene00011330	5	3.21605	4.32642	2.72692	3.69615	2.62392	4.0676	3.65611	4.14526	0.000474859	0.000927419	0.00378135	0.00401875	0.00322064	0.000947178	0.00398319	0.00207553
C33H5.13	C33H5.13	C33H5.13	WBGene00016379	5	2.04623	2.3958	1.89352	2.52972	0.892654	1.90569	1.60163	1.75197	0.000474859	0.000927419	0.00378135	0.00401875	0.342147	0.000947178	0.0165245	0.00207553
C05A9.1a	C05A9.1	pgp-5	WBGene00003999	5	1.32113	4.31416	4.83042	4.91405	2.48713	4.30469	5.55016	5.23608	0.00266767	0.000927419	0.369707	0.00401875	0.00322064	0.000947178	0.00398319	0.00207553
F53A9.8	F53A9.8	F53A9.8	WBGene00018731	5	4.4543	2.62007	1.53202	1.19888	1.86026	4.54268	2.62852	3.61835	0.000474859	0.000927419	0.0605016	0.152757	0.00322064	0.000947178	0.00398319	0.00207553
F53A9.6	F53A9.6	F53A9.6	WBGene00018729	5	4.44622	3.08799	2.81315	1.53775	1.96722	1.98982	2.53854	2.21586	0.000474859	0.000927419	0.00378135	0.0105218	0.00322064	0.000947178	0.00398319	0.00207553
F53A9.7	F53A9.7	F53A9.7	WBGene00018730	5	5.71104	4.44712	4.31462	3.18474	1.00435	1.82529	1.93189	2.2898	0.000474859	0.000927419	0.00378135	0.00401875	0.425218	0.000947178	0.00398319	0.00207553
F53A9.1	F53A9.1	F53A9.1	WBGene00018724	5	3.32063	2.33694	2.42515	1.43059	2.32419	3.24988	2.71581	2.52354	0.000474859	0.000927419	0.00378135	0.0872947	0.00322064	0.000947178	0.00398319	0.00207553
F53A9.2	F53A9.2	F53A9.2	WBGene00018725	5	6.49412	6.0772	5.7716	5.61601	4.34335	3.22429	2.8469	2.96732	0.000474859	0.000927419	0.00378135	0.00401875	0.228229	0.000947178	0.0690662	0.00207553
ZK1290.14	ZK1290.14	ZK1290.14	WBGene00044396	5	1.15081	1.35715	0.869455	1.03775	1.69102	1.84646	1.83148	2.20887	0.00120357	0.000927419	0.442998	0.523586	0.00322064	0.000947178	0.00741585	0.00207553
F35C5.9	F35C5.9	clec-66	WBGene00009397	5	1.68611	2.34726	1.61323	1.98963	3.16622	2.96836	4.1587	3.70341	0.000474859	0.000927419	0.0392499	0.0073908	0.00322064	0.000947178	0.00398319	0.00207553
F10E9.12	F10E9.12	F10E9.12	WBGene00017361	5	1.33119	0.996753	0.3537	-0.404934	0.946304	2.05665	0.788098	1.43489	0.000474859	0.0395675	0.862517	0.997282	0.518318	0.000947178	0.874206	0.00207553
K08D8.4d	K08D8.4	K08D8.4	WBGene00010658	5	4.39333	4.26218	3.96157	5.29816	3.42265	3.27749	3.19207	4.29365	0.0161833	0.189525	0.0331856	0.0538434	0.0803139	0.000947178	0.00398319	0.00207553
K08D8.4a	K08D8.4	K08D8.4	WBGene00010658	5	1.14269	2.17043	2.12382	2.98102	2.77798	3.13207	2.7643	2.47618	0.0548276	0.00242028	0.179728	0.112784	0.00322064	0.000947178	0.00398319	0.00369156
T25E12.12	T25E12.12	fbxa-127	WBGene00012027	5	4.63056	4.61519	4.72742	2.9693	3.93172	3.10673	4.41213	3.64875	0.000474859	0.000927419	0.00378135	0.00401875	0.0309605	0.000947178	0.0596501	0.00207553
T25E12.13	T25E12.13	srz-99	WBGene00012028	5	4.71314	5.03484	4.89621	2.45941	4.28871	2.83947	5.06795	2.92265	0.00714319	0.00491944	0.0501526	0.0235244	0.530825	0.000947178	0.82958	0.00636764
Y37H2A.14	Y37H2A.14	Y37H2A.14	WBGene00045416	5	1.73787	3.83642	2.19722	3.90735	2.35375	4.77491	1.22019	2.64703	0.000474859	0.000927419	0.0231786	0.00401875	0.00322064	0.000947178	0.201691	0.00207553
C06B3.2	C06B3.2	oac-3	WBGene00007361	5	1.83359	2.49508	1.40403	1.59678	2.57969	2.69193	1.63342	1.76574	0.00561276	0.000927419	0.38002	0.440948	0.221252	0.00366533	0.391328	0.0130226
T06E6.15	T06E6.15	T06E6.15	WBGene00044759	5	2.13178	2.17323	3.65893	2.08374	2.16314	2.06152	1.81092	2.00509	0.011029	0.00722732	0.298417	0.255309	0.612518	0.003081	0.754373	0.0275685
C32H11.12	C32H11.12	dod-24	WBGene00007875	5	0.357504	2.60466	0.159881	1.94068	6.48655	5.58362	6.08853	5.55153	0.289345	0.000927419	0.972307	0.0466298	0.00322064	0.000947178	0.00398319	0.00207553
C02F5.8	C02F5.8	tsp-1	WBGene00006627	5	6.11005	5.25415	5.57005	4.69146	4.03725	4.86998	3.91162	4.75362	0.000474859	0.000927419	0.00378135	0.00401875	0.00322064	0.000947178	0.00398319	0.00207553
Y47D3A.2	Y47D3A.2	fbxa-128	WBGene00012923	5	1.85615	1.55184	1.89304	2.05638	2.59882	3.89891	3.41259	2.90285	0.000474859	0.000927419	0.0471327	0.0276361	0.00322064	0.000947178	0.00398319	0.00207553
F31F7.1c	F31F7.1	F31F7.1	WBGene00017964	5	2.54748	1.71056	1.01556	-0.0125272	1.31178	1.60706	1.56171	1.74734	0.000474859	0.00170179	0.501	0.997282	0.137996	0.000947178	0.089867	0.0490732
Y17G7B.11	Y17G7B.11	arrd-7	WBGene00012464	5	0.732076	1.4757	1.71674	2.11596	-0.162882	0.835899	-0.069207	0.735227	0.0123687	0.000927419	0.00690507	0.00401875	0.997756	0.0166884	0.995958	0.163875
Y75B8A.28	Y75B8A.28	Y75B8A.28	WBGene00013559	5	2.94867	2.23035	2.1567	2.3302	3.26441	1.75911	2.12064	1.62607	0.000474859	0.000927419	0.00690507	0.0259119	0.00322064	0.000947178	0.00398319	0.00207553
C44H9.5	C44H9.5	C44H9.5	WBGene00008100	5	1.16078	0.646348	0.896347	-0.00280613	1.18135	1.00803	1.27294	1.07301	0.000474859	0.219383	0.419243	0.998035	0.0836882	0.000947178	0.150051	0.0212331
C08E8.4	C08E8.4	C08E8.4	WBGene00007440	5	3.73315	2.79443	2.42983	2.55371	3.40228	4.56816	2.13839	3.43042	0.000474859	0.000927419	0.00378135	0.00401875	0.00322064	0.000947178	0.00398319	0.00207553
M28.8	M28.8	M28.8	WBGene00010899	5	1.46922	0.976645	0.891175	1.32389	2.58973	2.56399	2.39885	2.3828	0.000474859	0.0234444	0.458043	0.118679	0.00322064	0.000947178	0.00398319	0.00207553
F39G3.5a	F39G3.5	F39G3.5	WBGene00018210	5	1.01884	1.04236	0.94982	1.69849	0.862014	1.242	1.52796	1.06887	0.00604073	0.0408573	0.442742	0.0985021	0.598526	0.000947178	0.0958984	0.0548365
ZK1005.1a	ZK1005.1	pme-5	WBGene00004053	5	2.67166	3.43445	4.41033	3.30615	2.4725	1.41387	2.1772	1.67148	0.000474859	0.00308286	0.0620231	0.0259119	0.0309605	0.00242805	0.154967	0.0352097
T04F8.7a	T04F8.7	T04F8.7	WBGene00011445	5	1.23107	1.35519	1.07791	1.39299	1.88174	2.37216	2.23496	2.36048	0.000474859	0.00242028	0.298417	0.210785	0.00322064	0.000947178	0.00398319	0.00207553
F57B9.3	F57B9.3	F57B9.3	WBGene00018997	5	2.84325	3.3431	4.0992	3.63029	1.32969	4.2453	1.41993	3.29125	0.000474859	0.00170179	0.0501526	0.0134895	1	0.00728876	0.830886	0.011308
C49C8.5.1	C49C8.5	C49C8.5	WBGene00016769	5	2.39524	2.53668	3.06932	2.87222	2.76561	2.13845	2.74919	2.35268	0.000474859	0.000927419	0.0149357	0.00401875	0.00322064	0.000947178	0.00398319	0.00207553
C05B5.5	C05B5.5	C05B5.5	WBGene00007322	5	3.69921	4.86363	3.68934	4.05422	2.35733	2.161	2.2941	2.61661	0.000474859	0.000927419	0.00378135	0.00401875	0.0089604	0.000947178	0.0212128	0.00207553
Y9C9A.8	Y9C9A.8	Y9C9A.8	WBGene00021178	5	2.52565	3.21026	3.49045	2.95918	4.11027	1.8163	5.07188	2.81295	0.000474859	0.000927419	0.00690507	0.00401875	0.00322064	0.000947178	0.00398319	0.00207553
F49F1.6	F49F1.6	F49F1.6	WBGene00018646	5	1.62273	2.87358	0.689807	1.33525	5.25405	3.43432	5.42308	3.15521	0.000474859	0.000927419	0.697952	0.49869	0.00322064	0.000947178	0.00398319	0.00207553
F49F1.7	F49F1.7	F49F1.7	WBGene00018647	5	1.42281	3.44744	-1.71637	0	2.86316	1.73565	-1.19729	7.49459	0.00266767	0.000927419	1	1	0.00322064	0.000947178	1	1
F49F1.1	F49F1.1	F49F1.1	WBGene00018643	5	1.41224	3.94737	-1.9038	1.58576	3.40977	2.07736	2.45525	1.7483	0.0125767	0.000927419	0.200556	0.657953	0.00322064	0.000947178	0.00398319	0.00207553
M02F4.7	M02F4.7	clec-265	WBGene00019738	5	2.97379	3.7233	3.84641	3.40578	2.10921	2.64416	2.45863	2.58743	0.000474859	0.000927419	0.00378135	0.00401875	0.00322064	0.000947178	0.00398319	0.00207553
T24B8.5	T24B8.5	T24B8.5	WBGene00011979	5	6.02981	6.58073	4.64647	5.56052	3.74809	2.08394	3.0736	2.73493	0.000474859	0.000927419	0.00378135	0.00401875	0.00322064	0.000947178	0.00398319	0.00207553
W01A11.4	W01A11.4	lec-10	WBGene00002273	5	2.01588	2.89136	2.55669	3.52183	1.38255	1.42454	1.404	1.50032	0.000474859	0.000927419	0.00378135	0.00401875	0.00322064	0.000947178	0.00398319	0.00207553
F17C11.11a	F17C11.11	F17C11.11	WBGene00008922	5	2.01258	2.34509	1.36256	1.4281	1.8601	2.10304	1.31339	1.78767	0.000474859	0.000927419	0.0591982	0.0162374	0.00322064	0.000947178	0.0105654	0.00207553
C52B9.6	C52B9.6	twk-28	WBGene00006680	5	2.52364	2.76167	3.0916	2.8775	2.89769	1.79603	2.87615	2.25049	0.000474859	0.000927419	0.073026	0.223177	0.00615646	0.00856701	0.115084	0.0342131
K09C8.1	K09C8.1	pbo-4	WBGene00003943	5	1.16321	1.23156	1.08714	1.33428	1.2237	0.987103	1.60408	0.865943	0.000474859	0.00308286	0.220123	0.070627	0.0138379	0.000947178	0.0105654	0.0556155
Y40D12A.2	Y40D12A.2	Y40D12A.2	WBGene00021503	5	0.545443	1.24601	1.18606	0.882481	2.49821	1.67506	2.20934	2.42124	0.0582307	0.000927419	0.337737	0.997282	0.00322064	0.000947178	0.00398319	0.00207553
C50F4.9	C50F4.9	C50F4.9	WBGene00008234	5	2.02403	1.52586	0.882569	0.570964	1.98322	2.36268	2.30476	1.99093	0.000474859	0.00242028	0.478902	0.997282	0.0089604	0.000947178	0.00741585	0.00207553
F40F4.6	F40F4.6	F40F4.6	WBGene00018237	5	0.573962	1.89966	1.39709	2.4659	1.314	1.53597	1.57913	1.3109	0.0185459	0.000927419	0.0250763	0.00401875	0.00322064	0.000947178	0.00398319	0.0104799
ZC443.6	ZC443.6	ugt-16	WBGene00013901	5	0.345085	1.7938	1.29749	1.02074	2.11854	2.66743	2.24211	2.50504	0.316563	0.000927419	0.157586	0.357315	0.00322064	0.000947178	0.00398319	0.00207553
T12B5.8	T12B5.8	fbxa-59	WBGene00020455	5	2.13147	2.21102	1.29823	1.14708	2.03614	2.42298	0.483443	-0.24488	0.000474859	0.000927419	0.452409	0.997282	0.00322064	0.000947178	0.995958	0.917139
H06H21.10a	H06H21.10	tat-2	WBGene00019166	5	2.12731	2.84233	2.67391	2.31859	0.645712	0.556479	0.881214	1.46432	0.000474859	0.000927419	0.00378135	0.00401875	0.82536	0.114429	0.874206	0.0121307
Y22D7AR.9	Y22D7AR.9	fbxa-74	WBGene00021262	5	2.64795	4.27057	3.34863	3.84659	1.30011	2.72492	1.7284	3.10179	0.000474859	0.000927419	0.00378135	0.00401875	0.0089604	0.000947178	0.00398319	0.00207553
F22H10.2	F22H10.2	F22H10.2	WBGene00017726	5	3.92889	3.29205	3.39439	2.85048	1.36985	2.38947	0.527062	0.788133	0.000474859	0.000927419	0.00378135	0.00401875	0.0934917	0.000947178	0.968538	0.129514
F39E9.1	F39E9.1	F39E9.1	WBGene00018194	5	2.50634	3.34519	3.03125	4.37446	1.05573	1.23986	1.05197	1.48889	0.000474859	0.000927419	0.00378135	0.00401875	0.565433	0.0353685	0.439716	0.00511508
F33H12.5	F33H12.5	sri-36	WBGene00005548	5	13.641	14.333	5.36155	6.51285	3.71526	15.7746	5.52726	5.94729	0.000474859	0.000927419	0.177601	0.61173	0.978777	0.000947178	0.959661	0.0199664
Y94H6A.10	Y94H6A.10	Y94H6A.10	WBGene00022382	5	1.21926	2.04104	3.89421	0.289316	1.32497	2.88299	0.998687	-0.587169	0.000474859	0.000927419	0.683208	1	0.00322064	0.000947178	1	0.79234
F56D2.5	F56D2.5	F56D2.5	WBGene00018966	5	0.903194	1.60886	2.22815	1.38577	1.18697	2.50225	1.82784	2.13385	0.00776212	0.000927419	0.00378135	0.151539	0.154623	0.000947178	0.0212128	0.00207553
T05F1.9	T05F1.9	T05F1.9	WBGene00011494	5	3.07288	3.46561	3.44235	3.15607	4.48922	4.08143	5.15979	4.04188	0.00120357	0.00491944	0.270439	0.180844	0.0934917	0.000947178	0.222391	0.00207553
F25E2.4	F25E2.4	ifd-2	WBGene00002058	5	1.50531	1.4914	1.89916	2.34507	0.888497	1.65905	1.27456	1.20662	0.000474859	0.000927419	0.00690507	0.00401875	0.170615	0.000947178	0.0552818	0.00511508
Y82E9BL.20	Y82E9BL.20	linc-40	WBGene00219770	5	2.379	4.15623	2.83022	4.92763	1.07006	2.4445	0.758025	0.643319	0.000474859	0.000927419	0.00378135	0.00401875	0.648248	0.003081	0.968538	0.521844
F13A7.11	F13A7.11	F13A7.11	WBGene00008726	5	4.30745	4.31028	4.61375	4.01925	1.02421	1.81182	1.93705	2.33504	0.000474859	0.000927419	0.00378135	0.00401875	0.463537	0.000947178	0.0376699	0.00207553
C03B1.14	C03B1.14	C03B1.14	WBGene00015382	5	0.99376	1.30944	0.788978	0.880757	1.12169	1.63391	0.9553	1.16749	0.00371464	0.00722732	0.525138	0.949009	0.199571	0.000947178	0.612926	0.0218234
F47D12.6	F47D12.6	F47D12.6	WBGene00018562	5	1.95623	2.09335	1.78661	1.94722	1.70471	2.04271	1.08642	1.36736	0.000474859	0.000927419	0.0149357	0.0210984	0.0184157	0.000947178	0.519959	0.0176731
F09B9.1	F09B9.1	oac-14	WBGene00008602	5	5.15121	2.08401	3.46072	0.8313	3.30502	2.15028	1.75241	1.51713	0.000474859	0.000927419	0.00378135	0.738418	0.00322064	0.000947178	0.0165245	0.00207553
R07B1.10	R07B1.10	lec-8	WBGene00002271	5	1.86466	1.32766	1.56178	1.87709	0.404862	1.66309	0.511942	1.23348	0.000474859	0.000927419	0.0124156	0.0235244	0.950136	0.000947178	0.937693	0.00953823
F55G1.15	F55G1.15	F55G1.15	WBGene00018907	5	0.948487	1.32216	0.713331	0.520938	1.83984	1.12458	1.18914	1.64148	0.0100402	0.00491944	0.599839	0.997282	0.00322064	0.00424549	0.201899	0.00207553
R10D12.9.1	R10D12.9	swt-6	WBGene00011190	5	2.23376	2.95769	2.44088	3.27404	3.33839	1.70847	2.43381	1.97091	0.000861578	0.000927419	0.451951	0.106497	0.229214	0.000947178	0.350943	0.0496228
W03B1.2	W03B1.2	trpl-2	WBGene00020972	5	1.57943	1.11418	2.0462	2.0099	0.801074	1.24439	1.24659	1.14416	0.000474859	0.0207038	0.0124156	0.0401875	0.714442	0.00172993	0.36222	0.0499945
F07G6.7	F07G6.7	fbxa-53	WBGene00017226	5	1.89037	1.3453	2.14285	1.26825	1.75402	2.31854	1.78437	2.74462	0.000474859	0.0289224	0.0191675	0.526571	0.1438	0.000947178	0.104744	0.00207553
F54H5.4b	F54H5.4	klf-3	WBGene00003480	5	0.942422	1.03731	1.58284	1.94689	0.926231	1.16242	1.11544	1.26868	0.00182674	0.0173288	0.0392499	0.029802	0.210623	0.000947178	0.26867	0.00207553
Y94H6A.2	Y94H6A.2	Y94H6A.2	WBGene00022375	5	4.46897	4.14095	3.87753	3.99237	2.06907	4.61209	2.75307	2.88447	0.000474859	0.000927419	0.00378135	0.00401875	0.231147	0.003081	0.00398319	0.00207553
T19D12.1	T19D12.1	T19D12.1	WBGene00020576	5	0.136574	1.04421	1.39632	1.461	1.10572	1.22815	0.855659	1.16621	0.700072	0.00777133	0.0364746	0.0688929	0.0138379	0.000947178	0.36222	0.00369156
Y50E8A.16	Y50E8A.16	haf-7	WBGene00001817	5	1.46201	1.85163	2.57581	2.1487	1.10379	1.47597	0.743445	1.24571	0.000474859	0.000927419	0.00378135	0.00401875	0.0495595	0.000947178	0.768979	0.00636764
Y46D2A.2	Y46D2A.2	Y46D2A.2	WBGene00021590	5	3.40407	4.51214	2.41499	4.10142	1.68113	2.0222	2.73964	0.61361	0.000474859	0.000927419	1	0.997282	0.00322064	0.000947178	1	1
Y46D2A.1	Y46D2A.1	Y46D2A.1	WBGene00021589	5	3.36874	2.67133	5.65429	6.64784	0.844694	0.409989	0.79163	2.37708	0.000474859	0.000927419	0.00378135	0.00401875	0.887415	0.562282	0.859983	0.00207553
T19D12.4a	T19D12.4	T19D12.4	WBGene00020579	5	3.74496	4.5795	5.12705	4.51002	3.26916	3.15151	4.63195	4.81758	0.000474859	0.000927419	0.0486587	0.324952	0.00322064	0.000947178	0.00398319	0.00207553
R52.9	R52.9	math-37	WBGene00020080	5	2.83896	1.91925	2.63275	1.89173	1.37915	0.947142	1.84801	1.47323	0.000474859	0.000927419	0.00378135	0.0382738	0.439443	0.0917135	0.0105654	0.00369156
F55C12.7.2	F55C12.7	tag-234	WBGene00018874	5	2.73896	3.16233	3.84755	3.8056	2.27418	3.47655	1.91709	1.96245	0.000474859	0.00373818	0.550873	0.997282	0.0231392	0.000947178	0.990227	0.587076
Y73B6BR.1a	Y73B6BR.1	pqn-89	WBGene00004169	5	1.34167	1.12561	1.36197	1.17219	0.971111	1.19508	0.624117	0.947398	0.000474859	0.00609475	0.171334	0.289485	0.209162	0.000947178	0.926834	0.051868
F54D10.2	F54D10.2	fbxa-24	WBGene00018803	5	3.67698	1.09966	1.62529	-0.725464	1.06015	1.6625	2.87625	2.1216	0.000474859	0.0528851	0.115106	0.994582	0.492088	0.000947178	0.00398319	0.00207553
F54E2.1	F54E2.1	F54E2.1	WBGene00018823	5	1.01131	1.46415	1.06263	0.801675	1.13094	2.05971	1.61335	0.103891	0.000474859	0.000927419	1	1	0.00322064	0.000947178	1	1
F48F7.7	F48F7.7	arrd-24	WBGene00009852	5	2.64501	2.80616	4.23759	3.9301	1.04946	1.47939	0.636766	1.72707	0.000474859	0.000927419	0.00378135	0.00401875	0.991811	0.0737303	0.985911	0.0435861
F28B4.3.2	F28B4.3	F28B4.3	WBGene00017892	5	0.0777991	2.03295	2.35583	3.68868	1.45154	1.20662	1.48493	1.53005	0.899134	0.000927419	0.0149357	0.00401875	0.00322064	0.000947178	0.00398319	0.00207553
F23H12.3b	F23H12.3	F23H12.3	WBGene00009093	5	1.60487	1.6217	1.24862	1.71251	1.06385	2.11683	0.85642	1.72242	0.0108255	0.0113444	0.38116	0.229203	0.710376	0.000947178	0.955846	0.0151687
K05B2.4	K05B2.4	K05B2.4	WBGene00019404	5	3.95854	2.011	2.33227	2.05704	4.12903	0.95384	3.71589	2.00614	0.000474859	0.000927419	0.00378135	0.00401875	0.00322064	0.0207606	0.00398319	0.00511508
C06E1.7	C06E1.7	C06E1.7	WBGene00015522	5	1.62546	1.16297	0.566341	0.926721	2.61325	2.79941	2.13488	2.47137	0.00152002	0.132171	0.771924	0.997282	0.00322064	0.000947178	0.0165245	0.00207553
C50F7.5	C50F7.5	C50F7.5	WBGene00016845	5	4.88251	3.41162	2.25106	1.04378	1.9296	3.65479	1.16794	2.06468	0.000474859	0.000927419	0.00378135	0.540036	0.00322064	0.000947178	0.236546	0.00207553
E02C12.8c	E02C12.8	E02C12.8	WBGene00017093	5	1.02515	2.51681	1.50761	1.81578	1.80747	3.08663	1.81548	2.78691	0.337599	0.000927419	0.282426	0.112784	0.0564319	0.000947178	0.115084	0.00207553
C16D9.4	C16D9.4	C16D9.4	WBGene00015859	5	2.19826	2.05918	1.73861	1.83167	2.23457	2.134	1.93876	2.48956	0.000474859	0.000927419	0.0191675	0.029802	0.00322064	0.000947178	0.00741585	0.00207553
K10D11.3a	K10D11.3	K10D11.3	WBGene00010747	5	1.59265	2.68714	1.94992	2.42876	3.10554	2.99289	3.0259	3.37151	0.0075773	0.00242028	0.56545	0.104706	0.0138379	0.000947178	0.0136142	0.00207553
ZK1290.10	ZK1290.10	ZK1290.10	WBGene00022891	5	3.90103	4.22508	3.7929	4.08644	2.67048	3.5115	2.75006	3.93702	0.000474859	0.000927419	0.00378135	0.0342582	0.107525	0.000947178	0.0307781	0.00207553
F56D6.2	F56D6.2	clec-67	WBGene00018971	5	4.03699	7.2263	6.83866	6.99112	4.17857	3.30762	5.57298	4.31637	0.000474859	0.000927419	0.00378135	0.00401875	0.00322064	0.000947178	0.00398319	0.00207553
C06E4.8	C06E4.8	C06E4.8	WBGene00015537	5	3.03166	3.49774	2.74214	1.68427	0.233286	1.32715	1.45322	1.23466	0.000474859	0.000927419	0.00378135	0.0557783	0.997756	0.012065	0.294398	0.0511508
Y58A7A.3	Y58A7A.3	Y58A7A.3	WBGene00021977	5	2.08156	2.45276	2.63267	2.11198	1.82504	2.88383	2.11815	2.75029	0.000474859	0.000927419	0.00378135	0.00401875	0.00322064	0.000947178	0.00398319	0.00207553
C31B8.7	C31B8.7	C31B8.7	WBGene00016282	5	1.15117	1.62241	1.0264	1.47375	1.3148	0.993365	1.6672	1.02833	0.00421293	0.000927419	0.350371	0.129092	0.0819181	0.0166884	0.0189374	0.0460399
ZK287.9	ZK287.9	ZK287.9	WBGene00013968	5	0.941169	2.17255	1.60887	2.0732	0.869032	1.61069	1.27424	1.38455	0.00266767	0.000927419	0.0471327	0.00401875	0.360954	0.000947178	0.0734458	0.00746434
B0244.6	B0244.6	B0244.6	WBGene00015081	5	2.09481	2.96314	2.8136	2.43402	1.32783	2.08426	0.946021	2.44382	0.000474859	0.000927419	0.00378135	0.00401875	0.209895	0.000947178	0.832021	0.00207553
F39E9.22	F39E9.22	F39E9.22	WBGene00195075	5	3.32768	4.07474	2.99814	4.17238	1.42616	1.36838	0.97673	1.55326	0.000474859	0.000927419	0.00378135	0.0073908	0.038851	0.00242805	0.810353	0.023706
Y66H1A.6a	Y66H1A.6	hum-8	WBGene00002041	5	0.826154	0.892087	1.1705	0.733697	0.978398	1.22413	0.837762	1.36743	0.0024104	0.0210948	0.244424	0.958554	0.0872746	0.000947178	0.505839	0.00369156
Y82E9BL.10	Y82E9BL.10	fbxa-14	WBGene00022326	5	2.73679	3.62667	4.33897	4.13891	2.27735	2.08784	3.0658	3.11191	0.000474859	0.000927419	0.00378135	0.00401875	0.00322064	0.000947178	0.00398319	0.00207553
K10B2.2a	K10B2.2	K10B2.2	WBGene00019605	5	-0.0867886	1.69725	0.271894	1.53555	1.75257	1.48882	1.55249	1.87755	0.851002	0.000927419	0.908999	0.0401875	0.00322064	0.000947178	0.00741585	0.00207553
F54F3.3	F54F3.3	lipl-1	WBGene00010062	5	3.09814	3.39671	1.619	2.93798	1.74178	0.896529	2.20432	3.15455	0.000474859	0.000927419	0.0364746	0.00401875	0.0477458	0.0209846	0.0136142	0.00207553
C18A11.1	C18A11.1	C18A11.1	WBGene00015947	5	1.78466	1.0384	0.571524	0.543703	0.738315	1.94326	1.40676	1.60415	0.000474859	0.0281712	0.689904	0.997282	0.883642	0.000947178	0.201899	0.00207553
H34I24.2	H34I24.2	H34I24.2	WBGene00019261	5	0.489894	0.990812	0.870456	1.48546	0.703551	1.37772	0.721374	1.25386	0.0552359	0.00434874	0.353548	0.0276361	0.315801	0.000947178	0.615017	0.00636764
F35E12.9b	F35E12.9	F35E12.9	WBGene00009433	5	3.72942	4.65611	-8.67257	2.85809	2.47013	2.74796	0.865074	10.7655	0.000474859	0.000927419	0.689786	0.997282	0.0089604	0.000947178	1	0.732755
C08E3.5	C08E3.5	fbxa-162	WBGene00015597	5	2.82921	2.09361	1.20927	0.525852	2.88437	3.73196	2.73735	2.21511	0.00513847	0.010836	0.385432	0.997282	0.427152	0.000947178	0.0771819	0.00207553
K08E7.7	K08E7.7	cul-6	WBGene00000841	5	1.15844	1.30902	1.88898	1.48009	1.15476	2.22043	1.12929	1.67203	0.000474859	0.00722732	0.0172211	0.117715	0.127395	0.000947178	0.271001	0.00207553
F09A5.2	F09A5.2	F09A5.2	WBGene00008599	5	1.77776	2.28055	2.5728	2.37852	1.79042	2.1756	1.63287	2.49858	0.000474859	0.000927419	0.00378135	0.00401875	0.0089604	0.000947178	0.0632424	0.00207553
F43C1.7	F43C1.7	F43C1.7	WBGene00023423	5	1.32007	3.69027	3.1674	4.13638	3.04151	3.32392	3.65563	3.21778	0.0117662	0.000927419	0.0250763	0.00401875	0.106153	0.000947178	0.42037	0.00953823
ZK418.6	ZK418.6	ZK418.6	WBGene00022735	5	1.13713	1.42104	1.10728	1.16697	0.689641	1.26743	0.703927	1.00036	0.00371464	0.00308286	0.332611	0.581905	0.887149	0.000947178	0.967432	0.0924873
C12D12.5	C12D12.5	sox-4	WBGene00015716	5	1.182	1.15037	1.47482	1.69306	1.50521	1.50507	1.0802	1.12453	0.000861578	0.0219217	0.103676	0.0872947	0.0249311	0.000947178	0.468536	0.0287298
F01D5.1	F01D5.1	F01D5.1	WBGene00008492	5	1.4585	3.27929	2.04175	3.90172	2.42297	1.41093	3.56	2.56468	0.000474859	0.000927419	0.0546746	0.00401875	0.00322064	0.000947178	0.00398319	0.00207553
F01D5.5	F01D5.5	F01D5.5	WBGene00008495	5	0.791137	2.61755	1.58096	2.41098	1.83519	1.52605	1.84765	2.30971	0.0152478	0.000927419	0.0348622	0.00401875	0.00322064	0.000947178	0.00398319	0.00207553
Y22D7AR.7	Y22D7AR.7	Y22D7AR.7	WBGene00021261	5	1.71826	3.02617	2.25405	2.22703	1.20262	2.36493	0.986423	1.99431	0.000474859	0.000927419	0.0149357	0.0186677	0.716458	0.0138714	0.889265	0.0453308
B0462.5	B0462.5	B0462.5	WBGene00194695	5	2.37436	1.33542	0.78214	0.415061	1.32792	2.30811	0.415381	1.60219	0.000474859	0.0398926	0.583395	0.997282	0.73563	0.000947178	0.995958	0.0171183
F54D1.6	F54D1.6	F54D1.6	WBGene00010047	5	1.54989	0.980853	1.91124	0.95086	0.896451	0.983977	0.773061	0.935575	0.000474859	0.00491944	0.00378135	0.282461	0.14642	0.000947178	0.505839	0.0311611
C38H2.2	C38H2.2	C38H2.2	WBGene00008019	5	0.672764	0.986039	0.913486	1.043	0.608049	1.53166	0.768542	1.05224	0.0127489	0.00434874	0.368421	0.289485	0.698179	0.000947178	0.615912	0.0158507
Y39G10AR.6	Y39G10AR.6	ugt-31	WBGene00021464	5	0.458774	1.51802	2.05848	2.25596	1.70869	2.81317	3.20627	3.63143	0.156429	0.000927419	0.0348622	0.0210984	0.00322064	0.000947178	0.00398319	0.00207553
Y22D7AL.15	Y22D7AL.15	Y22D7AL.15	WBGene00021253	5	1.973	1.6262	1.258	1.29723	1.35624	2.54816	1.83468	2.12687	0.000474859	0.000927419	0.105878	0.0557783	0.0138379	0.000947178	0.00398319	0.00207553
Y22D7AR.8	Y22D7AR.8	srd-64	WBGene00005141	5	2.89389	3.22173	2.82708	3.475	1.68948	2.34208	1.84658	2.36909	0.000474859	0.000927419	0.00965777	0.00401875	0.443962	0.0183467	0.650916	0.0645756
T28H10.3	T28H10.3	T28H10.3	WBGene00012144	5	2.07473	0.456433	0.326546	-0.379042	1.416	1.95225	1.45403	1.57426	0.000474859	0.340299	0.857987	0.997282	0.00322064	0.000947178	0.00398319	0.00207553
ZK6.11a	ZK6.11	ZK6.11	WBGene00022645	5	1.98857	3.18185	3.17121	4.21478	0.918672	1.5654	1.08646	1.95858	0.000474859	0.000927419	0.00378135	0.00401875	0.0424568	0.000947178	0.0771819	0.00207553
F45D3.4a.1	F45D3.4	F45D3.4	WBGene00009724	5	1.52758	0.219515	-0.117932	-1.22039	1.84093	2.34595	1.54624	2.46827	0.000474859	0.685739	0.976691	0.168187	0.00322064	0.000947178	0.00398319	0.00207553
T10H4.12	T10H4.12	cpr-3	WBGene00000783	5	5.32781	5.35815	5.11627	5.39646	3.10067	4.32337	3.29143	4.47621	0.000474859	0.000927419	0.00378135	0.00401875	0.00322064	0.000947178	0.00398319	0.00207553
F01G10.3	F01G10.3	ech-9	WBGene00001158	5	2.94049	5.4768	5.02062	5.62369	4.23738	2.16558	5.96854	4.62431	0.000474859	0.000927419	0.00378135	0.00401875	0.00322064	0.000947178	0.0236155	0.00207553
K10D11.2	K10D11.2	K10D11.2	WBGene00010746	5	6.85191	5.45563	6.05378	3.99835	3.22847	3.66942	3.25965	3.95458	0.000474859	0.000927419	0.00378135	0.00401875	0.0860994	0.00531842	0.0136142	0.00636764
K10D11.1	K10D11.1	dod-17	WBGene00010745	5	0.886547	3.0914	2.63112	2.93833	3.5809	2.60534	4.00829	2.72517	0.00120357	0.000927419	0.00378135	0.00401875	0.00322064	0.000947178	0.00398319	0.00207553
K10D11.6	K10D11.6	K10D11.6	WBGene00010750	5	1.04501	2.2389	2.02996	2.16862	2.47255	2.40313	2.49069	2.96305	0.0049119	0.000927419	0.0124156	0.0073908	0.00322064	0.000947178	0.00398319	0.00207553
K10D11.5	K10D11.5	K10D11.5	WBGene00010749	5	1.81294	3.26671	2.88542	3.49457	1.30777	1.89937	1.56627	2.4109	0.000474859	0.000927419	0.00378135	0.00401875	0.0162575	0.000947178	0.00741585	0.00207553
Y22D7AR.2	Y22D7AR.2	Y22D7AR.2	WBGene00021256	5	1.66702	1.17705	1.97458	0.55673	0.432523	1.67589	0.58275	1.27484	0.000474859	0.0227579	0.00965777	0.997282	0.997756	0.000947178	0.968538	0.040589
Y38E10A.5	Y38E10A.5	clec-4	WBGene00012583	5	4.98648	5.2337	7.08632	5.42915	2.83238	3.81931	3.44405	4.09612	0.000474859	0.000927419	0.00378135	0.00401875	0.00322064	0.000947178	0.00398319	0.00207553
F55G11.4	F55G11.4	F55G11.4	WBGene00010124	5	0.607202	2.52024	-1.68185	0.23644	3.63187	2.99275	3.4524	3.18093	0.0580119	0.000927419	0.120869	0.997282	0.00322064	0.000947178	0.00398319	0.00207553
F55G11.2	F55G11.2	F55G11.2	WBGene00010123	5	0.318245	1.78086	1.48481	1.67493	5.42478	3.83239	6.29381	3.79769	0.417336	0.000927419	0.22697	0.15579	0.00322064	0.000947178	0.00398319	0.00207553
F55G11.8	F55G11.8	F55G11.8	WBGene00010128	5	2.94065	4.71843	3.15695	4.81441	3.80129	3.29212	3.70142	3.65973	0.000474859	0.000927419	0.00378135	0.00401875	0.00322064	0.000947178	0.00398319	0.00207553
F19C7.1	F19C7.1	F19C7.1	WBGene00017591	5	0.520676	1.57113	1.07222	2.19702	1.31018	1.79987	1.49262	1.40359	0.0455674	0.000927419	0.325614	0.00401875	0.00322064	0.000947178	0.00398319	0.00207553
F08G5.6	F08G5.6	F08G5.6	WBGene00008584	5	2.30227	6.37939	5.02824	6.6849	4.02603	3.11357	6.21576	4.9351	0.000474859	0.000927419	0.00378135	0.00401875	0.00322064	0.000947178	0.00398319	0.00207553
F53B2.8	F53B2.8	F53B2.8	WBGene00009957	5	2.47944	3.60627	3.09216	3.38414	2.74067	4.17109	3.47564	3.77025	0.000474859	0.000927419	0.00378135	0.00401875	0.00322064	0.000947178	0.00398319	0.00207553
Y54G2A.6	Y54G2A.6	clec-85	WBGene00021872	5	1.5584	2.63159	0.837057	2.02339	2.7542	1.61804	1.96889	1.43484	0.000474859	0.000927419	0.525138	0.0105218	0.00322064	0.000947178	0.00398319	0.00207553
T26C12.6	T26C12.6	clec-173	WBGene00044469	5	0.92237	1.67868	0.651066	1.78061	1.80369	1.43789	2.6203	1.94669	0.00212599	0.000927419	0.572052	0.0134895	0.00322064	0.000947178	0.00398319	0.00207553
C28G1.5b	C28G1.5	C28G1.5	WBGene00016190	5	1.42567	1.72129	1.47808	1.89253	0.484832	0.932643	0.26248	0.809862	0.000474859	0.000927419	0.0576351	0.0210984	0.984995	0.0089721	0.995958	0.100328
F14F9.4	F14F9.4	F14F9.4	WBGene00017467	5	1.62927	2.47072	3.17312	2.43416	1.8643	3.0666	2.76702	3.08313	0.000474859	0.000927419	0.00378135	0.00401875	0.00322064	0.000947178	0.00398319	0.00207553
F14F9.3	F14F9.3	F14F9.3	WBGene00017466	5	3.09204	3.09992	3.32112	2.23889	2.78933	2.92036	1.55671	2.62402	0.000474859	0.000927419	0.00378135	0.0342582	0.0860994	0.00242805	0.542535	0.00511508
C29F9.4	C29F9.4	C29F9.4	WBGene00016219	5	1.71099	2.20964	0.891465	0.972805	2.38463	2.73249	8.05258	0.683861	0.000474859	0.000927419	1	1	0.00322064	0.000947178	1	1
T12B5.10	T12B5.10	fbxa-60	WBGene00020456	5	0.931271	1.05739	0.797464	0.32008	1.24332	2.25874	0.277309	0.314497	0.000474859	0.00777133	1	0.997282	0.0162575	0.000947178	1	0.89145
T24C4.8	T24C4.8	T24C4.8	WBGene00044681	5	3.56685	4.7828	3.66832	4.77489	2.08777	3.85717	2.11488	3.25977	0.000474859	0.000927419	0.00378135	0.00401875	0.112466	0.000947178	0.137226	0.00207553
T24C4.4	T24C4.4	T24C4.4	WBGene00020760	5	5.55549	6.15467	6.69924	6.16241	4.92032	5.98957	6.02264	6.2954	0.000474859	0.000927419	0.00378135	0.00401875	0.00322064	0.000947178	0.00398319	0.00207553
ZC443.5	ZC443.5	ugt-18	WBGene00013900	5	4.04097	1.2383	2.30205	0.925058	4.64312	3.85342	6.08883	5.08888	0.000474859	0.0266367	0.00378135	0.724683	0.0115287	0.000947178	0.00398319	0.00207553
E03H4.8	E03H4.8	E03H4.8	WBGene00008476	5	1.13748	2.33891	1.42341	1.8216	1.07858	2.81582	1.99813	2.11336	0.000474859	0.000927419	0.101042	0.0162374	0.120553	0.000947178	0.00741585	0.00207553
C45B11.2	C45B11.2	C45B11.2	WBGene00008105	5	3.59525	4.03193	2.14881	1.8564	3.83024	4.26986	9.73329	2.25757	0.000474859	0.000927419	1	1	0.0138379	0.000947178	1	1
C02H6.2	C02H6.2	fbxa-105	WBGene00015362	5	2.75249	2.51365	2.44118	2.47759	3.08655	2.56899	2.28616	2.58775	0.000474859	0.000927419	0.00378135	0.00401875	0.00322064	0.000947178	0.00398319	0.00207553
F52F10.3	F52F10.3	oac-31	WBGene00018707	5	3.94662	2.88351	3.26012	2.95394	4.02227	2.5227	3.0027	2.4278	0.000474859	0.000927419	0.00378135	0.00401875	0.00322064	0.000947178	0.00398319	0.00207553
C06B3.7	C06B3.7	C06B3.7	WBGene00007366	5	1.68602	2.55426	2.96144	2.98382	3.95958	4.8657	5.38075	4.97042	0.000474859	0.000927419	0.00378135	0.00401875	0.00322064	0.000947178	0.00398319	0.00207553
C32H11.4	C32H11.4	C32H11.4	WBGene00007867	5	0.198942	2.30528	0.555328	1.41679	6.69256	5.20565	7.22602	5.48713	0.633641	0.000927419	0.720835	0.0872947	0.00322064	0.000947178	0.00398319	0.00207553
C32H11.9	C32H11.9	C32H11.9	WBGene00007872	5	1.41584	2.34202	0.474751	3.20926	7.3495	8.6181	5.81197	7.61718	0.0841843	0.00308286	0.886692	0.0105218	0.00322064	0.000947178	0.00398319	0.00207553
F56C3.2	F56C3.2	fbxa-190	WBGene00018939	5	2.3334	2.83378	2.76258	3.12294	1.75204	1.55695	1.74867	1.78865	0.000474859	0.000927419	0.00378135	0.00401875	0.0138379	0.000947178	0.0189374	0.00207553
F35E12.5	F35E12.5	F35E12.5	WBGene00009429	5	1.15557	1.24346	1.79332	2.97604	7.24852	7.20965	7.95126	6.97639	0.00152002	0.0238554	0.0250763	0.00401875	0.00322064	0.000947178	0.00398319	0.00207553
F27E5.9	F27E5.9	F27E5.9	WBGene00206354	5	3.6498	5.20977	3.7116	4.51782	2.5996	2.86442	2.27142	2.77625	0.000474859	0.000927419	0.00378135	0.00401875	0.00322064	0.000947178	0.0105654	0.00207553
K08D8.5	K08D8.5	K08D8.5	WBGene00010659	5	1.90133	3.32634	2.25976	2.9512	2.15604	1.48247	1.70947	1.23625	0.000474859	0.000927419	0.00378135	0.00401875	0.00322064	0.000947178	0.00398319	0.00369156
F42C5.10	F42C5.10	ttm-4	WBGene00018350	5	1.49661	1.725	2.37527	1.92329	0.654919	0.913313	0.758545	0.752972	0.000474859	0.000927419	0.00378135	0.00401875	0.466132	0.000947178	0.518674	0.113989
B0365.6.1	B0365.6	clec-41	WBGene00007153	5	1.69859	3.07639	2.62575	3.43617	2.37714	2.17765	2.32543	2.28173	0.000474859	0.000927419	0.00378135	0.00401875	0.00322064	0.000947178	0.00398319	0.00207553
Y70C5C.6a	Y70C5C.6	nhr-112	WBGene00003702	5	4.01421	4.4489	3.53067	3.66318	1.99074	2.42791	1.90801	2.46254	0.000474859	0.000927419	0.00378135	0.00401875	0.00322064	0.000947178	0.0165245	0.00207553
B0024.4	B0024.4	B0024.4	WBGene00007097	5	5.81925	7.31735	5.94152	6.87822	5.56254	6.92539	4.83452	6.93958	0.000474859	0.000927419	0.00378135	0.00401875	0.00322064	0.000947178	0.00398319	0.00207553
W04B5.3a	W04B5.3	W04B5.3	WBGene00021020	5	1.02707	1.91111	1.34689	2.20626	0.10433	1.11905	0.192547	0.747265	0.00120357	0.000927419	0.192091	0.00401875	0.997756	0.000947178	0.995958	0.191844
C52B9.2a	C52B9.2	ets-9	WBGene00016865	5	1.33364	1.47086	1.26117	1.30058	1.92523	1.33298	1.52806	1.47119	0.000474859	0.00242028	0.225761	0.300244	0.00322064	0.000947178	0.0958984	0.00511508
F16C3.2	F16C3.2	F16C3.2	WBGene00008886	5	1.29832	0.287601	0.484786	-0.269368	1.30302	1.74251	1.51324	1.78262	0.000474859	0.6387	0.743643	0.997282	0.0461286	0.000947178	0.0284159	0.00207553
F27C8.4	F27C8.4	spp-18	WBGene00005003	5	1.08686	1.40491	0.74546	1.56338	2.04753	1.51865	2.01084	2.09003	0.000474859	0.000927419	0.549438	0.0210984	0.00322064	0.000947178	0.00398319	0.00207553
Y43F8B.14	Y43F8B.14	Y43F8B.14	WBGene00012824	5	2.15051	2.70899	6.31704	0	2.35992	2.90321	0	6.39731	0.000474859	0.000927419	1	1	0.0184157	0.000947178	1	1
C49C3.9	C49C3.9	C49C3.9	WBGene00008199	5	3.34447	4.3713	3.42783	3.84541	2.20177	3.25215	1.75486	3.32736	0.000474859	0.000927419	0.00378135	0.00401875	0.00322064	0.000947178	0.00398319	0.00207553
R02C2.7	R02C2.7	R02C2.7	WBGene00019818	5	1.65262	0.580386	0.682368	-0.257925	2.20878	1.89462	2.74028	2.77858	0.000474859	0.314584	0.594229	0.997282	0.00322064	0.000947178	0.00398319	0.00207553
K06A4.7	K06A4.7	K06A4.7	WBGene00010597	5	1.52477	1.82332	1.34676	1.95172	1.33008	1.2555	0.864788	1.1365	0.000474859	0.000927419	0.038116	0.00401875	0.00322064	0.000947178	0.323767	0.00511508
Y82E9BL.15	Y82E9BL.15	fbxa-19	WBGene00022331	5	1.51646	1.81538	1.92738	1.90703	1.57557	1.36827	1.92287	2.18524	0.000474859	0.000927419	0.0250763	0.0342582	0.0920021	0.000947178	0.0236155	0.00207553
Y82E9BL.14	Y82E9BL.14	fbxa-80	WBGene00022330	5	1.26197	1.50758	1.98586	2.01839	1.26999	1.75555	2.0836	2.57944	0.00182674	0.000927419	0.0231786	0.0276361	0.217522	0.000947178	0.0212128	0.00207553
H20E11.1a	H20E11.1	H20E11.1	WBGene00019213	5	2.73208	3.99377	3.52102	3.8009	1.98214	1.6175	1.86946	2.05866	0.000474859	0.000927419	0.00378135	0.00401875	0.00322064	0.000947178	0.00398319	0.00207553
T21C9.8	T21C9.8	ttr-23	WBGene00011894	5	3.32514	2.25004	1.27169	-0.342587	1.19023	1.67035	1.31973	2.09858	0.000474859	0.000927419	0.221073	0.997282	0.48678	0.000947178	0.210222	0.00207553
Y82E9BL.11	Y82E9BL.11	fbxa-15	WBGene00022327	5	2.6264	4.18994	3.60443	3.24826	3.39832	2.53779	3.26779	3.58832	0.000474859	0.000927419	0.0191675	0.0162374	0.0705457	0.00424549	0.0189374	0.00207553
Y82E9BL.13	Y82E9BL.13	fbxa-79	WBGene00022329	5	1.17861	1.6999	2.04385	1.15903	1.49898	1.92235	1.79039	2.024	0.000474859	0.000927419	0.101042	0.80721	0.0367513	0.000947178	0.292668	0.0199664
Y82E9BL.18	Y82E9BL.18	Y82E9BL.18	WBGene00044402	5	1.51852	2.93214	2.3732	2.76682	1.04157	2.26658	1.07758	1.81716	0.00152002	0.000927419	0.134401	0.152757	0.548389	0.000947178	0.912592	0.0137274
C06C6.5a	C06C6.5	nhr-50	WBGene00003640	5	1.839	1.52058	2.35473	1.37051	1.65379	1.09433	1.39133	1.38505	0.000474859	0.00170179	0.00378135	0.344374	0.0512264	0.00424549	0.375591	0.0188287
K11H12.4	K11H12.4	K11H12.4	WBGene00019660	5	3.80952	6.05699	6.27859	6.62202	3.16191	3.48597	4.30218	5.17976	0.000474859	0.000927419	0.00378135	0.00401875	0.00322064	0.000947178	0.00398319	0.00207553
K11H12.3	K11H12.3	K11H12.3	WBGene00019659	5	0.56533	1.49029	1.98892	3.10984	1.22416	2.84199	3.62776	4.06747	0.224604	0.00978093	0.12751	0.00401875	0.375814	0.000947178	0.0212128	0.00207553
C07A9.8	C07A9.8	best-5	WBGene00007404	5	2.32952	3.07693	1.75337	1.44672	2.29943	2.20295	1.89958	2.77934	0.000474859	0.000927419	0.0364746	0.223652	0.0291935	0.000947178	0.026312	0.00207553
ZK896.3	ZK896.3	ZK896.3	WBGene00014134	5	0.756626	1.95423	2.53564	3.05246	1.50011	1.56882	1.84239	2.05567	0.0914252	0.000927419	0.0331856	0.0134895	0.113343	0.003081	0.124952	0.00369156
ZK896.7	ZK896.7	clec-186	WBGene00014138	5	1.58816	1.86402	2.56088	2.72339	1.37095	1.52942	2.06355	1.86742	0.000474859	0.000927419	0.00378135	0.00401875	0.00322064	0.000947178	0.00398319	0.00207553
ZK896.4	ZK896.4	ZK896.4	WBGene00014135	5	4.35479	4.18464	4.06967	3.90892	2.87604	1.80594	2.50563	1.75263	0.000474859	0.000927419	0.00378135	0.00401875	0.00322064	0.000947178	0.00398319	0.00207553
F01D4.2	F01D4.2	ugt-44	WBGene00008486	5	2.48773	2.87869	2.48605	2.76863	3.74643	2.79487	3.26419	2.91278	0.000474859	0.000927419	0.00378135	0.00401875	0.00322064	0.000947178	0.00398319	0.00207553
T23F4.2	T23F4.2	T23F4.2	WBGene00020740	5	1.51112	1.12635	1.01027	0.484003	1.1743	1.23445	1.31516	1.44895	0.000474859	0.0128446	0.318453	0.997282	0.14106	0.000947178	0.0993868	0.00369156
Y38H6C.9a	Y38H6C.9	Y38H6C.9	WBGene00012622	5	1.3679	1.97924	1.50034	1.37162	1.4649	2.73442	1.82442	1.82406	0.0141681	0.00170179	0.293588	0.611729	0.410575	0.000947178	0.55536	0.0320172
C17H12.6	C17H12.6	C17H12.6	WBGene00015932	5	4.48856	6.87981	4.92701	7.6667	7.0579	5.53979	7.37513	6.45444	0.000474859	0.000927419	0.087084	0.104706	0.00322064	0.000947178	0.940315	0.156669
C17H12.8	C17H12.8	C17H12.8	WBGene00015933	5	4.27682	6.07659	6.0188	6.29325	3.28191	1.98345	3.3566	3.65429	0.000474859	0.000927419	0.00378135	0.00401875	0.00322064	0.000947178	0.00398319	0.00207553
Y53C12B.7	Y53C12B.7	Y53C12B.7	WBGene00013146	5	1.15518	0.844099	0.0802113	0.596297	2.29755	2.16554	2.39393	2.73296	0.00582125	0.183205	0.984121	0.997282	0.00322064	0.000947178	0.00398319	0.00207553
D1005.3	D1005.3	cebp-1	WBGene00016997	5	0.973828	1.14838	0.692183	0.630965	1.0355	1.71667	0.855825	1.15996	0.000474859	0.00373818	0.573986	0.997282	0.206307	0.000947178	0.678713	0.0151687
C49G7.5	C49G7.5	irg-2	WBGene00016783	5	1.69628	2.29133	2.7413	2.31416	2.89292	3.63171	2.94483	3.33917	0.000474859	0.000927419	0.00378135	0.00401875	0.00322064	0.000947178	0.00398319	0.00207553
C49G7.7	C49G7.7	C49G7.7	WBGene00016785	5	4.74428	5.44866	3.69705	4.72776	3.53299	5.58938	3.38218	2.95303	0.000474859	0.000927419	0.00378135	0.00401875	0.00322064	0.000947178	0.00398319	0.00207553
F53C11.1	F53C11.1	F53C11.1	WBGene00009971	5	1.63711	2.86576	3.11981	3.50224	1.73273	2.1828	2.31831	2.85738	0.000474859	0.000927419	0.00378135	0.00401875	0.00322064	0.000947178	0.00398319	0.00207553
C05B5.9	C05B5.9	C05B5.9	WBGene00023482	5	4.24803	4.26328	3.57133	3.61927	2.19083	1.71929	1.54271	2.79782	0.000474859	0.000927419	0.0124156	0.00401875	0.439417	0.0369752	0.615017	0.0121307
Y43C5A.3	Y43C5A.3	Y43C5A.3	WBGene00012783	5	1.63161	0.595751	0.396519	-0.261473	1.18523	1.52507	1.4844	1.43808	0.000474859	0.249895	0.803817	0.997282	0.0596477	0.000947178	0.0136142	0.00207553
F13B6.1	F13B6.1	F13B6.1	WBGene00017416	5	2.71767	3.16263	5.24232	5.22243	1.01634	0.540429	4.25625	4.03786	0.000474859	0.000927419	0.00378135	0.00401875	0.617743	0.418581	0.00398319	0.00207553
F54B8.4b	F54B8.4	F54B8.4	WBGene00010019	5	1.74242	2.96579	2.33807	2.64252	1.39295	3.50091	2.88654	3.42675	0.000474859	0.000927419	0.00378135	0.00401875	0.0477458	0.000947178	0.00398319	0.00207553
F35E12.4	F35E12.4	F35E12.4	WBGene00009428	5	2.34021	3.09467	3.26712	3.94746	2.41731	5.44809	2.44458	3.7884	0.000474859	0.000927419	0.00378135	0.00401875	0.00322064	0.000947178	0.00398319	0.00207553
Y39A3A.4	Y39A3A.4	Y39A3A.4	WBGene00021435	5	1.92363	2.49258	2.51103	2.48974	1.25441	2.78094	2.63625	2.41557	0.000474859	0.000927419	0.00378135	0.00401875	0.584109	0.000947178	0.00741585	0.00207553
C05C12.4	C05C12.4	C05C12.4	WBGene00007336	5	0.94785	1.14467	0.546483	0.745964	0.949808	0.776006	0.896624	1.07705	0.00120357	0.000927419	0.674902	0.856332	0.14747	0.0113518	0.342627	0.00953823
W09G12.7	W09G12.7	W09G12.7	WBGene00021121	5	4.82678	2.94358	2.63518	2.10151	1.30536	1.17361	1.41138	1.90194	0.000474859	0.000927419	0.00378135	0.00401875	0.25753	0.00582928	0.222391	0.00207553
Y45G5AM.3	Y45G5AM.3	Y45G5AM.3	WBGene00021556	5	0.835677	1.10338	1.12462	1.82535	0.501165	1.40147	1.28564	1.38729	0.00421293	0.00722732	0.221804	0.0073908	0.952682	0.000947178	0.0611361	0.00207553
Y46C8AL.4	Y46C8AL.4	clec-71	WBGene00021582	5	-0.298171	2.25603	0.826183	2.52723	3.58356	2.70286	2.51798	2.80108	0.669604	0.00434874	0.520464	0.00401875	0.068683	0.000947178	0.00398319	0.00207553
Y38C1AA.6	Y38C1AA.6	Y38C1AA.6	WBGene00021397	5	2.04723	1.78553	2.12924	1.26973	1.94124	1.4624	1.89145	1.77526	0.000474859	0.000927419	0.0172211	0.432322	0.0138379	0.000947178	0.105913	0.00636764
C18H7.11	C18H7.11	C18H7.11	WBGene00044457	5	2.2697	3.74825	3.44767	3.35253	1.45919	4.01765	2.1151	3.61151	0.000474859	0.000927419	0.00378135	0.00401875	0.122797	0.000947178	0.0105654	0.00207553
F35C5.6.2	F35C5.6	clec-63	WBGene00009394	5	1.61688	2.62922	1.36387	2.38012	1.3549	2.02431	1.17453	1.37911	0.000474859	0.000927419	0.00378135	0.00401875	0.00322064	0.000947178	0.0189374	0.0333371
F08G2.5	F08G2.5	F08G2.5	WBGene00008577	5	2.21505	2.70922	2.8032	3.21538	2.34577	3.93366	3.97177	4.38331	0.000474859	0.000927419	0.00378135	0.00401875	0.00322064	0.000947178	0.00398319	0.00207553
F33H12.7	F33H12.7	F33H12.7	WBGene00045457	5	3.7916	5.9351	6.2193	5.36491	5.3325	6.65898	4.73785	5.01572	0.000474859	0.000927419	0.374232	0.104706	0.0309605	0.000947178	0.955846	0.00953823
C06C6.4	C06C6.4	nhr-63	WBGene00003653	5	3.30266	2.25334	3.32499	2.30817	1.63537	1.56108	1.67452	1.41561	0.000474859	0.000927419	0.00378135	0.00401875	0.0786957	0.000947178	0.0829227	0.0104799
F54H5.2	F54H5.2	F54H5.2	WBGene00018839	5	1.83299	4.41612	1.36361	1.85717	0.704481	1.98564	0.683736	1.17263	0.000474859	0.000927419	0.187972	0.0676051	0.957976	0.00172993	0.968538	0.092826
T25D10.1	T25D10.1	T25D10.1	WBGene00020799	5	1.72887	2.46716	1.34323	1.3196	1.19844	1.02261	0.832044	0.905782	0.000474859	0.000927419	0.125016	0.130437	0.127395	0.00366533	0.650916	0.066609
F46G10.4	F46G10.4	F46G10.4	WBGene00009798	5	0.856296	1.73948	1.234	2.2473	0.724718	1.125	0.923357	1.27045	0.00604073	0.000927419	0.157167	0.0073908	0.619758	0.000947178	0.483476	0.00746434
T01C3.4	T01C3.4	fil-1	WBGene00011321	5	3.17386	3.50524	1.60865	3.60573	3.65014	2.03329	3.57938	2.89442	0.000474859	0.000927419	0.150992	0.00401875	0.00322064	0.000947178	0.00398319	0.00207553
ZK418.7	ZK418.7	ZK418.7	WBGene00022736	5	2.79449	3.05906	3.10057	3.08583	1.51837	1.57332	0.978359	1.7004	0.000474859	0.000927419	0.00378135	0.00401875	0.0184157	0.000947178	0.550491	0.00207553
M02H5.8	M02H5.8	M02H5.8	WBGene00019744	5	4.62579	5.52792	4.21159	5.28906	1.99333	2.10455	1.72435	2.22439	0.000474859	0.000927419	0.00378135	0.00401875	0.00322064	0.000947178	0.00398319	0.00207553
M02H5.6	M02H5.6	nhr-98	WBGene00003688	5	1.91874	1.80462	2.39138	1.64483	0.688999	1.13278	0.348672	1.08552	0.000474859	0.000927419	0.00378135	0.0656585	0.950118	0.012065	0.995958	0.0718403
M02H5.5	M02H5.5	nhr-203	WBGene00019743	5	2.00047	1.3619	1.95888	1.52175	-0.107073	0.681187	0.390729	1.01858	0.000474859	0.000927419	0.00378135	0.0575477	0.997756	0.0719486	0.995616	0.0418638
C51E3.10a	C51E3.10	C51E3.10	WBGene00008255	5	1.71826	2.70615	1.37284	2.44916	2.48942	2.69597	2.51002	2.59664	0.000474859	0.000927419	0.158	0.00401875	0.00322064	0.000947178	0.00398319	0.00207553
VZK822L.2	VZK822L.2	VZK822L.2	WBGene00012163	5	3.24165	3.00597	2.22408	2.98413	2.70874	1.68297	1.60398	2.52534	0.000474859	0.000927419	0.00965777	0.00401875	0.0424568	0.0124694	0.178343	0.00369156
H02F09.3	H02F09.3	H02F09.3	WBGene00019146	5	2.65609	3.27417	5.94103	5.63227	3.76727	3.63613	4.57502	3.9571	0.000474859	0.000927419	0.00378135	0.00401875	0.00322064	0.000947178	0.00398319	0.00207553
H23L24.5	H23L24.5	pme-4	WBGene00004052	5	1.63259	3.11225	4.41135	2.48838	2.65241	2.21655	3.81864	3.37138	0.000474859	0.000927419	0.00378135	0.0235244	0.00322064	0.000947178	0.00398319	0.00207553
F21H7.1	F21H7.1	gst-22	WBGene00001770	5	2.42487	2.88523	8.68761	-9.39206	2.28043	2.09515	0	1.09936	0.000474859	0.000927419	1	1	0.00322064	0.000947178	1	1
F10A3.3	F10A3.3	fbxa-18	WBGene00008633	5	2.29057	2.88467	2.37283	4.17387	4.34648	4.37123	4.94755	3.68064	0.0117662	0.00170179	0.10886	0.00401875	0.0903119	0.0124694	0.0189374	0.00207553
F10A3.2	F10A3.2	fbxa-88	WBGene00008632	5	3.28421	3.96633	3.07185	4.04402	5.737	3.71164	4.84173	4.843	0.00212599	0.000927419	0.00690507	0.00401875	0.411101	0.000947178	0.00398319	0.00207553
F22B8.1	F22B8.1	srj-29	WBGene00005616	7	4.78188	3.44063	2.89256	2.31343	3.43074	4.5813	1.2636	3.09839	1	0.0296484	0.233869	0.339432	0.76287	0.0506355	0.912592	0.00369156
K01D12.11	K01D12.11	cdr-4	WBGene00010470	7	-1.02993	-0.245405	-0.463113	-0.155155	2.95602	2.26486	1.642	2.24062	0.000474859	0.613159	0.741473	0.997282	0.00322064	0.000947178	0.00398319	0.00207553
Y46C8AL.2	Y46C8AL.2	clec-174	WBGene00021580	7	1.38889	2.53482	-0.105675	1.52609	5.49983	5.86988	5.80076	6.48357	0.0225592	1	1	1	0.00322064	0.000947178	0.968538	0.549525
D1025.6	D1025.6	nspc-16	WBGene00008357	7	0.016555	-0.745286	0.859762	-11.8199	1.21359	1.27987	1.17875	11.8214	0.977342	0.224075	1	1	0.422649	0.00815658	1	1
F37B1.3	F37B1.3	gst-14	WBGene00001762	7	-0.402928	-1.35902	-1.11691	-1.32319	2.73972	2.77112	2.0788	3.45425	0.582911	0.0850744	0.49814	0.659725	0.120553	0.000947178	0.223278	0.00207553
ZK1055.7.2	ZK1055.7	ZK1055.7	WBGene00022848	7	1.66793	0.675066	1.8991	1.54171	1.51098	1.23781	-0.778256	0.971779	0.157897	0.493496	0.00378135	0.0134895	0.991811	0.000947178	0.990227	0.0271724
T23E7.6	T23E7.6	T23E7.6	WBGene00044772	7	1.23588	-0.38768	1.07677	-1.51894	1.3382	4.47568	0.56879	3.15953	0.100396	0.672807	0.473073	0.289485	0.950118	0.000947178	0.995958	0.00207553
C01G10.17	C01G10.17	C01G10.17	WBGene00044658	7	2.63228	2.73307	1.21205	0.625127	2.55437	4.9854	2.44191	4.47253	0.172508	0.492102	0.486218	0.997282	0.567427	0.161143	0.0236155	0.00207553
H06I04.6b	H06I04.6	H06I04.6	WBGene00019170	7	0.57515	0.494071	0.591801	0.585273	-0.043939	1.57906	0.252259	0.791811	0.0638095	0.323126	0.651066	0.997282	0.997756	0.000947178	0.995958	0.109583
K11D12.4	K11D12.4	cpt-4	WBGene00019644	7	0.531941	-0.141097	-0.395839	-0.664359	3.07026	0.0169921	1.61589	-0.075534	0.164019	0.815336	0.839563	0.997282	0.00322064	0.97891	0.0330689	0.950288
ZK856.5.1	ZK856.5	ZK856.5	WBGene00014106	7	-0.650956	3.92517	1.41111	1.42157	1.63686	0.966203	1.25778	1.97708	0.551142	0.431582	0.745101	0.997282	0.00322064	0.0520016	0.111604	0.0607284
F14F9.6	F14F9.6	F14F9.6	WBGene00017469	7	2.71165	1.74106	2.80482	1.41221	12.7161	3.25218	1.55079	3.50315	0.0490625	0.180681	0.0620231	0.672116	0.00615646	0.343816	0.96416	0.0158507
K09D9.2	K09D9.2	cyp-35A3	WBGene00019565	7	-1.41068	-0.192583	-1.80205	-0.531853	2.75523	2.02155	8.80934	7.05257	1	1	1	1	0.0477458	0.000947178	0.959661	0.00369156
R08E3.2	R08E3.2	R08E3.2	WBGene00019958	7	0.201045	0.987745	1.22242	1.15777	1.19907	1.53023	1.41023	1.58509	0.611597	0.0249671	0.183422	0.497629	0.0330809	0.000947178	0.0330689	0.00207553
F47B8.10	F47B8.10	F47B8.10	WBGene00009811	7	0.767682	-1.33492	0.823187	-0.878334	-0.839357	1.39642	1.0816	0.701203	1	0.0599453	1	0.997282	1	0.00934658	1	0.379145
F53C3.12	F53C3.12	bcmo-2	WBGene00018755	7	0.154751	0.294561	1.54351	1.80599	1.59646	1.49933	2.70106	3.08379	0.745234	0.593427	0.0658434	0.0259119	0.0115287	0.000947178	0.00398319	0.00207553
B0454.7	B0454.7	clec-2	WBGene00015198	7	0.79858	-0.0667935	-0.580752	-11.3137	13.9392	5.45464	13.3043	11.6026	1	1	1	1	0.00322064	0.517211	0.00398319	1
Y19D10A.9	Y19D10A.9	clec-209	WBGene00021224	7	-1.12763	-0.396324	0.702214	-0.137135	4.25036	0.845514	8.84587	3.46082	0.12762	0.649149	0.748546	0.997282	0.00322064	0.237407	0.767128	0.00207553
T16G1.4	T16G1.4	T16G1.4	WBGene00011798	7	0.274363	-1.48387	-2.09818	-3.43354	2.0669	1.50116	1.92812	1.74577	0.638064	0.00928327	0.038116	0.00401875	0.106153	0.000947178	0.192321	0.00207553
F44G3.13	F44G3.13	fbxa-87	WBGene00044660	7	0.961829	0.629972	0.482045	-0.432864	1.96487	2.03375	0.522109	0.947626	0.0769663	0.429469	0.795898	0.997282	0.180135	0.000947178	0.981231	0.114839
T10D4.13	T10D4.13	ins-19	WBGene00002102	7	11.7236	0	-14.257	-1.33135	12.1984	5.33523	1.61195	-0.1178	1	1	0.00965777	0.997282	1	0.211883	0.742855	0.940954
R11G11.7	R11G11.7	pqn-60	WBGene00004144	7	0.614643	1.01973	0.624328	0.725382	1.02619	1.12112	0.974142	1.46661	0.0703226	0.0408573	0.618279	0.997282	0.294039	0.0077245	0.447641	0.00369156
C34D1.5a	C34D1.5	zip-5	WBGene00007932	7	1.09769	1.38707	1.42569	1.19319	2.05508	1.63774	2.73293	2.50123	0.0786662	0.0597304	0.378569	0.806818	0.00322064	0.000947178	0.00398319	0.00207553
K02F3.14	K02F3.14	linc-37	WBGene00219709	7	1.68643	1.17532	1.7481	0.378973	-0.382763	5.71022	15.3364	2.99258	0.0298129	0.26036	0.459547	0.997282	1	0.211883	0.00398319	0.0385023
T17A3.8	T17A3.8	ver-2	WBGene00006895	7	0.41128	1.31794	-0.977832	-0.544827	1.20323	1.30877	0.400002	0.702482	0.396422	0.0128446	1	1	0.273882	0.00815658	1	1
C44B7.9	C44B7.9	pmp-2	WBGene00004059	7	0.103793	-0.302431	-0.318766	-0.573862	1.50289	0.0950252	1.09392	0.586309	0.770034	0.499158	0.863688	0.997282	0.00322064	0.858934	0.0829227	0.23897
ZC328.3a	ZC328.3	ZC328.3	WBGene00022593	7	0.160584	0.470965	0.131359	-0.0625531	0.650554	1.71878	0.289339	0.809784	0.861323	0.729366	0.987387	0.997282	0.997756	0.0089721	0.995958	0.492245
F52E1.14	F52E1.14	F52E1.14	WBGene00044696	7	-0.180255	0.804912	0.17798	1.03318	1.21459	0.721532	0.788353	0.981484	0.640106	0.0681626	0.961194	0.486153	0.00322064	0.0264268	0.570742	0.0758817
F09F3.6	F09F3.6	ttr-21	WBGene00008628	7	0.752545	0.345207	0.244554	-0.0223874	0.419269	0.824277	0.561312	1.36819	0.0134577	0.518848	0.923449	0.997282	0.997572	0.0113518	0.966016	0.00207553
D1046.5a.2	D1046.5	tpra-1	WBGene00008366	7	0.294935	0.624525	0.281649	-1.21823	0.895193	1.73649	0.648904	2.15214	0.692408	0.378236	0.919171	0.997282	0.419158	0.00480729	0.936496	0.511016
C53B7.3d.1	C53B7.3	C53B7.3	WBGene00016894	7	0.961011	-0.0208766	0.403456	-0.749515	0.6969	1.35359	0.954904	1.50636	0.000474859	0.971616	0.806629	0.967112	0.471336	0.000947178	0.30192	0.00207553
C18C4.5b	C18C4.5	C18C4.5	WBGene00015966	7	0.780548	0.36938	1.38339	0.434507	0.587157	0.982962	0.452965	0.751619	0.0451897	0.521766	0.230106	0.997282	0.827715	0.000947178	0.976176	0.221568
F46B6.8	F46B6.8	lipl-2	WBGene00009773	7	-0.993315	-1.80194	-2.9966	-0.847063	2.26747	2.10991	2.29145	2.51012	0.0734373	0.00242028	0.00378135	0.997282	0.00615646	0.000947178	0.00398319	0.00207553
W02G9.4	W02G9.4	W02G9.4	WBGene00020954	7	-0.588469	0.312214	-0.817277	0.418379	1.20045	1.81223	1.00328	1.65073	0.0648588	0.550476	0.457449	0.997282	0.0162575	0.000947178	0.26867	0.00207553
ZK1320.4	ZK1320.4	cyp-13A10	WBGene00014254	7	-0.395814	-1.03704	-0.695535	-0.939322	2.95642	0.772203	1.53808	1.74414	0.395141	0.0304087	0.651587	0.960561	0.00322064	0.0789069	0.284945	0.00369156
ZK1320.1	ZK1320.1	gstk-1	WBGene00014251	7	-0.245044	-0.302973	-0.240087	0.161694	1.69316	0.569102	1.73158	1.10313	0.449635	0.49689	0.926204	0.997282	0.00322064	0.0630362	0.00398319	0.0176731
Y48E1B.10	Y48E1B.10	gst-20	WBGene00001768	7	-0.70512	-0.037686	0.03416	1.01771	1.31645	1.23608	1.37308	1.4847	0.0218028	0.953394	0.989712	0.479443	0.00322064	0.000947178	0.0212128	0.00207553
F19B10.13	F19B10.13	F19B10.13	WBGene00194713	7	-0.187002	1.27501	0.457623	1.78721	0.0347532	1.99101	0.154456	2.32288	0.830314	0.13832	0.874943	0.386289	1	0.00480729	0.995958	0.0275685
ZK1320.2.1	ZK1320.2	ZK1320.2	WBGene00014252	7	-0.354744	0.454936	-0.284399	0.653911	0.562577	0.983334	0.519839	0.872114	0.222764	0.296762	0.880497	0.997282	0.590439	0.000947178	0.920434	0.0569402
R09E12.9	R09E12.9	R09E12.9	WBGene00044514	7	-0.890821	-1.03201	-1.12339	-0.625932	2.02011	1.24883	2.1929	1.9004	0.041747	0.0720114	0.392027	0.997282	0.00322064	0.00856701	0.00398319	0.00207553
F52H2.3	F52H2.3	F52H2.3	WBGene00018715	7	0.575885	0.938501	0.622326	0.564347	1.45555	1.12739	1.58326	1.34914	0.163684	0.101449	0.662086	0.997282	0.0477458	0.00424549	0.0690662	0.0171183
F20C5.4	F20C5.4	F20C5.4	WBGene00008969	7	0.96249	0.805234	0.875108	0.475684	0.922075	1.22836	0.601812	1.19174	0.00396861	0.0975471	0.442998	0.997282	0.385426	0.000947178	0.968538	0.0121307
F35E12.7b	F35E12.7	dct-17	WBGene00009431	7	1.66482	5.77475	1.09357	3.61257	6.17549	6.11243	4.55756	5.16346	0.0352813	0.381107	0.669406	0.918672	0.991811	0.000947178	0.00398319	0.00207553
F59C6.11	F59C6.11	F59C6.11	WBGene00010328	7	0.28586	-0.327914	-0.379497	0.20948	1.35465	1.09862	1.64955	1.28419	0.574088	0.601472	0.864545	0.997282	0.109804	0.000947178	0.0508162	0.0199664
C17F4.7	C17F4.7	C17F4.7	WBGene00015913	7	0.309418	1.44349	0.290692	1.12306	0.341605	0.939017	0.348154	0.932771	0.273451	0.00877312	0.855311	0.566631	0.991811	0.0299517	0.976949	0.108492
ZC47.3	ZC47.3	fbxa-29	WBGene00013836	7	1.34732	0.732298	0.284566	0.715143	1.22032	1.51474	1.28877	1.45967	0.00321006	0.257156	0.923465	0.997282	0.291343	0.000947178	0.449615	0.019472
F40B5.1	F40B5.1	nep-14	WBGene00018225	7	0.747764	0.640072	0.408278	-0.805177	2.18264	1.92982	1.04756	1.52241	0.0598681	0.260697	0.83471	0.997282	0.0162575	0.000947178	0.722503	0.0260609
C54C8.9	C54C8.9	nlp-39	WBGene00008295	7	6.03278	-2.34656	1.80168	-1.31667	3.08345	4.25878	4.21426	2.30123	0.368526	0.000927419	0.314501	0.541877	1	0.000947178	0.940315	0.00207553
Y47H9C.1	Y47H9C.1	Y47H9C.1	WBGene00012947	7	-0.447911	-0.0418615	-0.540412	1.38976	4.32431	4.01251	3.90035	4.94843	0.591686	0.964844	1	0.806818	0.00322064	0.000947178	0.00741585	0.00207553
F35E8.8	F35E8.8	gst-38	WBGene00001786	7	-0.502318	1.49983	1.99691	1.10085	5.51102	6.06403	7.42069	5.47024	0.26858	0.00777133	1	1	0.00322064	0.000947178	0.82958	0.00207553
ZK863.8	ZK863.8	ZK863.8	WBGene00014125	7	0.957436	-0.111305	0.527341	-0.456258	0.120477	1.04151	0.0903579	1.24989	0.00212599	0.871665	0.701693	0.997282	0.997756	0.000947178	0.995958	0.00636764
F56D5.3	F56D5.3	F56D5.3	WBGene00010148	7	-0.289885	-0.0698849	0.131808	-0.66	1.28215	1.68252	0.767292	1.9248	0.506847	0.928209	0.977227	0.997282	0.0872746	0.000947178	0.798357	0.00207553
F48C1.9	F48C1.9	F48C1.9	WBGene00018601	7	3.15824	-2.00774	-0.307043	-1.65552	5.50966	2.2961	3.73527	2.27618	0.000474859	0.000927419	0.89892	0.0506363	0.00322064	0.000947178	0.00398319	0.00207553
F48C1.1	F48C1.1	aman-3	WBGene00018594	7	0.411071	0.839733	0.534714	0.390404	1.82765	1.50978	1.65248	1.87273	0.289415	0.120202	0.716596	0.997282	0.0089604	0.000947178	0.00398319	0.00207553
C50B8.5	C50B8.5	C50B8.5	WBGene00008227	7	0.357954	0.847863	0.400202	0.445329	0.590086	1.17674	0.465478	0.571758	0.453624	0.130698	0.843339	0.997282	0.991811	0.00582928	0.990874	0.429242
T25B9.7.2	T25B9.7	ugt-54	WBGene00012013	7	2.36756	1.28732	0.222769	0.211162	1.16284	1.58955	1.00681	1.22363	0.10949	0.0214696	0.947751	0.997282	0.172171	0.000947178	0.399411	0.0137274
Y5H2B.5	Y5H2B.5	cyp-32B1	WBGene00021167	7	0.918976	-1.10056	-1.62468	-1.73153	2.88172	1.62028	1.77036	1.39947	0.0239971	0.0257998	0.0758791	0.0423682	0.00322064	0.000947178	0.155923	0.0385023
F31C3.9	F31C3.9	rrn-3.1	WBGene00004622	7	-24.6605	0.113366	-1.62304	-2.11133	-0.990396	-23.3855	1.74424	0.476705	1	0.935837	0.00378135	0.997282	0.83299	1	0.00398319	0.633643
Y22F5A.1	Y22F5A.1	nhr-232	WBGene00012494	7	0.895624	0.475958	0.838973	0.0462775	1.32898	1.52013	0.900889	1.46727	0.0221036	0.440667	0.512318	0.997282	0.169409	0.000947178	0.779555	0.00853006
C14C11.3.2	C14C11.3	hex-2	WBGene00015767	7	0.704983	-0.207539	1.00439	0.653442	1.18313	1.16678	1.54161	1.11145	0.649455	0.929272	0.800929	0.997282	0.997756	0.000947178	0.324217	0.00853006
F23H12.1.1	F23H12.1	snb-2	WBGene00004898	7	0.555449	0.743957	0.330764	0.0900017	0.135266	1.56986	0.423849	1.22465	0.225851	0.162601	0.889808	0.997282	0.997756	0.000947178	0.995958	0.0409917
F14B8.6	F14B8.6	F14B8.6	WBGene00017448	7	0.619004	1.05487	0.624469	1.17075	0.355811	1.16304	0.502	0.800169	0.0386369	0.00928327	0.604771	0.214157	0.997756	0.000947178	0.968538	0.0864204
C32H11.13	C32H11.13	dct-19	WBGene00007876	7	9.95492	-3.29904	-6.03217	0.11419	1.39819	-1.45401	1.67205	2.26382	1	1	0.38002	0.997282	0.86569	0.0756142	0.0489572	0.00207553
C32H11.10	C32H11.10	dod-21	WBGene00007873	7	3.28607	6.71238	-1.81352	2.14852	8.91727	9.46772	5.70828	7.95116	0.0178692	0.476533	1	1	0.00322064	0.000947178	0.657874	0.505369
ZK6.8	ZK6.8	ZK6.8	WBGene00022643	7	-0.582507	-0.339597	-0.574295	0.201284	0.870312	1.16539	0.795193	1.62947	0.190907	0.625441	0.706285	0.997282	0.674542	0.0117037	0.89519	0.00511508
C28G1.6	C28G1.6	C28G1.6	WBGene00016191	7	0.0899765	0.0844906	-0.469181	-0.518966	0.208862	1.16888	0.120136	0.730177	0.878362	0.916918	0.774194	0.997282	0.997756	0.00424549	0.995958	0.273698
K05F1.1	K05F1.1	K05F1.1	WBGene00019405	7	0.612261	1.0535	0.495941	0.256889	0.407049	1.63359	0.450958	0.881112	0.175165	0.128462	0.779015	0.997282	0.997756	0.0077245	0.995616	0.240815
C41H7.7	C41H7.7	clec-3	WBGene00016577	7	-0.790671	-1.23753	-0.460659	-0.774694	5.27862	3.18722	6.60981	3.79234	0.164935	0.120421	0.86501	0.997282	0.00322064	0.000947178	0.00398319	0.00207553
F15E11.12	F15E11.12	F15E11.12	WBGene00017498	7	-1.36462	-0.935276	8.62596	8.77887	3.51781	2.25574	0	-9.60032	0.0463752	0.528046	1	1	0.0162575	0.000947178	1	1
C08F11.17	C08F11.17	C08F11.17	WBGene00045069	7	0	0	1.17816	0.0756036	0	-9.81588	4.14121	14.2112	1	1	1	1	1	1	0.959661	0.00207553
F36H5.2c	F36H5.2	math-27	WBGene00018101	7	0.795715	-0.0725261	-7.06145	-0.291578	0.561408	1.40097	0	0	0.0850795	0.935508	1	1	0.997756	0.003081	1	1
C08E8.2	C08E8.2	C08E8.2	WBGene00007438	7	-8.64635	-8.66208	-0.552249	-1.21878	12.8693	12.3987	6.70861	7.42345	1	1	1	1	0.00322064	0.000947178	0.968538	0.549525
C18E9.9.2	C18E9.9	C18E9.9	WBGene00007689	7	0.725845	0.629351	0.319901	0.498229	0.415454	1.53	0.410106	0.918787	0.00735743	0.152221	0.864006	0.997282	0.991811	0.000947178	0.96935	0.0323382
Y77E11A.2	Y77E11A.2	Y77E11A.2	WBGene00022307	7	0.531962	0.105728	-0.180146	-0.082346	0.123489	0.972085	0.315061	0.83573	0.0634276	0.849564	0.95146	0.997282	0.997756	0.00172993	0.994213	0.0741219
ZC247.1	ZC247.1	ZC247.1	WBGene00013859	7	-0.222943	-0.199515	1.0811	-0.761673	-0.018907	0.997103	0.0183143	1.00164	0.572248	0.756701	0.286317	0.981229	0.997756	0.00172993	0.995958	0.0271724
F23H12.9a	F23H12.9	fipr-2	WBGene00009097	7	0.456524	0.63717	0.306415	0.442109	-0.156589	0.781672	0.0638536	0.873326	0.0783605	0.125198	0.857019	0.997282	0.997756	0.00582928	0.995958	0.0493351
K12G11.4	K12G11.4	sodh-2	WBGene00010791	7	1.88126	0.614439	0.317017	-1.18052	4.88203	1.77049	2.84897	2.62913	0.0361625	0.486567	0.930468	0.881786	0.991811	0.0209846	0.0690662	0.00636764
C03F11.3	C03F11.3	scav-1	WBGene00015389	7	-0.728951	0.487292	-0.566493	0.589685	0.472742	0.706383	0.308693	0.438496	0.00714319	0.291576	0.642907	0.997282	0.890338	0.0163375	0.995616	0.446473
Y51A2D.13a	Y51A2D.13	Y51A2D.13	WBGene00013080	7	0.341531	0.974228	0.0381815	0.157791	0.400093	1.79212	0.678311	1.19874	0.231241	0.00242028	0.988838	0.997282	0.991811	0.000947178	0.694432	0.00853006
F42A10.2a	F42A10.2	nfm-1	WBGene00003593	7	0.854346	0.163834	0.75508	-0.139526	0.469492	1.01475	0.411696	0.880412	0.00582125	0.78037	0.539377	0.997282	0.991811	0.000947178	0.978534	0.0641822
LLC1.2a	LLC1.2	LLC1.2	WBGene00010793	7	-0.475738	0.743613	-0.119677	1.33499	0.357787	0.910445	0.581821	0.567719	0.102858	0.0879903	0.976158	0.264247	0.991811	0.000947178	0.875245	0.326534
T03G11.1	T03G11.1	pqn-62	WBGene00004145	7	0.143622	-0.433924	1.1758	-0.142786	0.581269	0.860423	-0.0197602	0.827635	0.764091	0.47144	0.239571	0.997282	0.948828	0.00815658	0.995958	0.0936584
C25H3.10a	C25H3.10	C25H3.10	WBGene00016119	7	1.99821	-0.219267	0.206783	-2.32272	0.977708	1.16993	0.698199	1.16521	0.000474859	0.771917	0.956984	0.00401875	0.437523	0.000947178	0.846543	0.00511508
K01A2.2a	K01A2.2	far-7	WBGene00001391	7	2.6541	0.0638194	0.133602	-1.48953	-0.182012	1.30083	1.19032	1.2018	0.000474859	0.928491	0.976316	0.0362011	0.997756	0.000947178	0.18574	0.0137274
F49F1.5	F49F1.5	F49F1.5	WBGene00018645	7	-0.543406	1.82859	-2.18178	-1.80225	1.65799	2.57124	1.60125	2.49671	0.326316	0.0484224	0.00965777	0.109151	0.0184157	0.000947178	0.0376699	0.00207553
Y56A3A.20.2	Y56A3A.20	ccf-1	WBGene00000369	7	-1.12139	-0.521427	-1.62474	-0.549063	-0.824435	2.06828	-0.20263	-0.872048	0.0933584	0.49208	0.479215	0.997282	0.567709	0.00424549	0.995958	0.621286
F56A4.2	F56A4.2	F56A4.2	WBGene00018910	7	-1.76193	0.345698	0.138922	0.408611	2.54868	0.797878	3.54549	1.63085	0.00152002	0.622225	0.98139	0.997282	0.00322064	0.0332989	0.00398319	0.00207553
C56G3.2	C56G3.2	C56G3.2	WBGene00016985	7	0.870448	1.13978	-0.265481	-1.58602	1.69526	1.05269	13.6654	1.54868	1	1	1	1	0.762955	1	0.00398319	0.444768
Y73F4A.2	Y73F4A.2	Y73F4A.2	WBGene00013515	7	0.822456	0.340616	0.356569	-0.199256	0.880409	1.27994	0.785621	1.59684	0.00152002	0.495986	0.822772	0.997282	0.184431	0.000947178	0.571765	0.00207553
F55H12.3	F55H12.3	F55H12.3	WBGene00010134	7	0.0742751	0.156441	1.12959	-0.0108405	0.597784	1.01259	0.587018	0.977737	0.87061	0.795304	0.271691	0.997282	0.788439	0.000947178	0.953133	0.024281
C33C12.8	C33C12.8	gba-2	WBGene00016340	7	-1.1924	0.371046	-1.03848	-0.130634	2.82362	1.65517	0.631518	1.17757	0.00942236	0.548703	0.487136	0.997282	0.00322064	0.00531842	0.990227	0.112906
Y54G2A.45	Y54G2A.45	Y54G2A.45	WBGene00044488	7	-0.65101	-0.352716	0.41916	1.36231	2.78866	0.912685	2.80512	1.95787	0.0470841	0.531135	0.878387	0.756073	0.00322064	0.000947178	0.00398319	0.00207553
ZC47.10	ZC47.10	fbxa-34	WBGene00013842	7	0.903445	0.956567	1.17943	0.985315	1.68717	1.39269	1.40992	1.93008	0.0821109	0.190692	0.419243	0.997282	0.218909	0.0077245	0.505173	0.00636764
R08E3.1b	R08E3.1	R08E3.1	WBGene00019957	7	0.979203	0.969224	1.74389	1.79774	1.7384	1.54693	1.53642	0.822034	0.0835748	0.257389	0.650588	0.997282	0.437553	0.00172993	0.953133	0.799834
T20B3.1	T20B3.1	T20B3.1	WBGene00011850	7	1.10657	-1.07998	-1.2585	-1.46143	1.97666	0.749183	1.86305	1.21948	0.000474859	0.0164809	0.231062	0.0538434	0.00322064	0.0335363	0.00398319	0.0151687
Y54E5A.1	Y54E5A.1	ttm-5	WBGene00013197	7	0.928728	0.875538	0.812992	0.970991	0.664455	1.07913	0.700476	1.10214	0.00321006	0.0525315	0.48535	0.688022	0.73954	0.000947178	0.874206	0.023706
H20E11.2	H20E11.2	H20E11.2	WBGene00019214	7	0.78935	3.09284	2.57798	3.11168	2.48214	2.04007	3.47061	2.60681	0.220324	0.00722732	0.129322	0.120093	0.194428	0.0131851	0.259651	0.0158507
Y51F10.7	Y51F10.7	Y51F10.7	WBGene00021768	7	-0.194564	0.81238	-0.0520591	1.64649	0.452875	1.46657	0.961351	1.47437	0.616834	0.405309	0.987387	0.997282	0.907257	0.000947178	0.178343	0.00511508
M04C3.1b	M04C3.1	M04C3.1	WBGene00010850	7	0.601065	0.618691	-2.25933	0.0312938	0.620415	1.45294	-0.753241	-0.707778	0.0865057	0.239379	1	1	0.950136	0.000947178	1	1
M04C3.1a	M04C3.1	M04C3.1	WBGene00010850	7	0.124318	0.30741	-0.90591	0.67057	0.461424	2.5924	0.676031	0.00318126	0.952887	0.871275	1	1	0.997756	0.000947178	1	1
T08A9.12	T08A9.12	spp-2	WBGene00004987	7	-1.25473	-0.802559	-2.6405	-0.907213	1.38084	2.31793	1.52768	2.39728	0.000474859	0.0622629	0.00378135	0.538521	0.0184157	0.000947178	0.0165245	0.00207553
R03D7.6a	R03D7.6	gst-5	WBGene00001753	7	-0.8176	0.237206	-0.61901	0.602916	2.94356	3.0818	3.03818	3.16802	0.0088031	0.705267	0.657902	0.997282	0.00322064	0.000947178	0.00398319	0.00207553
F56B3.10	F56B3.10	gst-40	WBGene00001788	7	-0.0793183	-0.621273	-0.0396566	-0.358734	1.06482	1.49069	1.58595	1.35651	0.904331	0.364414	0.989217	0.997282	0.589388	0.000947178	0.147057	0.0205144
F11A5.12	F11A5.12	stdh-2	WBGene00008678	7	-1.10668	-0.322535	0	0	6.20168	4.35644	7.95397	0	0.0650821	0.696809	1	1	0.0512264	0.000947178	1	1
D1053.3	D1053.3	D1053.3	WBGene00008368	7	0.525149	0.728832	0.808226	-0.234507	1.1644	1.33508	1.32584	1.63991	0.182059	0.220307	0.502172	0.997282	0.175444	0.000947178	0.154967	0.00207553
Y53F4B.33	Y53F4B.33	gst-39	WBGene00001787	7	-1.46207	-0.7237	-0.720523	-0.370539	1.89884	0.989474	0.102265	0.665767	0.000474859	0.156187	0.531379	0.997282	0.00322064	0.00366533	0.995958	0.166973
Y53F4B.35	Y53F4B.35	gst-31	WBGene00001779	7	-0.0127563	-0.0225916	0.482658	-1.34995	2.74855	2.79514	1.38298	2.53894	0.98482	0.977145	0.902912	0.80348	0.00322064	0.000947178	0.968538	0.0496228
Y32F6A.4	Y32F6A.4	Y32F6A.4	WBGene00012529	7	-0.146938	0.513433	0.0120073	0.660795	1.55686	1.01121	1.54803	1.00633	0.673933	0.249486	0.993636	0.997282	0.00322064	0.000947178	0.00398319	0.0188287
F42F12.14	F42F12.14	F42F12.14	WBGene00194795	7	0.384974	12.0039	2.49851	1.57158	0	-0.0479063	-1.28182	13.0732	1	1	0.549438	0.997282	1	1	1	0.00369156
ZK1025.3.1	ZK1025.3	ZK1025.3	WBGene00014183	7	0.422526	0.672344	0.433658	0.169106	-2.5314	2.90567	1.7726	3.33212	0.561802	0.503328	1	0.997282	0.997756	0.00815658	1	1
C28C12.5	C28C12.5	spp-8	WBGene00004993	7	-0.819643	-0.33951	-1.71061	-0.271544	0.964441	1.2108	0.878049	1.30068	0.00266767	0.479382	0.00690507	0.997282	0.0461286	0.000947178	0.271001	0.00207553
F20G2.10	F20G2.10	linc-162	WBGene00219584	7	-0.158697	10.0111	-2.12764	1.84547	2.8628	13.1034	2.124	2.63763	1	1	1	1	1	0.000947178	1	0.320431
C32C4.7	C32C4.7	ugt-35	WBGene00044286	7	3.78527	-1.2562	2.30553	-1.86647	13.3048	3.95466	5.05075	10.9017	1	1	1	1	0.00322064	1	1	1
T10B9.2	T10B9.2	cyp-13A5	WBGene00011672	7	1.65906	0.374703	-0.297933	-1.62412	2.89843	3.63332	2.10301	2.72716	0.000474859	0.533523	0.914777	0.0276361	0.00615646	0.000947178	0.00398319	0.00207553
T10B9.3	T10B9.3	cyp-13A6	WBGene00011673	7	-0.620306	-1.58291	-0.479893	-1.54074	3.31457	1.89246	1.74832	2.22142	1	0.0241751	0.846438	0.256009	0.538499	0.000947178	0.323767	0.00207553
F13H6.4	F13H6.4	F13H6.4	WBGene00017432	7	0.694635	-0.424618	-0.572567	-0.865351	0.501454	0.440056	1.23017	1.83711	0.211193	0.554079	0.746299	0.997282	0.997756	0.541603	0.657874	0.00207553
ZK1086.1b	ZK1086.1	obr-3	WBGene00014215	7	0.236604	-0.453688	-0.152236	0.411895	0.0357995	1.6488	0.737465	1.7616	0.762059	0.671881	0.982691	0.997282	0.997756	0.0089721	0.976949	0.221821
Y70C5C.2	Y70C5C.2	clec-9	WBGene00013493	7	-0.0139527	-2.29749	8.14571	-0.803157	0.779903	13.4162	8.83627	2.04253	1	1	1	1	1	0.000947178	1	1
F08F3.7	F08F3.7	cyp-14A5	WBGene00000373	7	-0.472149	-0.723118	0.71735	-0.391491	0.499479	0.798637	1.9429	0.873412	0.146522	0.139157	0.583395	0.997282	0.956232	0.0077245	0.00398319	0.0559711
T22F3.8	T22F3.8	T22F3.8	WBGene00020698	7	1.05614	1.0478	0.949598	-1.00591	1.02668	1.57427	2.94214	2.87955	0.0374983	0.151872	0.49925	0.997282	0.809893	0.0089721	0.0284159	0.00207553
K06A9.1c	K06A9.1	K06A9.1	WBGene00019435	7	1.0522	1.18274	1.35414	1.33639	1.45467	1.81641	1.06085	1.10872	0.0553685	0.126709	0.650131	0.997282	0.417178	0.00242805	0.968538	0.372267
K06A9.1b	K06A9.1	K06A9.1	WBGene00019435	7	-0.0200366	0.867776	1.03254	1.39286	1.55829	1.27174	1.05187	1.40374	0.972382	0.259516	0.547569	0.49816	0.10317	0.003081	0.752471	0.0151687
C46H11.11	C46H11.11	fhod-1	WBGene00016735	7	0.587729	0.15775	1.5224	0.706001	0.344366	0.883096	0.580796	0.690979	0.0374983	0.762438	0.0312821	0.938488	0.997756	0.000947178	0.912592	0.144239
M6.1d	M6.1	ifc-2	WBGene00002056	7	0.215413	1.62874	0.461629	1.81624	0.580753	1.21114	0.632682	0.917568	0.587143	0.00491944	0.793462	0.0617097	0.833492	0.00172993	0.939002	0.146599
B0302.5	B0302.5	B0302.5	WBGene00015122	7	0.290474	0.729419	0.124415	0.328421	0.694121	0.919984	0.703602	0.631176	0.399085	0.0975471	0.976316	0.997282	0.613201	0.003081	0.770776	0.208153
ZK488.10	ZK488.10	pqn-97	WBGene00004176	7	2.75415	1.21666	1.86297	1.61775	2.27498	3.80703	2.03802	3.16086	1	1	0.296238	0.643631	1	0.117209	0.147057	0.00369156
F48G7.5	F48G7.5	F48G7.5	WBGene00018616	7	-1.09494	1.69682	0.15745	1.60814	0.167284	1.05187	1.04093	0.711148	0.00649385	0.00308286	0.976316	0.12637	0.997756	0.0640528	0.505839	0.308087
K04F1.9	K04F1.9	K04F1.9	WBGene00019388	7	0.0549454	0.772299	-0.0233332	0.367535	0.750935	1.23828	0.637273	0.636787	0.928137	0.29934	0.992267	0.997282	0.763124	0.00582928	0.939002	0.278
F35E12.6.1	F35E12.6	F35E12.6	WBGene00009430	7	-0.490096	0.926817	0.0895963	1.59457	2.42862	2.43462	2.22709	1.80234	0.0736786	0.0199075	0.981412	0.104706	0.00322064	0.000947178	0.00398319	0.00207553
F20D1.5	F20D1.5	arl-7	WBGene00000191	7	0.0573434	0.438827	-0.0503513	1.28806	2.04856	2.51287	2.07877	2.00015	0.939849	0.598466	0.989355	0.922382	0.312534	0.003081	0.510069	0.0311611
Y51H4A.25a	Y51H4A.25	Y51H4A.25	WBGene00013119	7	2.38742	3.01419	2.43764	1.83519	2.9985	2.49988	2.69329	3.11967	0.0187184	0.0210948	0.54991	0.88822	0.151343	0.000947178	0.292668	0.0453308
F36H5.1	F36H5.1	math-26	WBGene00018100	7	0.44363	0.646299	0.707148	1.74859	0.459471	0.809627	0.0118866	10.0681	0.203864	0.198377	1	1	0.991811	0.0089721	1	1
F27E11.1	F27E11.1	F27E11.1	WBGene00017867	7	-0.0194162	0.712744	-0.449783	0.389835	0.815392	1.48595	0.892793	1.71582	0.973161	0.263659	0.808761	0.997282	0.831812	0.00424549	0.770776	0.00853006
R07B7.6b	R07B7.6	R07B7.6	WBGene00011090	7	1.82704	0.519661	0.80289	0.995124	1.47179	1.54504	1.1859	1.39556	0.383567	0.596125	0.534241	0.717644	0.0249311	0.000947178	0.969634	0.00207553
T22G5.2	T22G5.2	lbp-7	WBGene00002259	7	-0.248139	1.16777	-0.495451	0.657653	0.939165	1.42147	0.797463	1.70901	0.476887	0.00242028	0.711512	0.997282	0.150322	0.000947178	0.562771	0.00207553
C08E3.4	C08E3.4	fbxa-161	WBGene00015596	7	2.51089	4.13648	0.0980752	-0.289481	8.02222	13.4196	0.229854	0.382915	1	1	0.983753	0.997282	1	0.000947178	0.995958	0.739984
C12D12.1a	C12D12.1	C12D12.1	WBGene00015713	7	0.79578	2.05147	1.32385	2.95608	0.651543	2.12933	0.93203	1.373	0.0564049	0.0194481	0.475119	0.134412	0.950118	0.000947178	0.802575	0.0941362
C12D12.1b	C12D12.1	C12D12.1	WBGene00015713	7	0.892931	2.11011	1.43763	2.61998	0.944136	1.58975	1.49923	1.56633	0.088912	0.0132733	0.458043	0.130437	0.978777	0.00728876	0.768979	0.0633114
F56D6.1	F56D6.1	clec-68	WBGene00018970	7	-0.050033	1.53892	-0.347038	-1.02116	12.5666	5.26259	4.34211	2.81116	1	0.0169127	0.901002	0.933342	0.00322064	0.517211	1	0.0314757
B0563.5	B0563.5	B0563.5	WBGene00015262	7	0.96064	0.886974	0.280641	0.410469	0.983563	1.49713	0.934034	2.10824	0.0173784	0.226282	0.918231	0.997282	0.612518	0.0149404	0.768979	0.00746434
F14H3.10	F14H3.10	cyp-35D1	WBGene00008829	7	-3.12001	-2.86046	-2.56885	-0.729267	2.85281	3.00727	3.49841	4.3799	0.0108255	0.0293233	0.106713	0.997282	0.00322064	0.000947178	0.00398319	0.00207553
F14H3.12	F14H3.12	F14H3.12	WBGene00008831	7	0.90298	1.11546	0.201742	1.04822	1.5521	1.35814	0.608809	0.794452	0.0206392	0.0169127	0.958213	0.922382	0.0461286	0.00172993	0.968538	0.217094
W03G1.7a	W03G1.7	asm-3	WBGene00000213	7	-7.43262	-11.8498	-4.90962	-1.22122	-0.38233	-0.209915	0.763269	1.55767	0.403432	0.479738	0.00378135	0.997282	0.997756	0.782994	0.968538	0.00953823
C29F7.2	C29F7.2	C29F7.2	WBGene00007811	7	-0.815334	-0.118895	-1.44683	-0.207861	1.40438	1.04964	1.93476	1.59314	0.00561276	0.839581	0.038116	0.997282	0.00322064	0.000947178	0.00398319	0.00207553
M199.5a	M199.5	col-135	WBGene00000708	7	0.171325	-0.903218	-0.510545	-0.793562	0.271024	1.3669	0.0480012	-0.249573	0.591955	0.0186134	0.70512	0.957867	0.997756	0.000947178	0.995958	0.814981
E03H4.10	E03H4.10	clec-17	WBGene00008477	7	2.52443	-0.82239	2.49816	-0.138746	5.23376	1.97068	4.81961	2.15592	0.00714319	0.260986	0.0425402	0.997282	0.0208046	0.000947178	0.00398319	0.00207553
M01G12.9	M01G12.9	M01G12.9	WBGene00010822	7	0.497808	0.362464	1.07064	0.125573	1.46447	2.32338	1.83464	1.37627	0.126182	0.494415	0.526785	1	0.0115287	0.000947178	1	0.174005
C41G7.8	C41G7.8	C41G7.8	WBGene00077525	7	1.35835	2.56802	1.22956	1.87994	1.33622	2.30527	1.88857	1.70755	0.17755	0.0214696	0.821513	0.997282	0.991811	0.000947178	0.959661	0.0661987
F54F3.4	F54F3.4	F54F3.4	WBGene00010063	7	0.379814	-0.829398	-0.858053	-1.32347	2.05386	0.43242	1.8286	1.12707	0.186438	0.0471891	0.378668	0.0276361	0.00322064	0.231587	0.00398319	0.00746434
F47B8.4b	F47B8.4	F47B8.4	WBGene00009805	7	10.7327	0.687495	1.6458	0.794811	5.41166	3.57514	4.29723	11.9656	0.391692	0.63953	0.56555	0.997282	0.997756	0.000947178	0.968538	0.352113
T07G12.5a	T07G12.5	T07G12.5	WBGene00011596	7	1.05414	-1.23079	-1.57621	-1.89074	0.776701	2.46656	1.82838	2.46236	0.0975146	0.115767	0.207813	0.084151	1	0.00172993	0.210769	0.00207553
F13E6.4	F13E6.4	F13E6.4	WBGene00008748	7	0.189273	0.27216	0.429268	0.190264	0.23173	0.87993	0.252852	0.412789	0.597068	0.600307	0.766704	0.997282	0.997756	0.00531842	0.995958	0.486678
F35E12.9c	F35E12.9	F35E12.9	WBGene00009433	7	2.08865	3.6624	2.58278	3.49319	1.74514	2.19705	1.28403	1.34289	0.549981	0.256326	0.00378135	0.00401875	0.997756	0.52073	0.0189374	0.00207553
C08E3.6	C08E3.6	fbxa-163	WBGene00015598	7	1.36059	0.391516	1.13643	0.229045	-0.0740427	4.95118	1.43496	1.20485	1	1	0.43145	0.997282	1	0.00242805	0.569964	0.0886669
Y46H3D.6	Y46H3D.6	nhr-237	WBGene00021610	7	-0.318631	-0.420182	-0.734288	-1.06333	0.90898	1.2514	0.874269	1.3574	0.5468	0.495311	0.651587	0.768768	0.770451	0.00934658	0.968538	0.0323382
K08E7.9	K08E7.9	pgp-1	WBGene00003995	7	-1.71362	-0.703103	-1.55526	-0.88383	2.60993	1.08916	2.62149	1.52078	0.000474859	0.161225	0.091688	0.845933	0.00322064	0.000947178	0.00398319	0.00207553
F28F5.6	F28F5.6	F28F5.6	WBGene00017905	7	0.262598	0.916912	0.491765	0.699368	0.727599	1.47924	0.48191	0.696273	0.587143	0.0982462	0.741543	0.997282	0.869192	0.000947178	0.976949	0.246705
Y54G2A.52	Y54G2A.52	Y54G2A.52	WBGene00045397	7	0.962658	0.774744	0.214607	0.608559	0.677665	1.40059	0.882992	0.847536	0.0081838	0.129669	0.943903	0.997282	0.898775	0.000947178	0.768979	0.118417
F01D5.2	F01D5.2	F01D5.2	WBGene00008493	7	-1.21625	1.28693	0.279354	2.4643	2.95285	3.28696	4.00916	4.37274	0.0165388	0.076084	0.961194	0.110454	0.00322064	0.000947178	0.00398319	0.00207553
F01D5.3	F01D5.3	F01D5.3	WBGene00008494	7	-2.9105	0.0496699	-1.57915	2.00617	3.35177	1.99288	4.30779	4.08213	0.000474859	0.957185	0.291062	0.289485	0.00322064	0.000947178	0.00398319	0.00207553
F46B3.1	F46B3.1	F46B3.1	WBGene00009756	7	9.75484	9.22803	-0.384447	0.697543	9.93993	0.722536	11.5333	12.4628	1	1	1	1	1	1	1	0.00207553
B0403.3	B0403.3	B0403.3	WBGene00015167	7	-0.00841129	0.172036	-0.154482	0.500192	0.215024	1.29206	-0.671647	0.79996	0.985726	0.825652	0.976316	0.997282	0.997756	0.00531842	0.968538	0.235714
F09C8.1	F09C8.1	F09C8.1	WBGene00008621	7	-0.919292	1.42891	-0.956674	1.9994	0.810344	0.419048	0.483997	0.807715	0.022421	0.00308286	0.515361	0.0985021	0.331363	0.222169	0.968538	0.0918891
Y38E10A.26	Y38E10A.26	nspe-2	WBGene00012604	7	1.02142	0.618167	0.542323	-0.401746	2.03203	1.52367	-0.0957608	3.05369	0.0660462	0.449257	0.853696	0.997282	0.193328	0.017027	0.995958	0.00207553
F54C9.3	F54C9.3	F54C9.3	WBGene00010041	7	0.671946	0.35563	-0.0953908	0.424996	0.589222	1.35915	0.757098	1.11678	0.0119621	0.418005	0.981412	0.997282	0.685414	0.000947178	0.564216	0.00746434
K09E10.1b	K09E10.1	oac-57	WBGene00019579	7	0.721036	0.983597	0.759384	1.25279	1.30389	2.70841	0.749524	1.69407	0.0688968	0.0879903	0.549438	0.47035	0.209162	0.000947178	0.959661	0.00853006
C09F12.1.2	C09F12.1	clc-1	WBGene00000522	7	2.46127	2.1036	1.50083	2.35019	2.22759	2.6096	2.27466	2.95513	0.0246168	0.235343	0.70699	0.997282	0.492088	0.00632705	0.930538	0.0813766
C45E5.4	C45E5.4	C45E5.4	WBGene00016667	7	-0.00570814	0.865316	0.669135	1.13582	0.178125	0.514972	0.163412	1.31368	0.988949	0.0938252	0.585407	0.503406	0.997756	0.189374	0.995958	0.00853006
F45E4.4	F45E4.4	tag-199	WBGene00007061	7	0.521454	-1.12668	2.75338	-0.427387	-0.245161	0.99575	0.849574	0.97351	1	0.0879903	0.00378135	0.997282	1	0.00366533	1	0.0818412
T10H4.11	T10H4.11	cyp-34A2	WBGene00011699	7	0.675959	-0.447632	-2.82016	-2.06967	0.0893263	0.84101	-0.428925	1.03958	0.107555	0.47144	0.00378135	0.0073908	0.997756	0.0559495	1	0.102817
F01G10.2	F01G10.2	ech-8	WBGene00001157	7	0.364804	-0.904932	-0.342824	-0.751355	2.41004	0.429577	1.72741	0.887755	0.267591	0.0241751	0.855027	0.898674	0.00322064	0.234024	0.00398319	0.0460399
F31C3.10	F31C3.10	rrn-3.56	WBGene00004677	7	0.252415	0.115636	-1.58679	-2.0583	-1.10373	2.8094	1.91289	0.524103	0.427857	0.865871	0.00965777	0.0362011	0.0564319	0.000947178	0.00398319	0.339456
F31C3.11	F31C3.11	rrn-2.1	WBGene00004567	7	-0.108237	-0.554515	-1.99435	-1.99521	-2.77816	1.14499	0.665089	-0.144764	0.751587	0.308232	0.00378135	0.0162374	0.00322064	0.000947178	0.939002	0.903505
C04G6.1b	C04G6.1	mpk-2	WBGene00003402	7	1.03472	2.14054	0.707983	1.51785	3.32519	2.77439	2.85517	3.6177	0.137604	0.0151935	0.741543	0.709191	0.0849041	0.000947178	0.0212128	0.00636764
F55G11.6	F55G11.6	F55G11.6	WBGene00010126	7	3.28386	12.4369	2.78396	5.8188	5.95648	13.9846	15.9627	8.30747	1	0.000927419	0.322473	0.997282	0.991811	0.000947178	0.00398319	0.549525
Y32F6B.3	Y32F6B.3	crp-1	WBGene00012532	7	0.39224	0.312754	0.717558	0.614513	0.740298	1.52895	0.777218	0.956775	0.584514	0.802739	0.865518	0.997282	0.991811	0.003081	0.977206	0.346524
K09H11.1.2	K09H11.1	K09H11.1	WBGene00019599	7	-0.263739	-1.22535	-1.42291	-1.50421	1.76306	0.398223	1.22617	1.86132	0.847436	0.235343	0.558281	0.975482	0.00322064	0.234199	0.223278	0.516972
F35E12.7d	F35E12.7	dct-17	WBGene00009431	7	0.90974	2.51497	0.56747	3.53842	5.41159	5.02835	4.06024	4.31401	0.494416	0.0245409	0.947751	0.997282	0.00322064	0.000947178	0.00398319	0.00207553
F35E12.7c	F35E12.7	dct-17	WBGene00009431	7	2.45616	6.63139	0.532182	3.02432	6.83436	6.45035	3.97	5.91378	0.0170557	0.429605	0.958213	0.28084	0.981183	0.000947178	0.00398319	0.00207553
T26C5.1	T26C5.1	gst-13	WBGene00001761	7	0.28924	0.859894	0.246016	0.676473	1.83747	1.05234	1.86002	1.56038	0.358131	0.0273539	0.918231	0.997282	0.00322064	0.000947178	0.00398319	0.00207553
C35B8.4	C35B8.4	C35B8.4	WBGene00044743	7	0.649457	0.822478	0.38855	0.871918	0.69421	1.13164	0.586799	0.939208	0.0625573	0.0953305	0.821484	0.90039	0.832974	0.000947178	0.968538	0.0735594
C54C6.7	C54C6.7	C54C6.7	WBGene00044166	7	0.62503	-0.360228	-0.176312	-0.768292	0.824376	1.78966	0.321997	1.02924	0.183541	0.584864	0.967028	0.997282	0.878927	0.000947178	0.995958	0.130273
K09C4.1a	K09C4.1	K09C4.1	WBGene00019547	7	0.254286	0.779591	0.520987	0.487648	0.931042	1.83721	0.794728	1.23275	0.713107	0.391756	0.842942	0.997282	0.746488	0.000947178	0.968538	0.0633114
T21E8.2	T21E8.2	pgp-7	WBGene00004001	7	1.55891	2.72914	3.90788	4.71292	5.08665	5.73465	4.31696	4.12927	1	1	0.0191675	0.0382738	0.55964	0.00480729	0.0284159	0.00207553
M02H5.1	M02H5.1	nhr-99	WBGene00003689	7	0.673232	0.864063	0.525522	-0.415039	1.33944	1.65197	2.02055	2.96275	0.108558	0.178753	0.746451	0.997282	0.245234	0.000947178	0.0653264	0.00207553
C03G6.15	C03G6.15	cyp-35A2	WBGene00015400	7	-2.26388	-1.12948	-2.30791	-1.31759	0.747542	1.43427	3.12203	2.69173	0.000474859	0.0142369	0.00378135	0.213272	0.536057	0.000947178	0.00398319	0.00207553
C03G6.14	C03G6.14	cyp-35A1	WBGene00015399	7	0	-8.80962	-2.08449	-3.33605	1.98153	2.70261	4.00468	4.0999	1	1	1	1	1	0.0982762	0.355888	0.00636764
R02D5.3.1	R02D5.3	R02D5.3	WBGene00010977	7	4.38347	1.93456	4.02663	4.10816	2.58251	2.82168	8.73463	2.45833	0.324035	0.245744	0.595921	0.659725	0.991811	0.000947178	0.968538	0.518094
Y37E11AR.4	Y37E11AR.4	nape-1	WBGene00021371	7	0.240538	-0.410994	-0.286713	-0.346067	0.50969	1.42761	0.355847	0.665656	0.590125	0.480591	0.903614	0.997282	0.991811	0.000947178	0.995958	0.351183
C39H7.4	C39H7.4	C39H7.4	WBGene00016542	7	0.616616	0.657684	0.573612	0.910686	0.504349	1.00096	0.873493	0.813576	0.0364869	0.134755	0.681786	0.687762	0.922184	0.000947178	0.511031	0.0951083
Y94H6A.6	Y94H6A.6	ubc-8	WBGene00006705	7	0.549529	-0.881846	-0.689037	-1.38003	0.0230096	0.890528	0.345258	0.641183	0.102703	0.0638762	0.593657	0.110454	0.997756	0.0077245	0.995958	0.216963
Y40B10B.1	Y40B10B.1	Y40B10B.1	WBGene00021494	7	2.77538	-0.13978	1.47503	-1.12502	2.2085	1.71247	1.52131	1.97445	1	1	0.297995	0.805225	1	0.0135284	0.786769	0.00636764
C07D8.5	C07D8.5	C07D8.5	WBGene00015564	7	9.8393	11.3922	-0.632031	1.38304	12.8148	13.0265	3.65581	13.6682	1	1	1	1	0.0115287	0.000947178	0.968538	0.00207553
C07D8.2	C07D8.2	C07D8.2	WBGene00015562	7	-1.87501	7.75466	0.992618	0.512217	3.84215	3.38883	4.08059	12.3041	1	1	1	1	1	1	0.940315	0.00207553
F52F10.4	F52F10.4	oac-32	WBGene00018708	7	-0.960909	1.99522	2.13916	3.09295	0.810769	3.67696	3.51667	3.50077	0.00962916	0.000927419	0.0409618	0.00401875	0.626697	0.000947178	0.00398319	0.00207553
C06B3.3	C06B3.3	cyp-35C1	WBGene00007362	7	-1.69412	-0.31396	-1.21316	0.13839	1.40999	0.777609	2.5169	1.65354	0.000474859	0.568386	0.250213	0.997282	0.00322064	0.00632705	0.00398319	0.00207553
K11G9.6	K11G9.6	mtl-1	WBGene00003473	7	1.59119	-2.92854	-1.90415	-2.92934	1.3234	1.96563	2.6305	1.3232	0.00735743	0.000927419	0.0650127	0.00401875	0.67891	0.000947178	0.0105654	0.0199664
Y54E2A.4	Y54E2A.4	Y54E2A.4	WBGene00013189	7	-0.524444	-0.151555	-0.0549314	0.230969	-0.110662	0.84957	-0.0929991	-0.131999	0.0418896	0.753553	0.986455	0.997282	0.997756	0.000947178	0.995958	0.900501
K11D2.2.2	K11D2.2	asah-1	WBGene00010769	7	-0.790589	-0.317167	-1.8353	-0.368128	0.891744	1.13443	1.43141	2.01567	0.00346282	0.595711	0.00690507	0.997282	0.233716	0.000947178	0.0376699	0.00207553
W08E12.3	W08E12.3	W08E12.3	WBGene00021084	7	-0.990698	-0.616363	0.118825	0.589948	-0.198368	1.3616	0.80917	0.664716	0.0387698	0.424058	0.981412	0.997282	0.997756	0.00366533	0.912592	0.288842
C32H11.3	C32H11.3	C32H11.3	WBGene00007866	7	-0.238617	1.3177	0.119918	0.0368923	3.60736	2.63024	4.63849	3.40693	0.700514	0.042214	0.981412	0.997282	0.00322064	0.003081	0.00398319	0.00207553
C32H11.2	C32H11.2	srz-15	WBGene00007865	7	7.80416	8.01404	-0.208577	-8.66382	10.7844	11.8557	13.3352	4.51829	1	1	1	1	1	1	0.00398319	0.505369
CD4.2	CD4.2	crn-2	WBGene00000795	7	0.47936	0.498063	0.451186	0.591664	0.564856	2.34086	0.969118	1.37884	0.330487	0.529222	0.891685	0.997282	0.992417	0.000947178	0.912592	0.0572526
W03D8.6b	W03D8.6	itx-1	WBGene00002174	7	0.392833	0.595442	0.475211	0.398158	0.113833	0.839159	0.167252	0.601672	0.170794	0.167412	0.725418	0.997282	0.997756	0.000947178	0.995958	0.232859
Y19D10A.12	Y19D10A.12	Y19D10A.12	WBGene00021227	7	-11.6636	-1.58176	9.6777	9.36082	12.5229	7.95747	10.7197	0	1	1	1	1	0.00322064	1	1	1
ZK1058.6	ZK1058.6	nit-1	WBGene00014206	7	-0.401291	-0.878254	-1.14915	-0.985957	0.898638	1.81727	0.348555	0.946929	0.737843	0.570317	0.888505	0.997282	0.991811	0.000947178	0.98917	0.164518
F27E5.1	F27E5.1	F27E5.1	WBGene00009192	7	-0.496992	0.665436	-0.641537	0.516346	1.23503	1.65264	0.787482	1.23815	0.183212	0.118005	0.636562	0.997282	0.00322064	0.000947178	0.545575	0.00636764
Y51B9A.9	Y51B9A.9	Y51B9A.9	WBGene00013091	7	-0.232405	-0.753062	-0.0627479	-0.478881	0.33736	1.38911	-0.141621	0.779104	0.710523	0.22812	0.987387	0.997282	0.997756	0.00728876	0.995958	0.295802
F17B5.8	F17B5.8	F17B5.8	WBGene00045458	7	-1.97132	0.0352069	-0.151488	0.821999	1.84407	1.1433	2.96558	2.44165	0.00444187	0.968945	0.980173	0.997282	0.0495595	0.0654449	0.00741585	0.00207553
C18D4.2a	C18D4.2	fbxa-136	WBGene00007672	7	5.232	2.69904	5.22085	4.31667	-0.970564	1.76946	2.69206	4.39402	1	1	0.64989	0.922382	1	0.003081	0.210769	0.0302475
F32G8.6	F32G8.6	cat-4	WBGene00000298	7	-1.19276	0.164266	-1.06142	-0.324693	2.67017	1.92789	1.79985	1.00542	0.0744778	0.861539	0.612592	0.997282	0.00322064	0.00680229	0.0978893	0.300371
T19H12.11	T19H12.11	ugt-10	WBGene00020594	7	1.06989	0.269751	-0.520875	1.52705	3.47351	2.01424	3.20275	3.03533	1	1	1	0.420636	0.0995316	0.00728876	0.00398319	0.00207553
F16B4.9	F16B4.9	nhr-178	WBGene00017510	7	1.60709	0.30938	1.18472	0.964025	1.60293	1.6351	1.3163	1.81372	0.00444187	0.681262	0.353548	0.997282	0.198489	0.00480729	0.482328	0.00636764
R12G8.1	R12G8.1	R12G8.1	WBGene00011254	7	-0.213312	-1.32343	0.277681	-0.636056	-0.111244	1.40701	0.351692	1.40171	0.789426	0.158417	0.94428	0.997282	0.997756	0.003081	0.995958	0.0296967
Y19D10B.7	Y19D10B.7	Y19D10B.7	WBGene00021236	7	-12.0418	-9.72482	-14.7774	-0.429839	13.2662	13.2727	9.38694	-0.332851	1	1	0.00378135	1	0.00322064	0.000947178	1	0.892086
Y65B4BR.1	Y65B4BR.1	Y65B4BR.1	WBGene00022040	7	0.618661	0.217224	-0.137128	-0.498788	1.45284	3.39092	3.19802	4.24861	0.197339	0.779783	0.981412	0.997282	0.24259	0.000947178	0.00398319	0.00207553
F11G11.1	F11G11.1	gst-8	WBGene00001756	7	1.3177	-1.27655	0.0911354	-2.43561	4.54349	4.80819	5.18503	4.32329	0.0466457	0.127389	0.986455	0.0134895	0.217522	0.00531842	0.284945	0.00207553
F11G11.3	F11G11.3	gst-6	WBGene00001754	7	-0.481775	1.52312	0.0561367	0.922429	2.67285	2.14415	3.05942	2.33091	0.138495	0.000927419	0.987062	0.513328	0.00322064	0.000947178	0.00398319	0.00207553
F57F4.3	F57F4.3	gfi-1	WBGene00001581	7	-1.34924	0.771253	-0.17049	0.997968	0.785398	1.07787	0.636761	0.5313	0.000474859	0.0582532	0.958593	0.688282	0.1438	0.000947178	0.742793	0.326534
Y39A1B.1	Y39A1B.1	clec-163	WBGene00012661	7	-0.149813	-0.370704	2.50492	0.362322	14.5313	4.69575	9.8617	1.87882	1	1	1	1	0.00322064	0.211883	1	1
B0457.6	B0457.6	B0457.6	WBGene00007180	7	0.416656	0.721534	1.16717	1.24129	-0.0565424	0.900613	-0.048687	0.639101	0.217401	0.126709	0.200938	0.174287	0.997756	0.00582928	0.995958	0.218467
F16H11.5	F16H11.5	nhr-45	WBGene00003635	7	0.380821	0.264405	0.564572	0.153611	0.446003	0.833654	0.509954	0.610303	0.246755	0.617856	0.665579	0.997282	0.991811	0.00728876	0.968538	0.218001
F41B5.2	F41B5.2	cyp-33C7	WBGene00018260	7	0.482592	0.0869621	-0.552381	-1.86793	-0.379608	0.921646	-0.147009	0.403514	0.212191	0.904351	0.70016	0.0073908	0.997756	0.0145946	0.995958	0.555672
Y119D3B.8	Y119D3B.8	fbxa-61	WBGene00022486	7	0.376961	1.39462	0.47378	0.949388	0.568925	1.61362	0.843026	1.42187	0.397662	0.00551198	0.766201	0.93858	0.991811	0.000947178	0.82116	0.0104799
F35E8.11	F35E8.11	cdr-1	WBGene00000412	7	-0.455559	0.619221	-1.95733	-0.48287	4.37858	4.17009	4.3291	4.35725	0.495787	0.432947	1	1	0.00322064	0.000947178	0.968538	0.143862
Y2C2A.1	Y2C2A.1	tag-80	WBGene00006453	7	0.87261	-0.241776	2.67921	-0.0525892	-0.303284	1.28473	0.630275	1.2609	1	1	1	1	1	0.00242805	1	1
C01G10.6	C01G10.6	C01G10.6	WBGene00007233	7	-0.851859	0.428951	0.363559	-0.629714	2.16923	1.55742	0.519934	1.50247	0.176394	0.737563	0.918405	0.997282	0.267659	0.000947178	0.995958	0.0104799
C01G10.5	C01G10.5	C01G10.5	WBGene00007232	7	1.92037	0.47665	1.79199	0.789516	3.35934	4.0925	3.99336	4.18333	0.0332078	0.731536	0.282964	0.997282	0.143476	0.000947178	0.00398319	0.00207553
T12A7.4a	T12A7.4	lips-5	WBGene00011725	7	0.20855	1.17074	0.808085	1.31045	1.80742	1.35451	1.9086	1.95043	0.719612	0.181759	0.604771	0.762414	0.334785	0.00242805	0.0812347	0.00207553
R10E8.2	R10E8.2	R10E8.2	WBGene00011208	7	0.97558	1.22444	0.358225	0.399822	0	0	11.8019	13.4022	1	1	1	1	1	1	1	0.00207553
W09G10.6	W09G10.6	clec-125	WBGene00021118	7	0.706153	1.4005	-0.10053	0.0396497	1.3151	1.90331	0.0958109	0.372875	0.161399	0.0123367	0.981916	0.997282	0.241418	0.000947178	0.995958	0.611575
Y60A3A.18	Y60A3A.18	skr-4	WBGene00004810	7	0.626438	0.723751	0.18253	0.380343	-0.108131	1.66353	-0.712898	1.34531	0.0449147	0.103152	0.98003	1	0.997756	0.000947178	1	0.363349
Y34B4A.9.2	Y34B4A.9	Y34B4A.9	WBGene00021325	7	0.474675	0.855372	0.828378	1.67699	2.40999	1.81416	1.13719	1.42396	0.627622	0.504117	0.634398	0.282461	0.79016	0.000947178	0.985911	0.555672
C08F11.5a	C08F11.5	fbxa-98	WBGene00007453	7	0.358652	1.76049	0.499201	0.514125	-0.101856	1.38202	2.55345	2.28051	0.666774	0.0289224	0.846086	0.997282	0.997756	0.0600029	0.26867	0.00207553
K05F1.10	K05F1.10	K05F1.10	WBGene00019411	7	-0.983475	0.0332862	-0.855107	0.0254649	0.624872	1.84785	0.806563	1.36754	0.00714319	0.96241	0.462339	0.997282	0.887415	0.000947178	0.726511	0.00511508
C05D9.2.2	C05D9.2	lmp-2	WBGene00015471	7	0.163876	1.04701	-0.0291464	0.858234	1.0605	1.31132	1.30095	1.56274	0.748444	0.0484224	0.991532	0.997282	0.272216	0.003081	0.222391	0.00746434
ZK180.6	ZK180.6	ZK180.6	WBGene00022680	7	-0.819064	2.32479	0.631715	1.98839	-0.314844	1.09485	0.0933795	0.905074	0.00628001	0.000927419	0.681786	0.0073908	0.997756	0.00242805	0.995958	0.0946994
F28G4.1	F28G4.1	cyp-37B1	WBGene00009226	7	1.09345	-2.20085	-2.89655	-2.38098	1.54858	3.23905	1.1362	1.69385	0.0915835	0.000927419	0.00378135	0.00401875	0.180713	0.000947178	0.140331	0.00207553
C54C8.12	C54C8.12	C54C8.12	WBGene00044242	7	14.3972	-1.88766	4.03228	-1.54528	11.6573	16.8619	14.0509	2.68201	0.000474859	0.0245409	0.684348	0.688413	1	0.000947178	0.0423026	0.0218234
ZK75.1	ZK75.1	ins-4	WBGene00002087	7	0.183236	-0.0819883	0.393247	-0.205125	0.513211	1.98868	0.124169	2.059	0.74695	0.924074	0.829999	0.997282	0.997756	0.00172993	0.995958	0.00207553
D2045.8	D2045.8	D2045.8	WBGene00008425	7	-1.2553	-0.721168	-0.525422	0.0984389	1.30796	0.898257	1.19423	0.958176	0.00266767	0.215888	0.740944	0.997282	0.0849041	0.0189436	0.387449	0.096952
F07B7.2	F07B7.2	F07B7.2	WBGene00017186	7	-9.46206	0	-6.75775	0.429131	0	0	14.2083	1.14551	1	1	0.566246	0.997282	1	1	0.00398319	0.496291
K07B1.8	K07B1.8	K07B1.8	WBGene00019468	7	1.64181	-0.213593	1.2184	-1.32846	-0.242773	1.16771	0.487955	1.21054	0.000474859	0.747523	0.183464	0.0968622	0.997756	0.000947178	0.968538	0.00369156
C49G7.8	C49G7.8	cyp-35A4	WBGene00016786	7	-1.84883	1.88725	-1.38766	8.88636	3.86233	2.58327	10.109	11.4897	1	1	1	1	0.786016	0.00242805	1	1
F37B1.5	F37B1.5	gst-16	WBGene00001764	7	-0.94955	-0.950499	-0.830944	-0.607529	0.885816	1.0264	0.925113	1.252	0.0350013	0.0922304	0.573603	0.997282	0.466984	0.00480729	0.678732	0.0130226
F37B1.2	F37B1.2	gst-12	WBGene00001760	7	-0.709227	-0.82603	-1.03412	-1.9119	2.03004	2.57491	1.3787	2.55923	0.0878188	0.148013	0.382374	0.0186677	0.00322064	0.000947178	0.148398	0.00207553
F37B1.1	F37B1.1	gst-24	WBGene00001772	7	-0.825757	-0.503101	-0.113236	1.00721	0.953319	1.26588	1.4561	1.57807	0.0319225	0.444214	0.981412	0.994582	0.311797	0.000947178	0.235724	0.00369156
C55A6.5	C55A6.5	sdz-8	WBGene00008334	7	-0.573454	-0.732688	-0.457013	-1.03105	1.98093	1.03051	2.22957	1.62344	0.162449	0.181178	0.781471	0.636302	0.00322064	0.00424549	0.00398319	0.00207553
C55A6.7	C55A6.7	C55A6.7	WBGene00008336	7	-0.252514	0.339297	-0.0410452	0.347534	1.2055	1.21851	1.42557	1.10493	0.591955	0.600246	0.989057	0.997282	0.101169	0.000947178	0.0880541	0.0267205
C40H1.8.2	C40H1.8	C40H1.8	WBGene00008043	7	-0.140944	1.2397	-0.342235	0.825722	2.74262	1.89345	1.22568	2.24922	0.847295	0.0905156	0.948506	0.997282	0.958235	0.000947178	0.607453	0.00207553
H23N18.3	H23N18.3	ugt-8	WBGene00019234	7	-0.113256	-0.321709	-0.365893	-0.727467	0.557889	1.25313	0.377325	1.70453	0.819199	0.571329	0.839563	0.997282	0.950724	0.000947178	0.990227	0.00207553
H23N18.1	H23N18.1	ugt-13	WBGene00019232	7	-0.781131	-0.166361	-0.558267	-0.323769	0.0713589	1.30271	0.314978	1.51749	0.00798082	0.784436	0.664881	0.997282	0.997756	0.000947178	0.995123	0.00207553
H23N18.4	H23N18.4	H23N18.4	WBGene00019235	7	-1.20212	-0.194546	-0.131853	-0.325261	0.749619	1.2475	1.46837	2.25686	1	1	1	0.997282	0.991811	0.0581437	0.389089	0.00207553
T25B6.5	T25B6.5	T25B6.5	WBGene00020791	7	11.0403	-0.979678	0.503452	-0.0391309	0.123092	1.00003	-0.161931	12.9131	1	1	1	1	1	1	1	0.00207553
Y102A11A.3	Y102A11A.3	Y102A11A.3	WBGene00022413	7	0.312901	0.820864	1.0713	0.678543	0.887533	1.21721	0.999281	1.22673	0.294115	0.0324633	0.249611	0.997282	0.109804	0.000947178	0.122182	0.00369156
F10D2.6	F10D2.6	ugt-37	WBGene00017332	7	-0.3187	-0.803932	-0.825978	-1.824	1.67761	1.48563	1.0271	1.48307	0.520594	0.191228	0.560666	0.0362011	0.333023	0.0089721	0.944449	0.0668927
Y46C8AL.8	Y46C8AL.8	clec-74	WBGene00021585	7	0.323475	1.93492	1.54389	0.6563	4.48358	5.42718	3.02298	2.96166	1	0.0147269	0.207683	0.997282	0.00322064	0.000947178	0.00398319	0.00207553
T25C12.4	T25C12.4	spp-21	WBGene00044284	7	3.6498	2.87953	2.49074	13.0573	3.07417	14.955	11.0522	13.4256	0.385051	0.478063	0.685249	1	0.992417	0.000947178	1	0.0171183
T25C12.3	T25C12.3	T25C12.3	WBGene00012018	7	-0.648701	0.713911	0.507592	1.23863	0.873969	1.24722	0.754618	0.900055	0.0075773	0.0919639	0.66424	0.267025	0.0668121	0.000947178	0.471546	0.0811603
ZC47.9	ZC47.9	fbxa-33	WBGene00013841	7	0.383439	0.929288	0.590097	0.931094	1.33584	2.04007	1.58569	1.83152	0.473237	0.133573	0.711721	0.997282	0.229862	0.000947178	0.132937	0.00207553
F59D6.3	F59D6.3	F59D6.3	WBGene00019105	7	-0.646286	-0.628947	-0.512369	-0.493058	-0.0184524	0.829638	0.941926	1.38391	0.0510246	0.250977	0.721551	0.997282	0.997756	0.050175	0.594324	0.00636764
B0222.7	B0222.7	col-145	WBGene00000718	7	-1.85427	2.66507	-0.212079	2.54498	-0.863738	2.46824	0.0228269	0.99768	0.000474859	0.000927419	0.948815	0.00401875	0.407299	0.000947178	0.995958	0.0633114
ZK20.1	ZK20.1	ghi-1	WBGene00013923	7	0.37883	0.0543881	0.440997	0.118646	0.641742	1.54945	0.900127	1.59015	0.38649	0.944798	0.805133	0.997282	0.928955	0.000947178	0.781843	0.00511508
Y73C8C.10	Y73C8C.10	Y73C8C.10	WBGene00022267	7	1.28527	0.452499	-1.0417	0.48456	0.488923	1.74316	0.282725	1.89077	1	1	0.482713	0.997282	1	0.0904674	0.995958	0.00207553
C14C6.5	C14C6.5	C14C6.5	WBGene00015759	7	0.161818	1.406	-1.1387	1.29384	1.60409	0.902269	2.42594	2.65826	0.658153	0.000927419	0.555384	0.997282	0.00322064	0.000947178	0.026312	0.00207553
C05C12.3	C05C12.3	gtl-1	WBGene00001795	7	0.190569	0.376917	0.693546	-0.109276	1.06333	1.07372	0.650513	1.12298	0.623869	0.416556	0.633074	0.997282	0.0309605	0.000947178	0.865959	0.00953823
C47A10.12	C47A10.12	C47A10.12	WBGene00008129	7	2.69262	-0.886631	-0.28996	-1.62376	-0.955703	-0.873309	0.956261	2.32336	1	1	0.962612	0.808653	1	1	0.968538	0.00853006
F36F2.2	F36F2.2	F36F2.2	WBGene00009476	7	1.00476	-0.649881	0.310548	-1.29301	0.227829	1.03683	0.682951	1.04056	0.00120357	0.199358	0.880504	0.112784	0.997756	0.000947178	0.874206	0.0292752
Y71H2AM.16	Y71H2AM.16	pho-9	WBGene00022181	7	1.10417	0.430195	0.190741	0.084438	0.675419	1.58912	1.10267	1.33743	0.00120357	0.460864	0.958646	0.997282	0.84821	0.000947178	0.398978	0.00746434
DC2.3b	DC2.3	lec-12	WBGene00017080	7	0.0721825	0.339658	-0.11488	0.692422	-0.14781	1.12261	0.171819	0.362744	0.885016	0.577415	0.981412	0.997282	0.997756	0.00242805	0.995958	0.666907
F48A11.2	F48A11.2	F48A11.2	WBGene00018583	7	-0.764613	-0.259868	0.97606	0.832187	-0.658788	13.3114	0.941785	0.412278	0.613419	0.869373	0.961938	0.997282	0.997756	0.0077245	0.995958	0.928276
F09E10.11a	F09E10.11	tts-1	WBGene00006650	7	3.49398	-0.521293	-0.267269	-2.00303	1.7525	2.10832	3.15899	2.21814	0.000474859	0.529059	0.886464	0.0575477	0.00322064	0.000947178	0.00398319	0.00207553
T23F11.6	T23F11.6	T23F11.6	WBGene00011957	7	1.29272	0.978928	1.17788	0.211139	1.63781	1.47131	1.11553	0.924344	0.0113966	0.141001	0.37049	0.997282	0.205244	0.000947178	0.794532	0.182407
C01G10.4	C01G10.4	C01G10.4	WBGene00007231	7	0.936776	1.57954	2.22698	1.85455	1.9898	5.23133	2.87844	5.05339	0.285638	0.34119	0.255863	0.324529	0.466132	0.0419696	0.0212128	0.00207553
F14H3.7	F14H3.7	fbxa-100	WBGene00008826	7	-0.0799697	-0.980558	3.7971	2.77337	7.85692	0.846444	2.77248	3.4898	1	1	0.00378135	0.00401875	1	1	0.0673884	0.00207553
C01B10.1	C01B10.1	drh-2	WBGene00001091	7	0.512591	0.520631	1.13116	-0.0170096	0.302786	0.893149	0.105848	0.539288	0.0770655	0.273648	0.255074	0.997282	0.997756	0.00172993	0.995958	0.372614
T10B9.10	T10B9.10	cyp-13A7	WBGene00000372	7	1.59702	-3.82144	-1.53248	-4.91847	1.84827	3.46777	1.34914	2.01721	1	0.0315169	0.404221	0.00401875	1	0.0131851	1	0.0188287
Y26D4A.3	Y26D4A.3	Y26D4A.3	WBGene00012501	7	5.16242	14.2333	9.62222	10.7748	4.91917	4.89869	2.54972	13.1824	0.312504	0.000927419	1	1	0.991811	0.0835271	1	0.00207553
F35E12.7a	F35E12.7	dct-17	WBGene00009431	7	1.55477	1.55176	0.959404	2.87529	6.02989	5.41594	4.52238	4.24203	0.452286	0.461159	0.949408	0.997282	0.698179	0.00172993	0.0330689	0.0521925
Y32H12A.3.2	Y32H12A.3	dhs-9	WBGene00000973	7	0.263669	-0.598058	-0.585731	-0.668696	1.8175	1.05935	1.90493	0.885145	0.399023	0.13674	0.634398	0.994582	0.00322064	0.000947178	0.00398319	0.037709
Y39B6A.22	Y39B6A.22	Y39B6A.22	WBGene00012681	7	0.0696578	0	-0.454357	1.79784	3.94626	11.352	14.628	7.73747	1	1	1	1	0.73913	1	0.00398319	0.505369
K10C2.3	K10C2.3	K10C2.3	WBGene00019619	7	-2.91423	-0.977739	-2.16428	-0.527714	4.10624	1.80265	3.85234	1.73306	0.000474859	0.43987	0.0658434	0.997282	0.00322064	0.00172993	0.00398319	0.0158507
Y48A6B.9a	Y48A6B.9	Y48A6B.9	WBGene00012970	7	0.156746	-0.929729	-1.01061	-0.852811	1.73045	0.731109	1.60158	1.05397	0.688716	0.023128	0.309083	0.754679	0.00322064	0.0314525	0.00741585	0.0176731
H02F09.2	H02F09.2	H02F09.2	WBGene00019145	7	4.03673	12.431	14.1954	4.32614	2.64853	3.21816	13.5616	13.7489	0.384945	1	0.00378135	0.997282	0.763039	0.306057	0.00398319	0.00207553
F11D11.3	F11D11.3	F11D11.3	WBGene00008698	7	4.67706	7.86947	6.41544	4.96065	3.13371	5.20294	4.33651	5.95828	0.117327	0.382067	0.510462	0.00401875	1	0.0255157	0.0212128	0.00207553
T12D8.5	T12D8.5	T12D8.5	WBGene00011733	7	-0.744401	-2.29739	-1.92247	-2.45235	0.625926	1.62729	1.60585	1.29748	0.0600056	0.000927419	0.00965777	0.00401875	0.948828	0.000947178	0.0307781	0.00207553
C34D10.2.1	C34D10.2	C34D10.2	WBGene00016407	7	0.783536	-0.0196235	0.418271	-0.440371	0.710903	1.37257	0.884673	1.14862	0.00582125	0.97117	0.801655	0.997282	0.497792	0.000947178	0.392338	0.00511508
R08C7.12b	R08C7.12	R08C7.12	WBGene00019955	7	0.931144	0.961246	0.677897	1.33807	0.876186	1.5158	0.0145083	1.413	0.143561	0.424706	0.812153	0.97421	0.991811	0.00728876	0.996476	0.142471
F59A6.10	F59A6.10	F59A6.10	WBGene00044385	7	0.437482	-2.61783	0.77206	-0.769276	-10.837	0.942128	0.977087	1.5596	1	0.0440596	1	0.997282	1	0.0241992	1	0.00511508
Y38E10A.13	Y38E10A.13	nspe-1	WBGene00012591	7	-0.557239	-0.477622	-0.994458	-0.451268	0.933839	0.919075	-0.716762	2.07692	0.14533	0.439028	0.487559	0.997282	0.388425	0.00934658	0.968538	0.00207553
F21C10.8b	F21C10.8	pqn-31	WBGene00004119	7	0.751946	0.381384	0.944558	0.0680884	0.694572	1.31232	0.544172	1.82517	0.0658032	0.540629	0.566981	0.997282	0.911967	0.00632705	0.968538	0.00207553
F10A3.1	F10A3.1	F10A3.1	WBGene00008631	7	2.63707	2.17837	4.26521	3.81686	-8.95821	0.825145	2.86134	3.27603	1	0.0481161	0.0605016	0.00401875	1	0.534969	0.399411	0.00207553
T19A5.1	T19A5.1	T19A5.1	WBGene00020553	3	-0.647919	-0.53176	-0.249069	-0.438415	0.00847569	-0.493869	-0.366069	-0.757817	0.00858181	0.184161	0.91236	0.997282	0.997756	0.113968	0.971312	0.129173
B0513.1a	B0513.1	lin-66	WBGene00001562	3	-1.0039	-0.654057	-0.473451	-0.0997875	-0.147935	-0.165515	-0.367457	-0.678309	0.000474859	0.0850744	0.713223	0.997282	0.997756	0.715411	0.976949	0.156565
F41B4.1	F41B4.1	F41B4.1	WBGene00018257	3	-0.905014	-0.399275	-0.181051	0.000993118	-0.383055	0.227406	-0.233696	0.338632	0.00212599	0.475149	0.954387	0.99908	0.992686	0.616264	0.995958	0.609123
ZK673.10	ZK673.10	sdz-37	WBGene00014064	3	-1.74097	-0.701424	-0.242707	-0.0737346	-0.171152	-1.21017	-1.33492	-1.20552	0.00444187	0.296554	0.966836	0.997282	0.997756	0.0584126	0.636699	0.119984
T08A11.1	T08A11.1	T08A11.1	WBGene00011604	3	-0.775893	-0.218222	-0.0918271	-0.235208	0.0235582	-0.661133	-0.416153	-0.744807	0.00371464	0.641275	0.981412	0.997282	0.997756	0.0218339	0.968538	0.106433
K01D12.12	K01D12.12	cdr-6	WBGene00010471	3	-1.01902	-0.633042	-1.48658	-0.782389	0.529824	-0.237741	0.129534	-0.186431	0.000474859	0.110066	0.00965777	0.760697	0.73954	0.546137	0.995958	0.825746
C45G3.3	C45G3.3	C45G3.3	WBGene00001590	3	-0.792301	-0.489387	-0.632036	-0.295369	0.0207704	-0.707447	-0.348802	-0.721681	0.00714319	0.307974	0.683208	0.997282	0.997756	0.0301873	0.995461	0.147423
C28H8.9a	C28H8.9	dpff-1	WBGene00016200	3	-0.852113	-0.515268	-0.882777	-0.210904	-0.231119	-0.660236	-0.52673	-0.949407	0.00396861	0.257998	0.460093	0.997282	0.997756	0.0309285	0.959661	0.0486914
T08A9.11b	T08A9.11	ttr-59	WBGene00020339	3	-1.31733	-0.539299	-1.05538	0.301274	-0.534673	-0.561275	-0.20878	-0.509904	0.000474859	0.32022	0.274815	0.997282	0.892008	0.136574	0.995958	0.402435
Y71H2B.3	Y71H2B.3	ppfr-4	WBGene00022193	3	-0.835281	-0.572636	-0.888556	-0.363058	-0.117176	-0.652496	-0.29207	-0.74936	0.00182674	0.158417	0.37049	0.997282	0.997756	0.0297367	0.995958	0.101483
Y69A2AR.1a	Y69A2AR.1	Y69A2AR.1	WBGene00022074	3	-0.936322	-0.398363	-1.10122	-0.141127	-0.400776	-0.637368	-0.677249	-0.976315	0.00346282	0.463196	0.444288	0.997282	0.991811	0.121623	0.928539	0.153215
C14C10.5	C14C10.5	C14C10.5	WBGene00007588	3	-0.825528	-0.502543	-0.23355	-0.296682	0.11662	-0.376165	-0.429595	-0.717979	0.000861578	0.228886	0.910951	0.997282	0.997756	0.257757	0.968538	0.173153
Y71F9AM.6.1	Y71F9AM.6	trap-1	WBGene00022122	3	-2.30063	-0.785195	-1.04396	0.678075	-0.89441	-0.145226	-0.244201	-1.0584	0.00182674	0.213432	0.685249	0.997282	0.651493	0.884077	0.995958	0.284879
[truncated: 3,039 more rows]

## Sheet: Legends
Isoform	Isoform ID
Tid	Transcription ID
GeneSymbol	Gene Symbol
WBID	Wormbase ID
Cluster	Cluster index according to Fig.9 in the main text
BT	Bacillus thuringiensis B-18247
PA	Pseudomonas aeruginosa PA14
N2	C. elegans wild type N2
npr	C. elegans npr-1(ur89) mutant strain
12H,24H	Timepoint
Comparsion used the E. coli OP50 as a control
