# Supplementary material for: Contrasting invertebrate immune defense behaviors caused by a single gene, the Caenorhabditis elegans neuropeptide receptor gene npr-1
Source: BMC Genomics. 2016 Apr 11;17:280. doi: 10.1186/s12864-016-2603-8 (PMC4827197; doi:10.1186/s12864-016-2603-8)
Supplement: Additional file 16: — Results of the eQTL enrichment analysis of the K means clusters of differentially expressed genes. (XLS 160 kb) [file 12864_2016_2603_MOESM16_ESM.xls]

## Sheet: Sheet1
eQTL_marker	CHR	Position	Genes in group	Overlap	significance (-log10(p))		eQTL_marker	CHR	Position	Genes in group	Overlap	significance (-log10(p))		eQTL_marker	CHR	Position	Genes in group	Overlap	significance (-log10(p))		eQTL_marker	CHR	Position	Genes in group	Overlap	significance (-log10(p))		eQTL_marker	CHR	Position	Genes in group	Overlap	significance (-log10(p))		eQTL_marker	CHR	Position	Genes in group	Overlap	significance (-log10(p))		eQTL_marker	CHR	Position	Genes in group	Overlap	significance (-log10(p))		eQTL_marker
rmm948	V	3682095	89	36	13.1086		age3_68	IV	6599685	105	92	59.0046		rmm1433	X	15560858	5	5	Inf		rmm32	I	2448169	5	3	4.30687		rmm1232	X	2275881	55	33	28.4712		age1_6	I	4338254	89	53	15.2783		rmm1435	X	15658948	26	20	21.5084		rmm54
rmm949	V	3730262	91	36	12.7452		age3_69	IV	7405743	105	92	59.0046		rmm1434	X	15563593	5	5	Inf		rmm33	I	2448381	5	3	4.30687		rmm1233	X	2357663	47	26	21.4101		age1_7	I	4845516	89	53	15.2783		rmm1436	X	15697711	26	20	21.5084		rmm55
rmm950	V	3819930	91	36	12.7452		age3_70	IV	8397264	58	53	36.8304		rmm1439	X	16035557	4	4	Inf									rmm1367	X	10944577	108	37	20.317		age1_8	I	5893622	89	53	15.2783		rmm1437	X	15820520	26	20	21.5084		rmm56
rmm938	V	3199728	100	38	12.7073		age3_71	IV	9102404	58	53	36.8304		rmm1440	X	16072842	4	4	Inf									rmm712	IV	6173559	132	38	17.7676		rmm650	IV	1428840	20	16	8.68236		rmm1438	X	15842349	26	20	21.5084		rmm57
rmm951	V	3846185	93	36	12.3947		age3_72	IV	10122930	58	53	36.8304		rmm1441	X	16203694	4	4	Inf									rmm713	IV	6194904	132	38	17.7676		rmm1399	X	13656584	33	22	8.5207		rmm1070	V	12288256	107	29	12.9013		rmm58
rmm962	V	4842537	86	34	12.0948		age3_73	IV	10909560	58	53	36.8304		rmm1442	X	16227136	4	4	Inf									rmm714	IV	6260291	132	38	17.7676		rmm642	IV	795262	14	12	7.69654		rmm1059	V	11680770	118	29	11.6785		rmm59
rmm935	V	2984477	104	38	12.0616		age3_74	IV	11668242	58	53	36.8304		rmm1443	X	16327274	5	5	Inf									rmm466	III	1803894	52	24	17.3299		rmm643	IV	831646	14	12	7.69654		rmm1060	V	11779464	118	29	11.6785		rmm147
rmm936	V	3081025	104	38	12.0616		age3_65	IV	3920366	64	54	33.1847		rmm1444	X	16505859	6	6	Inf									rmm468	III	1893289	52	24	17.3299		rmm1400	X	13676249	33	21	7.61775		rmm1061	V	11791971	118	29	11.6785		rmm148
rmm937	V	3111900	104	38	12.0616		age3_66	IV	4991858	73	54	27.558		rmm1445	X	16596096	6	6	Inf									rmm469	III	1893382	52	24	17.3299		rmm1401	X	13733871	31	20	7.48122		rmm1066	V	12125452	111	28	11.6243		rmm52
rmm955	V	4090642	91	35	11.9837		age3_67	IV	5819735	73	54	27.558		rmm1446	X	16641436	6	6	Inf									rmm711	IV	6104015	141	38	16.6575		rmm647	IV	1322900	18	14	7.47365		rmm1067	V	12153737	111	28	11.6243		rmm134
rmm959	V	4500917	91	35	11.9837		age3_63	IV	2288742	50	31	12.9326		rmm1447	X	16892054	6	6	Inf									rmm719	IV	6507432	130	36	16.2566		rmm649	IV	1396330	18	14	7.47365		rmm1068	V	12220634	111	28	11.6243		rmm50
rmm960	V	4588369	91	35	11.9837		rmm1177	V	19210912	70	29	6.54217		rmm1448	X	16916863	6	6	Inf									rmm720	IV	6544139	130	36	16.2566		rmm1403	X	13893785	36	22	7.41458		rmm1069	V	12222711	111	28	11.6243		rmm149
rmm961	V	4616401	96	36	11.8915		rmm1178	V	19231552	70	29	6.54217		rmm1449	X	17034241	6	6	Inf									rmm704	IV	5513221	140	37	15.9264		rmm1397	X	13557283	39	23	7.2524		rmm1065	V	12010157	112	28	11.5172		rmm150
rmm933	V	2917639	106	38	11.7539		age3_37	II	12630696	53	24	6.51284		rmm1450	X	17215753	6	6	Inf									rmm461	III	1237685	53	23	15.8904		rmm1402	X	13812846	32	20	7.1142		rmm1064	V	11980446	113	28	11.4115		rmm51
rmm934	V	2919446	106	38	11.7539		rmm1175	V	19131316	78	31	6.41169		rmm1451	X	17339521	6	6	Inf									rmm715	IV	6278860	127	35	15.7563		rmm1398	X	13600717	41	23	6.66625		rmm1062	V	11869685	115	28	11.2039		rmm133
rmm945	V	3545004	89	34	11.5741		rmm1176	V	19135273	78	31	6.41169		rmm1452	X	17474873	6	6	Inf									rmm716	IV	6384373	127	35	15.7563		rmm641	IV	781321	16	12	6.28381		rmm1063	V	11878312	115	28	11.2039		rmm53
rmm946	V	3584839	89	34	11.5741		rmm1167	V	18498888	64	26	5.7826		rmm1453	X	17498443	6	6	Inf									rmm717	IV	6414193	127	35	15.7563		rmm644	IV	955056	16	12	6.28381		rmm1058	V	11611799	139	31	11.1665		rmm138
rmm947	V	3637179	89	34	11.5741		rmm1162	V	18262314	68	27	5.72029		rmm1454	X	17618863	6	6	Inf									rmm718	IV	6461993	127	35	15.7563		rmm645	IV	1063709	16	12	6.28381		rmm1072	V	12426773	108	26	10.3616		rmm139
rmm952	V	3929994	89	34	11.5741		rmm1163	V	18262699	68	27	5.72029		rmm757	IV	9002934	113	54	7.66483									rmm709	IV	5993737	120	34	15.7524		rmm646	IV	1087026	16	12	6.28381		rmm1073	V	12460814	108	26	10.3616		rmm140
rmm953	V	3934961	89	34	11.5741		rmm1166	V	18392644	61	25	5.69159		rmm758	IV	9100903	113	54	7.66483									rmm710	IV	6077557	120	34	15.7524		rmm648	IV	1335369	16	12	6.28381		rmm1071	V	12314130	103	24	9.32744		rmm141
rmm954	V	4043487	89	34	11.5741		rmm1168	V	18554914	61	25	5.69159		rmm25	I	1661177	20	16	7.64224									rmm467	III	1842874	49	22	15.6763		rmm651	IV	1488728	17	12	5.74991		rmm1035	V	10248667	108	23	8.14289		rmm142
rmm939	V	3258652	96	35	11.1681		rmm1170	V	18657948	61	25	5.69159		rmm765	IV	9673330	105	51	7.59851									rmm1358	X	10550197	101	31	15.5832		rmm639	IV	419847	10	8	5.14227		rmm1048	V	11114674	127	25	7.97959		rmm144
rmm940	V	3260343	97	35	11.0133		rmm1171	V	18757388	66	26	5.47138		rmm741	IV	8014460	127	58	7.24427									rmm1359	X	10552813	101	31	15.5832		rmm640	IV	657969	10	8	5.14227		rmm1049	V	11132229	127	25	7.97959		rmm143
rmm941	V	3319270	97	35	11.0133		rmm1160	V	18120342	89	32	5.41647		rmm742	IV	8046240	127	58	7.24427									rmm708	IV	5847054	133	35	15.0495		rmm1390	X	12974281	57	26	5.00681		rmm1050	V	11198981	127	25	7.97959		rmm135
rmm942	V	3319411	97	35	11.0133		rmm1169	V	18637634	63	25	5.3746		rmm744	IV	8228705	139	62	7.19362									rmm721	IV	6602009	137	35	14.6026		rmm1391	X	12990085	57	26	5.00681		rmm1051	V	11220234	127	25	7.97959		rmm136
rmm943	V	3473273	97	35	11.0133		rmm1179	V	19391069	75	28	5.24639		rmm745	IV	8286644	139	62	7.19362									rmm472	III	2164475	40	19	14.36		rmm1421	X	14888419	19	12	4.8816		rmm1052	V	11321911	127	25	7.97959		rmm137
rmm944	V	3473548	97	35	11.0133		rmm1180	V	19515184	75	28	5.24639		rmm746	IV	8346572	139	62	7.19362									rmm722	IV	6645012	125	33	14.2909		rmm602	III	11241215	15	10	4.63691		rmm1053	V	11340459	127	25	7.97959		rmm49
rmm958	V	4442127	85	31	10.0333		rmm1181	V	19515358	75	28	5.24639		rmm747	IV	8434404	139	62	7.19362									rmm459	III	1142947	50	21	14.2702		rmm1396	X	13482071	54	24	4.46506		rmm1054	V	11402819	127	25	7.97959		rmm151
rmm964	V	4927569	83	30	9.63345		rmm1164	V	18278601	64	25	5.2233		rmm748	IV	8448922	139	62	7.19362									rmm460	III	1187960	50	21	14.2702		rmm652	IV	1577498	23	13	4.36462		rmm1055	V	11411367	127	25	7.97959		rmm152
rmm929	V	2575300	113	36	9.46596		rmm1174	V	18924167	68	26	5.17795		rmm749	IV	8491479	139	62	7.19362									rmm470	III	1972629	51	21	14.0479		rmm1392	X	13050494	61	26	4.34334		rmm1056	V	11467135	127	25	7.97959		rmm132
rmm932	V	2779145	105	34	9.21999		rmm1165	V	18354545	65	25	5.07652		rmm755	IV	8859180	139	61	6.77576									rmm471	III	1974773	51	21	14.0479		rmm1389	X	12878121	65	27	4.22265		rmm1057	V	11476306	127	25	7.97959		rmm145
rmm928	V	2304297	121	37	9.1136		rmm1161	V	18168654	88	31	5.06292		rmm756	IV	8921798	139	61	6.77576									rmm1357	X	10461229	106	30	14.0094		age2_47	III	4517529	14	9	4.09408		rmm1074	V	12487094	119	24	7.93047		rmm146
rmm973	V	5546268	82	29	9.08426		rmm1172	V	18824515	69	26	5.03748		rmm754	IV	8767548	149	63	6.24637									rmm476	III	2487740	37	18	13.9404		age1_10	I	7589864	38	18	4.08488		rmm1075	V	12583131	119	24	7.93047		rmm153
rmm927	V	2251173	122	37	8.99821		rmm1173	V	18921048	69	26	5.03748		rmm750	IV	8569553	129	56	6.10862									rmm462	III	1586488	57	22	13.9003		age1_11	I	7894081	38	18	4.08488		rmm1076	V	12638412	119	24	7.93047		rmm40
rmm930	V	2675409	107	34	8.96733		rmm1182	V	19596260	70	26	4.90096		rmm751	IV	8587421	129	56	6.10862									rmm696	IV	4779016	153	36	13.7469		age1_9	I	6359868	38	18	4.08488		rmm1077	V	12750712	119	24	7.93047		rmm41
rmm931	V	2755392	107	34	8.96733		age3_64	IV	3063374	44	18	4.40575		rmm752	IV	8674290	129	56	6.10862									rmm705	IV	5732323	130	33	13.733		age3_61	IV	151889	6	5	4.03069		rmm1005	V	7758312	104	22	7.78047		rmm42
rmm969	V	5281967	80	28	8.69027		rmm1183	V	19608892	70	25	4.40447		rmm753	IV	8676469	129	56	6.10862									rmm706	IV	5766594	130	33	13.733		rmm1422	X	14961400	19	11	4.02773		rmm1006	V	7759043	104	22	7.78047		rmm44
rmm970	V	5321918	80	28	8.69027		rmm1184	V	19671493	70	25	4.40447		rmm743	IV	8162278	135	58	6.10622									rmm707	IV	5819728	130	33	13.733		rmm1423	X	14961815	19	11	4.02773		rmm1034	V	10240553	113	23	7.72987		rmm45
rmm971	V	5369558	80	28	8.69027		rmm1186	V	19774547	69	24	4.05073		rmm20	I	1451410	19	14	5.99861									age1_93	V	11796050	38	18	13.6624		rmm657	IV	2052488	19	11	4.02773		rmm1078	V	12835906	116	23	7.49457		rmm43
rmm963	V	4889116	85	29	8.64878		rmm1158	V	18007440	78	26	3.93491		rmm21	I	1452097	19	14	5.99861									rmm465	III	1765659	53	21	13.622		age2_46	III	3923438	12	8	3.98295		rmm1036	V	10356066	118	23	7.34257		rmm61
rmm956	V	4296831	90	30	8.62024		rmm1159	V	18009750	78	26	3.93491		rmm22	I	1563141	19	14	5.99861									rmm463	III	1616465	54	21	13.4176		rmm1393	X	13262690	67	27	3.94163		rmm1037	V	10367837	118	23	7.34257		rmm62
rmm957	V	4298834	90	30	8.62024		rmm1187	V	19893002	63	22	3.82915		rmm759	IV	9192101	121	53	5.98309									rmm473	III	2255584	44	19	13.3455		rmm1404	X	14072817	18	10	3.54767		rmm1008	V	7972078	101	21	7.33555		rmm63
rmm924	V	2134534	123	36	8.30597		rmm1157	V	17914105	98	30	3.60438		rmm760	IV	9225944	121	53	5.98309									rmm701	IV	5140526	127	32	13.246		rmm1405	X	14089636	18	10	3.54767		rmm1009	V	8012257	101	21	7.33555		rmm64
rmm925	V	2190026	123	36	8.30597		rmm1185	V	19710742	69	23	3.59645		rmm761	IV	9318640	121	53	5.98309									rmm464	III	1638858	55	21	13.2187		rmm599	III	11116518	18	10	3.54767		rmm1039	V	10568530	129	24	7.18852		rmm65
rmm926	V	2225355	123	36	8.30597		rmm679	IV	3559411	62	21	3.48266		rmm762	IV	9353916	121	53	5.98309									rmm457	III	919691	50	20	13.1448		rmm600	III	11143979	18	10	3.54767		rmm1040	V	10594213	129	24	7.18852		rmm127
rmm923	V	2099106	123	35	7.74468		age1_98	V	17377158	47	17	3.40808		rmm763	IV	9548887	121	53	5.98309									rmm458	III	1061265	50	20	13.1448		rmm601	III	11200275	18	10	3.54767		rmm995	V	7112226	112	22	7.13822		rmm154
rmm922	V	2028290	124	35	7.64248		rmm259	II	2808858	64	21	3.26173		rmm764	IV	9619027	121	53	5.98309									rmm723	IV	6790447	139	33	12.8013		age2_45	III	3068098	11	7	3.43063		rmm996	V	7146033	112	22	7.13822		rmm155
rmm921	V	1937385	120	34	7.50103		rmm258	II	2795341	69	22	3.1686		rmm766	IV	9715408	110	49	5.87175									rmm724	IV	6790549	139	33	12.8013		rmm1420	X	14791150	24	12	3.38688		rmm997	V	7239344	112	22	7.13822		rmm60
rmm972	V	5462228	78	25	6.98619		age1_64	IV	3063374	20	9	3.16157		rmm728	IV	7405246	141	58	5.35812									rmm1366	X	10869240	102	28	12.7711		rmm1319	X	7964226	68	26	3.38552		rmm998	V	7240840	112	22	7.13822		rmm129
rmm222	II	417415	62	21	6.53618		rmm1188	V	19933932	59	19	2.92817		rmm729	IV	7427990	141	58	5.35812									rmm456	III	901697	48	19	12.4594		rmm1325	X	8426345	68	26	3.38552		rmm999	V	7302280	112	22	7.13822		rmm130
rmm223	II	426624	62	21	6.53618		age1_96	V	15158759	47	16	2.91936		rmm730	IV	7470754	141	58	5.35812									rmm475	III	2453399	38	17	12.4433		rmm1326	X	8501749	68	26	3.38552		rmm1000	V	7402620	113	22	7.06263		rmm131
rmm224	II	441357	62	21	6.53618		age1_75	IV	12748880	18	8	2.88992		rmm731	IV	7517263	141	58	5.35812									rmm702	IV	5228869	126	30	11.7664		rmm1327	X	8548923	68	26	3.38552		rmm1122	V	15790107	114	22	6.98801		rmm47
rmm246	II	2065810	77	24	6.48851		rmm1155	V	17795841	99	28	2.80904		rmm732	IV	7556625	141	58	5.35812									rmm703	IV	5230227	126	30	11.7664		rmm1328	X	8665271	68	26	3.38552		rmm1123	V	15800570	114	22	6.98801		rmm48
age1_85	V	4550758	41	16	6.28804		rmm1156	V	17796313	99	28	2.80904		rmm733	IV	7610576	141	58	5.35812									rmm699	IV	5034081	152	33	11.5968		rmm1329	X	8691682	68	26	3.38552		rmm1124	V	15884228	114	22	6.98801		rmm156
rmm219	II	65038	60	20	6.1498		age1_99	V	18574593	52	17	2.80557		rmm735	IV	7712383	135	56	5.34124									rmm700	IV	5039073	152	33	11.5968		rmm1330	X	8751501	68	26	3.38552		rmm1125	V	15885487	114	22	6.98801		rmm394
rmm220	II	180755	60	20	6.1498		rmm678	IV	3502601	48	16	2.80273		rmm736	IV	7827613	135	56	5.34124									rmm455	III	844837	47	18	11.5741		rmm1395	X	13378095	58	23	3.38126		rmm1347	X	9902316	73	17	6.9647		rmm69
rmm221	II	193948	60	20	6.1498		rmm681	IV	3645621	73	22	2.79102		rmm737	IV	7849417	135	56	5.34124									rmm1234	X	2406946	32	15	11.5738		rmm1324	X	8394252	65	25	3.33949		rmm1348	X	9967565	73	17	6.9647		rmm70
rmm243	II	1750144	70	22	6.11813		rmm682	IV	3737425	86	25	2.78957		rmm738	IV	7900249	135	56	5.34124									rmm698	IV	4978595	140	31	11.1995		age1_45	III	3068098	9	6	3.32537		rmm1349	X	10037243	73	17	6.9647		rmm128
rmm244	II	1808243	70	22	6.11813		rmm677	IV	3480459	49	16	2.69086		rmm739	IV	7919676	135	56	5.34124									rmm692	IV	4369091	142	31	11.0222		age1_47	III	4517529	9	6	3.32537		rmm1350	X	10076512	73	17	6.9647		rmm118
rmm235	II	1156986	62	20	5.87994		age2_99	V	18574593	30	11	2.62721		rmm740	IV	7963429	135	56	5.34124									rmm695	IV	4625308	142	31	11.0222		age3_47	III	4517529	9	6	3.32537		rmm1357	X	10461229	106	21	6.9356		rmm119
rmm225	II	505541	58	19	5.76625		age1_65	IV	3920366	16	7	2.61624		rmm734	IV	7692800	137	56	5.10455									rmm862	IV	15706631	75	22	10.9624		rmm655	IV	1873297	14	8	3.20605		rmm1001	V	7482155	100	20	6.73489		rmm120
rmm226	II	534281	58	19	5.76625		rmm257	II	2749534	72	21	2.506		rmm19	I	1433304	17	12	4.98442									rmm1362	X	10731039	96	25	10.9516		rmm653	IV	1601253	25	12	3.16149		rmm1002	V	7489835	100	20	6.73489		rmm121
rmm237	II	1228809	63	20	5.75035									rmm23	I	1644597	15	11	4.9789									rmm1363	X	10739562	96	25	10.9516		rmm1394	X	13339566	60	23	3.1248		rmm1003	V	7580667	100	20	6.73489		rmm122
rmm238	II	1284039	63	20	5.75035									rmm24	I	1644911	15	11	4.9789									rmm1364	X	10791653	96	25	10.9516		rmm1318	X	7940932	67	25	3.10136		rmm1004	V	7601406	100	20	6.73489		rmm123
rmm239	II	1407385	63	20	5.75035									rmm727	IV	7360407	153	58	4.09031									rmm693	IV	4526745	136	30	10.8252		rmm656	IV	1942488	20	10	3.00985		rmm987	V	6618036	118	22	6.69891		age2_6
rmm240	II	1486590	63	20	5.75035									rmm725	IV	6975030	163	60	3.77506									rmm474	III	2370340	35	15	10.8132		rmm658	IV	2095589	20	10	3.00985		rmm1378	X	11836656	76	17	6.67681		age2_7
rmm967	V	5173486	84	24	5.69204									rmm726	IV	7081679	163	60	3.77506									rmm697	IV	4877360	146	31	10.6781		rmm659	IV	2161589	20	10	3.00985		rmm1120	V	15512110	119	22	6.62889		age2_8
rmm968	V	5175225	84	24	5.69204									rmm406	II	12955759	23	13	3.6206									rmm442	III	21514	42	16	10.4153		rmm660	IV	2172527	20	10	3.00985		rmm1121	V	15591056	119	22	6.62889		rmm411
rmm228	II	762240	64	20	5.62413									rmm408	II	13076492	21	12	3.49705									rmm443	III	49789	42	16	10.4153		rmm1321	X	8247006	68	25	2.98833		rmm1261	X	4279603	77	17	6.58441		rmm412
rmm229	II	828264	64	20	5.62413									rmm405	II	12889415	26	14	3.48471									rmm444	III	137701	42	16	10.4153		rmm1322	X	8248179	68	25	2.98833		rmm1018	V	8968582	102	20	6.58006		rmm38
rmm230	II	866663	64	20	5.62413									rmm403	II	12734621	27	14	3.24408									rmm445	III	173669	42	16	10.4153		rmm1323	X	8357013	68	25	2.98833		rmm1043	V	10839515	120	22	6.55973		rmm39
rmm231	II	880743	64	20	5.62413									rmm409	II	13081888	22	12	3.21949									rmm446	III	236353	42	16	10.4153		age3_112	X	9330879	35	15	2.97559		rmm1044	V	10846993	120	22	6.55973		rmm71
rmm232	II	960277	64	20	5.62413									rmm776	IV	10613488	96	37	3.08513									rmm447	III	252490	42	16	10.4153		rmm1424	X	15074614	15	8	2.89879		rmm1045	V	10943429	120	22	6.55973		rmm72
rmm233	II	962517	64	20	5.62413									rmm777	IV	10653079	96	37	3.08513									rmm448	III	360482	42	16	10.4153		rmm604	III	11378112	15	8	2.89879		rmm1046	V	11004148	120	22	6.55973		rmm73
rmm234	II	1043224	64	20	5.62413									rmm778	IV	10677530	96	37	3.08513									rmm449	III	371938	42	16	10.4153		rmm10	I	796694	10	6	2.891		rmm1383	X	12293104	55	14	6.50871		rmm111
rmm236	II	1158970	64	20	5.62413									rmm779	IV	10835779	96	37	3.08513									rmm450	III	447772	42	16	10.4153		rmm1428	X	15252244	10	6	2.891		rmm1384	X	12359449	55	14	6.50871		rmm46
rmm241	II	1593571	64	20	5.62413									rmm780	IV	10909553	93	36	3.06734									rmm451	III	540365	43	16	10.2198		rmm1429	X	15330737	10	6	2.891		rmm1385	X	12364405	55	14	6.50871		rmm395
rmm242	II	1708761	64	20	5.62413									rmm1430	X	15366117	5	4	3.03828									rmm1285	X	5729183	103	25	10.1958		rmm1307	X	7144795	69	25	2.87912		rmm1375	X	11517222	78	17	6.49371		rmm124
rmm245	II	1939185	70	21	5.51038									rmm404	II	12787738	28	14	3.02223									rmm1286	X	5759067	103	25	10.1958		rmm1331	X	8832385	70	25	2.77358		rmm1376	X	11530495	78	17	6.49371		rmm125
rmm965	V	5105736	66	20	5.38129									rmm411	II	13178711	23	12	2.96814									rmm1344	X	9678748	82	22	10.0759		rmm1332	X	8923304	70	25	2.77358		rmm1038	V	10444663	121	22	6.49143		rmm126
rmm966	V	5106809	66	20	5.38129									rmm412	II	13181606	23	12	2.96814									rmm1287	X	5819564	97	24	10.0319		age1_48	III	5431252	8	5	2.75763		rmm1126	V	16021119	112	21	6.49052		rmm396
rmm227	II	661222	61	19	5.3771									rmm410	II	13123699	18	10	2.95982									rmm1288	X	5877800	97	24	10.0319		age1_49	III	5925983	8	5	2.75763		rmm1027	V	9542056	95	19	6.45692		rmm413
rmm919	V	1796786	112	28	5.15073									rmm524	III	6144850	31	15	2.95943									rmm452	III	694494	45	16	9.84761		age1_50	III	6847169	8	5	2.75763		rmm1028	V	9593104	95	19	6.45692		rmm116
rmm920	V	1796919	112	28	5.15073									rmm525	III	6330483	31	15	2.95943									rmm453	III	746759	45	16	9.84761		age1_51	III	7320107	8	5	2.75763		rmm1029	V	9674864	95	19	6.45692		rmm117
rmm918	V	1699763	102	26	5.02597									rmm526	III	6411815	31	15	2.95943									rmm454	III	811704	45	16	9.84761		age1_52	III	7998164	8	5	2.75763		rmm1140	V	16888387	105	20	6.35595		rmm37
rmm974	V	5617774	80	22	5.00258									rmm527	III	6578738	31	15	2.95943									rmm1333	X	8952716	77	21	9.83023		age1_53	III	8318553	8	5	2.75763		rmm1141	V	16899504	105	20	6.35595		age2_59
rmm975	V	5648277	80	22	5.00258									rmm528	III	6678715	31	15	2.95943									rmm768	IV	9884304	99	24	9.82343		age1_54	III	9308858	8	5	2.75763		rmm1142	V	16900781	105	20	6.35595		rmm90
rmm976	V	5692409	80	22	5.00258									rmm529	III	6679466	31	15	2.95943									rmm769	IV	9967684	99	24	9.82343		age1_55	III	10027496	8	5	2.75763		rmm1079	V	12935216	133	23	6.31263		rmm91
age1_87	V	6612376	27	11	4.96761									rmm495	III	3574914	21	11	2.83041									rmm694	IV	4579403	148	30	9.81864		age1_56	III	10613119	8	5	2.75763		rmm1080	V	12985385	133	23	6.31263		rmm102
age1_86	V	5814403	36	13	4.88633									rmm496	III	3591533	21	11	2.83041									rmm479	III	2750388	25	12	9.76802		age3_46	III	3923438	8	5	2.75763		rmm1081	V	13031355	124	22	6.29147		rmm103
age2_85	V	4550758	17	8	4.60458									rmm770	IV	10073916	89	34	2.82667									rmm480	III	2750507	25	12	9.76802		age3_48	III	5431252	8	5	2.75763		rmm1082	V	13051193	124	22	6.29147		rmm105
rmm1236	X	2550901	25	10	4.54496									rmm771	IV	10112197	89	34	2.82667									rmm481	III	2752183	25	12	9.76802		age3_49	III	5925983	8	5	2.75763		rmm1083	V	13120429	124	22	6.29147		rmm106
rmm1237	X	2552391	25	10	4.54496									rmm772	IV	10151800	89	34	2.82667									rmm1320	X	8083523	71	20	9.7169		age3_50	III	6847169	8	5	2.75763		rmm1021	V	9248445	106	20	6.28332		rmm107
rmm250	II	2301117	75	20	4.42589									rmm773	IV	10228846	89	34	2.82667									rmm1351	X	10203322	78	21	9.70929		age3_51	III	7320107	8	5	2.75763		rmm1022	V	9287488	106	20	6.28332		rmm108
rmm1235	X	2452820	18	8	4.348									rmm774	IV	10258663	89	34	2.82667									rmm477	III	2545513	30	13	9.67074		age3_52	III	7998164	8	5	2.75763		rmm1023	V	9343133	106	20	6.28332		rmm109
rmm247	II	2121018	76	20	4.33181									rmm775	IV	10279576	89	34	2.82667									rmm861	IV	15632637	72	20	9.59011		age3_53	III	8318553	8	5	2.75763		rmm1024	V	9379328	106	20	6.28332		rmm110
rmm248	II	2182381	76	20	4.33181									rmm407	II	12986531	24	12	2.73947									rmm727	IV	7360407	153	30	9.43343		age3_54	III	9308858	8	5	2.75763		rmm1025	V	9482650	106	20	6.28332		rmm112
rmm249	II	2218905	77	20	4.23987									rmm522	III	5932157	35	16	2.73519									rmm767	IV	9867137	97	23	9.24929		age3_55	III	10027496	8	5	2.75763		rmm1026	V	9507548	106	20	6.28332		rmm113
age1_83	V	2878209	36	12	4.17718									rmm518	III	5624239	36	16	2.56929									rmm1371	X	11342561	83	21	9.13565		age3_56	III	10613119	8	5	2.75763		rmm1033	V	10124424	115	21	6.28093		rmm157
age1_84	V	3606323	41	13	4.14716									rmm519	III	5683986	36	16	2.56929									rmm1372	X	11346702	83	21	9.13565		rmm1314	X	7613129	74	26	2.72672		rmm1264	X	4401748	81	17	6.23129		rmm418
age1_23	II	1683953	37	12	4.03465									rmm520	III	5732673	36	16	2.56929									rmm863	IV	15731721	69	19	9.10253		rmm1315	X	7727578	74	26	2.72672		rmm1047	V	11036032	125	22	6.22641		rmm68
age2_83	V	2878209	20	8	3.89835									rmm413	II	13213386	25	12	2.53061									rmm1334	X	9021906	84	21	9.02673		age3_1	I	169018	4	3	2.68584		rmm1260	X	4060837	73	16	6.22222		rmm1185
age2_84	V	3606323	20	8	3.89835																							rmm1335	X	9025463	84	21	9.02673		age3_2	I	992189	4	3	2.68584		rmm1129	V	16253776	107	20	6.2117		rmm397
age1_21	II	176721	34	11	3.78581																							rmm1336	X	9093586	84	21	9.02673		rmm1320	X	8083523	71	25	2.67157		rmm1130	V	16275845	107	20	6.2117		rmm414
age1_22	II	1270097	34	11	3.78581																							age2_43	III	1893290	9	7	9.01402		rmm214	I	14768017	6	4	2.66461		rmm1244	X	2924225	44	12	6.15117		rmm417
rmm251	II	2354171	74	18	3.51517																							rmm1293	X	6152521	70	19	8.97939		rmm215	I	14845861	6	4	2.66461		rmm1379	X	11952422	74	16	6.13208		rmm81
rmm917	V	1625843	100	22	3.3704																							rmm1331	X	8832385	70	19	8.97939		rmm216	I	14904789	6	4	2.66461		rmm1380	X	12022174	74	16	6.13208		rmm82
age3_23	II	1683953	23	8	3.34395																							rmm1332	X	8923304	70	19	8.97939		rmm217	I	14910538	6	4	2.66461		rmm1381	X	12076251	74	16	6.13208		rmm83
rmm254	II	2601221	78	18	3.2033																							rmm1360	X	10648859	94	22	8.77957		rmm218	I	15010594	6	4	2.66461		rmm1030	V	9792591	91	18	6.10096		rmm84
rmm252	II	2482896	73	17	3.13044																							rmm1361	X	10662557	94	22	8.77957		rmm1306	X	7143469	75	26	2.62903		rmm1031	V	9794173	91	18	6.10096		rmm85
rmm253	II	2486664	73	17	3.13044																							rmm725	IV	6975030	163	30	8.7157		rmm1308	X	7266175	75	26	2.62903		rmm979	V	5850648	118	21	6.07931		rmm94
age2_86	V	5814403	16	6	3.04158																							rmm726	IV	7081679	163	30	8.7157		rmm1309	X	7266850	75	26	2.62903		rmm1010	V	8156948	109	20	6.07138		rmm393
age2_82	V	1773465	17	6	2.85412																							rmm734	IV	7692800	137	27	8.64631		rmm1310	X	7322729	75	26	2.62903		rmm1011	V	8270382	109	20	6.07138		rmm66
age3_24	II	2755074	22	7	2.7812																							rmm759	IV	9192101	121	25	8.5477		rmm1311	X	7336053	75	26	2.62903		rmm1012	V	8270476	109	20	6.07138		rmm67
rmm255	II	2688584	73	16	2.69317																							rmm760	IV	9225944	121	25	8.5477		rmm1316	X	7743234	75	26	2.62903		rmm1368	X	11071492	83	17	6.06397		rmm104
rmm256	II	2691194	73	16	2.69317																							rmm761	IV	9318640	121	25	8.5477		rmm661	IV	2249913	19	9	2.58702		rmm1369	X	11096460	83	17	6.06397		rmm410
age1_88	V	7690531	28	8	2.63705																							rmm762	IV	9353916	121	25	8.5477		rmm662	IV	2289095	19	9	2.58702		rmm1370	X	11127957	83	17	6.06397		rmm114
age1_89	V	8567608	28	8	2.63705																							rmm763	IV	9548887	121	25	8.5477		rmm551	III	7909143	28	12	2.58325		rmm1371	X	11342561	83	17	6.06397		rmm86
age1_90	V	9405441	28	8	2.63705																							rmm764	IV	9619027	121	25	8.5477		rmm552	III	7952399	28	12	2.58325		rmm1372	X	11346702	83	17	6.06397		rmm87
age3_21	II	176721	28	8	2.63705																							rmm1291	X	6014350	74	19	8.51044		rmm553	III	8008191	28	12	2.58325		rmm1377	X	11622417	75	16	6.04367		rmm88
age3_22	II	1270097	28	8	2.63705																							rmm1394	X	13339566	60	17	8.5089		rmm555	III	8230846	28	12	2.58325		rmm1131	V	16385587	92	18	6.02375		rmm89
																												rmm1343	X	9570208	89	21	8.50834		rmm1010	V	8156948	109	35	2.55252		rmm1132	V	16407592	92	18	6.02375		rmm657
																												rmm1318	X	7940932	67	18	8.49429		rmm1011	V	8270382	109	35	2.55252		rmm1019	V	9039059	101	19	6.00484		rmm74
																												rmm1393	X	13262690	67	18	8.49429		rmm1012	V	8270476	109	35	2.55252		rmm1020	V	9092610	101	19	6.00484		rmm1186
																												age1_91	V	10368660	31	12	8.30685		age1_46	III	3923438	11	6	2.53981		rmm1373	X	11433411	76	16	5.95693		rmm399
																												rmm858	IV	15429504	49	15	8.21845		rmm1317	X	7821467	76	26	2.53448		rmm1374	X	11452971	76	16	5.95693		rmm401
																												rmm766	IV	9715408	110	23	8.06381									rmm1133	V	16442100	93	18	5.94775		rmm402
																												rmm1115	V	15329038	119	24	8.02257									rmm1135	V	16543031	93	18	5.94775		rmm158
																												rmm1219	X	1447260	33	12	7.90868									rmm1136	V	16623881	93	18	5.94775		rmm658
																												rmm1220	X	1447824	33	12	7.90868									rmm1128	V	16120932	111	20	5.93482		rmm659
																												rmm1395	X	13378095	58	16	7.89329									rmm1154	V	17704376	102	19	5.93331		rmm660
																												rmm1365	X	10862511	88	20	7.84783									rmm1262	X	4309966	85	17	5.90237		rmm1178
																												rmm1347	X	9902316	73	18	7.81328									rmm1263	X	4389221	85	17	5.90237		rmm369
																												rmm1348	X	9967565	73	18	7.81328									rmm1352	X	10226939	77	16	5.8718		rmm370
																												rmm1349	X	10037243	73	18	7.81328									rmm1265	X	4500370	86	17	5.82361		rmm371
																												rmm1350	X	10076512	73	18	7.81328									rmm1100	V	14322702	95	18	5.79927		rmm372
																												rmm1337	X	9287807	89	20	7.75394									rmm1101	V	14355662	95	18	5.79927		rmm373
																												rmm1338	X	9303872	89	20	7.75394									rmm1102	V	14420671	95	18	5.79927		rmm374
																												rmm1339	X	9483523	89	20	7.75394									rmm988	V	6630357	132	22	5.79208		rmm375
																												rmm1340	X	9525286	89	20	7.75394									rmm989	V	6760652	132	22	5.79208		rmm376
																												rmm1341	X	9542405	89	20	7.75394									rmm990	V	6784656	132	22	5.79208		rmm377
																												rmm1342	X	9552282	89	20	7.75394									rmm1351	X	10203322	78	16	5.78825		rmm378
																												rmm728	IV	7405246	141	26	7.70801									rmm993	V	6982216	123	21	5.75981		rmm92
																												rmm729	IV	7427990	141	26	7.70801									rmm1013	V	8362428	114	20	5.73672		rmm93
																												rmm730	IV	7470754	141	26	7.70801									rmm1014	V	8398682	114	20	5.73672		age1_59
																												rmm731	IV	7517263	141	26	7.70801									rmm1127	V	16055993	114	20	5.73672		rmm408
																												rmm732	IV	7556625	141	26	7.70801									rmm986	V	6444111	133	22	5.73289		rmm160
																												rmm733	IV	7610576	141	26	7.70801									rmm1007	V	7835289	96	18	5.72674		rmm161
																												rmm1368	X	11071492	83	19	7.57473									rmm1016	V	8716204	96	18	5.72674		rmm162
																												rmm1369	X	11096460	83	19	7.57473									rmm1017	V	8717713	96	18	5.72674		rmm379
																												rmm1370	X	11127957	83	19	7.57473									rmm1153	V	17697756	105	19	5.7248		rmm385
																												rmm864	IV	15784873	68	17	7.55391									rmm985	V	6336140	134	22	5.67437		rmm386
																												rmm865	IV	15849901	68	17	7.55391									rmm1365	X	10862511	88	17	5.67002		rmm387
																												rmm1289	X	5961158	76	18	7.50158									rmm1099	V	14150454	97	18	5.65531		rmm388
																												rmm1290	X	5963609	76	18	7.50158									rmm991	V	6878994	125	21	5.63745		rmm391
																												rmm1317	X	7821467	76	18	7.50158									rmm992	V	6914789	125	21	5.63745		rmm392
																												rmm482	III	2812977	30	11	7.42741									rmm994	V	7067113	125	21	5.63745		rmm398
																												rmm1292	X	6073085	70	17	7.33951									rmm1015	V	8498661	116	20	5.60894		rmm409
																												rmm807	IV	12524273	71	17	7.23552									rmm1345	X	9710212	72	15	5.59728		rmm380
																												rmm808	IV	12534702	71	17	7.23552									rmm1346	X	9822826	72	15	5.59728		rmm389
																												rmm860	IV	15568674	64	16	7.18713									rmm1266	X	4507509	89	17	5.59513		rmm390
																												age2_41	III	360864	9	6	7.18538									rmm1032	V	9903844	98	18	5.58496		rmm400
																												age2_42	III	840469	9	6	7.18538									rmm1103	V	14422971	98	18	5.58496		rmm95
																												rmm819	IV	13082495	57	15	7.16422									rmm1344	X	9678748	82	16	5.46891		rmm96
																												rmm820	IV	13096998	57	15	7.16422									rmm1134	V	16502385	91	17	5.44896		rmm115
																												rmm821	IV	13239121	57	15	7.16422									rmm1097	V	13947670	100	18	5.44739
																												rmm822	IV	13240987	57	15	7.16422									rmm1150	V	17520493	100	18	5.44739
																												rmm1345	X	9710212	72	17	7.13357									rmm1151	V	17520781	100	18	5.44739
																												rmm1346	X	9822826	72	17	7.13357									rmm1152	V	17589958	100	18	5.44739
																												rmm765	IV	9673330	105	21	7.09395									rmm981	V	5980994	119	20	5.42338
																												rmm813	IV	12841509	58	15	7.047									rmm982	V	6008923	119	20	5.42338
																												rmm818	IV	13005739	59	15	6.93256									rmm1041	V	10695883	129	21	5.40145
																												rmm859	IV	15466627	52	14	6.92276									rmm1042	V	10720923	129	21	5.40145
																												rmm1215	X	1182001	33	11	6.88271									rmm1086	V	13263762	101	18	5.38013
																												rmm1216	X	1215425	33	11	6.88271									rmm1087	V	13311318	101	18	5.38013
																												rmm1217	X	1310698	33	11	6.88271									rmm1089	V	13372433	101	18	5.38013
																												rmm1218	X	1358166	33	11	6.88271									rmm1090	V	13438077	101	18	5.38013
																												rmm735	IV	7712383	135	24	6.8708									rmm1091	V	13540701	101	18	5.38013
																												rmm736	IV	7827613	135	24	6.8708									rmm1092	V	13628652	101	18	5.38013
																												rmm737	IV	7849417	135	24	6.8708									rmm1096	V	13915827	101	18	5.38013
																												rmm738	IV	7900249	135	24	6.8708									rmm1098	V	14140411	101	18	5.38013
																												rmm739	IV	7919676	135	24	6.8708									rmm1358	X	10550197	101	18	5.38013
																												rmm740	IV	7963429	135	24	6.8708									rmm1359	X	10552813	101	18	5.38013
																												rmm743	IV	8162278	135	24	6.8708									rmm1382	X	12208257	75	15	5.34937
																												rmm1303	X	6940756	75	17	6.83933									rmm984	V	6259748	140	22	5.3369
																												rmm1304	X	6955003	75	17	6.83933									rmm1104	V	14585480	102	18	5.31385
																												rmm478	III	2655404	28	10	6.75395									rmm1105	V	14642812	102	18	5.31385
																												rmm814	IV	12884794	61	15	6.71165									rmm1106	V	14720477	102	18	5.31385
																												rmm815	IV	12908559	61	15	6.71165									rmm1112	V	15087802	112	19	5.27109
																												rmm816	IV	12920231	61	15	6.71165									rmm980	V	5894797	112	19	5.27109
																												rmm817	IV	12971748	61	15	6.71165									rmm1137	V	16778354	103	18	5.24854
																												rmm1396	X	13482071	54	14	6.68278									rmm1360	X	10648859	94	17	5.23835
																												rmm802	IV	12290012	69	16	6.66608									rmm1361	X	10662557	94	17	5.23835
																												rmm803	IV	12291283	69	16	6.66608									rmm1088	V	13370653	104	18	5.18416
																												rmm804	IV	12382900	69	16	6.66608									rmm1138	V	16780131	104	18	5.18416
																												rmm1352	X	10226939	77	17	6.65228									rmm1139	V	16837169	104	18	5.18416
																												rmm1058	V	11611799	139	24	6.61406									rmm1093	V	13662278	114	19	5.14923
																												rmm798	IV	11912039	70	16	6.56823									rmm1094	V	13749324	105	18	5.12072
																												rmm1305	X	7009760	78	17	6.56132									rmm1095	V	13751805	105	18	5.12072
																												rmm757	IV	9002934	113	21	6.49823									rmm1158	V	18007440	78	15	5.11537
																												rmm758	IV	9100903	113	21	6.49823									rmm1159	V	18009750	78	15	5.11537
																												rmm779	IV	10835779	96	19	6.45162									rmm1147	V	17205255	106	18	5.05817
																												rmm483	III	2851780	30	10	6.3938									rmm1148	V	17374541	106	18	5.05817
																												rmm484	III	2941118	30	10	6.3938									rmm1149	V	17375138	106	18	5.05817
																												rmm485	III	2941317	30	10	6.3938									rmm1145	V	17071969	107	18	4.99651
																												rmm811	IV	12758850	57	14	6.34519									rmm1146	V	17165537	107	18	4.99651
																												rmm812	IV	12780086	57	14	6.34519									rmm1267	X	4571085	98	17	4.97256
																												rmm770	IV	10073916	89	18	6.32889									rmm1144	V	17012148	108	18	4.93572
																												rmm771	IV	10112197	89	18	6.32889									rmm861	IV	15632637	72	14	4.91505
																												rmm772	IV	10151800	89	18	6.32889									rmm977	V	5795712	118	19	4.91501
																												rmm773	IV	10228846	89	18	6.32889									rmm978	V	5814005	118	19	4.91501
																												rmm774	IV	10258663	89	18	6.32889									rmm1155	V	17795841	99	17	4.90863
																												rmm775	IV	10279576	89	18	6.32889									rmm1156	V	17796313	99	17	4.90863
																												rmm1284	X	5621433	90	18	6.2489									rmm1108	V	14856185	109	18	4.87577
																												age1_94	V	13033974	31	10	6.22613									rmm1109	V	14870915	109	18	4.87577
																												age3_43	III	1893290	5	4	6.20547									rmm1110	V	14941788	109	18	4.87577
																												rmm741	IV	8014460	127	22	6.17849									rmm1111	V	14992717	109	18	4.87577
																												rmm742	IV	8046240	127	22	6.17849									rmm1241	X	2778640	41	10	4.83783
																												rmm810	IV	12694946	59	14	6.13365									rmm1242	X	2844469	41	10	4.83783
																												rmm1386	X	12533025	83	17	6.13029									rmm419	II	13694563	34	9	4.83125
																												rmm1316	X	7743234	75	16	6.10709									rmm983	V	6064846	130	20	4.79995
																												rmm781	IV	11082973	110	20	6.07689									rmm1084	V	13185945	111	18	4.75836
																												rmm782	IV	11166263	110	20	6.07689									rmm1085	V	13213887	111	18	4.75836
																												rmm783	IV	11247283	110	20	6.07689									rmm873	IV	16206471	42	10	4.72879
																												rmm784	IV	11259345	110	20	6.07689									rmm1143	V	16977589	102	17	4.72254
																												rmm785	IV	11315719	110	20	6.07689									rmm862	IV	15706631	75	14	4.68923
																												rmm786	IV	11349401	110	20	6.07689									rmm1353	X	10286618	84	15	4.68455
																												rmm787	IV	11401759	110	20	6.07689									rmm1354	X	10317200	84	15	4.68455
																												rmm788	IV	11438913	110	20	6.07689									rmm1355	X	10376766	84	15	4.68455
																												rmm789	IV	11474601	110	20	6.07689									rmm1356	X	10424790	84	15	4.68455
																												rmm790	IV	11508350	110	20	6.07689									rmm1269	X	4649198	103	17	4.66233
																												rmm1353	X	10286618	84	17	6.04853									rmm1107	V	14804178	113	18	4.64414
																												rmm1354	X	10317200	84	17	6.04853									rmm1113	V	15182785	113	18	4.64414
																												rmm1355	X	10376766	84	17	6.04853									rmm1114	V	15196511	113	18	4.64414
																												rmm1356	X	10424790	84	17	6.04853									rmm1268	X	4615752	104	17	4.60301
																												rmm809	IV	12613411	60	14	6.03162									rmm866	IV	15879912	60	12	4.52177
																												rmm755	IV	8859180	139	23	6.02994									rmm1362	X	10731039	96	16	4.50964
																												rmm756	IV	8921798	139	23	6.02994									rmm1363	X	10739562	96	16	4.50964
																												rmm1319	X	7964226	68	15	6.01213									rmm1364	X	10791653	96	16	4.50964
																												rmm1325	X	8426345	68	15	6.01213									rmm418	II	13601155	37	9	4.47508
																												rmm1326	X	8501749	68	15	6.01213									rmm1157	V	17914105	98	16	4.38958
																												rmm1327	X	8548923	68	15	6.01213									rmm1367	X	10944577	108	17	4.37418
																												rmm1328	X	8665271	68	15	6.01213									rmm974	V	5617774	80	14	4.34082
																												rmm1329	X	8691682	68	15	6.01213									rmm975	V	5648277	80	14	4.34082
																												rmm1330	X	8751501	68	15	6.01213									rmm976	V	5692409	80	14	4.34082
																												rmm805	IV	12429764	68	15	6.01213									rmm1115	V	15329038	119	18	4.31948
																												rmm806	IV	12453623	68	15	6.01213									rmm868	IV	16006284	47	10	4.2334
																												rmm1112	V	15087802	112	20	5.94164									rmm869	IV	16006550	47	10	4.2334
																												rmm1064	V	11980446	113	20	5.87535									rmm874	IV	16259298	47	10	4.2334
																												rmm1113	V	15182785	113	20	5.87535									rmm875	IV	16277945	47	10	4.2334
																												rmm1114	V	15196511	113	20	5.87535									rmm1278	X	5234760	101	16	4.21633
																												age1_95	V	13951861	40	11	5.8448									rmm1366	X	10869240	102	16	4.16032
																												rmm1239	X	2701231	40	11	5.8448									rmm1270	X	4745910	112	17	4.15807
																												rmm1240	X	2727321	40	11	5.8448									rmm1271	X	4753766	112	17	4.15807
																												rmm800	IV	12124863	62	14	5.83456									rmm1239	X	2701231	40	9	4.1569
																												rmm801	IV	12207620	62	14	5.83456									rmm1240	X	2727321	40	9	4.1569
																												rmm776	IV	10613488	96	18	5.79466									rmm1119	V	15426054	124	18	4.06793
																												rmm777	IV	10653079	96	18	5.79466									rmm1118	V	15418157	127	18	3.92461
																												rmm778	IV	10677530	96	18	5.79466									rmm1162	V	18262314	68	12	3.92231
																												rmm1062	V	11869685	115	20	5.74537									rmm1163	V	18262699	68	12	3.92231
																												rmm1063	V	11878312	115	20	5.74537									rmm864	IV	15784873	68	12	3.92231
																												rmm867	IV	15907482	63	14	5.73936									rmm865	IV	15849901	68	12	3.92231
																												age1_88	V	7690531	28	9	5.73551									rmm870	IV	16090663	35	8	3.8941
																												age1_89	V	8567608	28	9	5.73551									rmm1247	X	3119421	43	9	3.87039
																												age1_90	V	9405441	28	9	5.73551									rmm426	II	14132471	60	11	3.8568
																												rmm1241	X	2778640	41	11	5.71715									rmm863	IV	15731721	69	12	3.8546
																												rmm1242	X	2844469	41	11	5.71715									rmm1161	V	18168654	88	14	3.84592
																												rmm824	IV	13532205	56	13	5.66469									rmm420	II	13813025	36	8	3.79164
																												rmm1297	X	6518990	72	15	5.65655									rmm421	II	13874418	36	8	3.79164
																												rmm1298	X	6528312	72	15	5.65655									rmm1160	V	18120342	89	14	3.78884
																												rmm799	IV	12050010	64	14	5.64627									rmm1337	X	9287807	89	14	3.78884
																												rmm1301	X	6739661	81	16	5.60849									rmm1338	X	9303872	89	14	3.78884
																												rmm1302	X	6762337	81	16	5.60849									rmm1339	X	9483523	89	14	3.78884
																												age1_92	V	10912994	29	9	5.57439									rmm1340	X	9525286	89	14	3.78884
																												rmm1312	X	7513531	73	15	5.57203									rmm1341	X	9542405	89	14	3.78884
																												rmm1313	X	7564196	73	15	5.57203									rmm1342	X	9552282	89	14	3.78884
																												rmm1295	X	6310598	65	14	5.55523									rmm1343	X	9570208	89	14	3.78884
																												rmm1296	X	6319890	65	14	5.55523									rmm1116	V	15349187	130	18	3.78664
																												rmm1108	V	14856185	109	19	5.52971									rmm1117	V	15367674	130	18	3.78664
																												rmm1109	V	14870915	109	19	5.52971									rmm956	V	4296831	90	14	3.73272
																												rmm1110	V	14941788	109	19	5.52971									rmm957	V	4298834	90	14	3.73272
																												rmm1111	V	14992717	109	19	5.52971									rmm1246	X	3040005	53	10	3.72894
																												rmm1314	X	7613129	74	15	5.48915									rmm871	IV	16160202	37	8	3.69307
																												rmm1315	X	7727578	74	15	5.48915									rmm872	IV	16170753	37	8	3.69307
																												rmm754	IV	8767548	149	23	5.47075									rmm959	V	4500917	91	14	3.67755
																												rmm744	IV	8228705	139	22	5.46829									rmm427	II	14204542	54	10	3.65277
																												rmm745	IV	8286644	139	22	5.46829									rmm867	IV	15907482	63	11	3.64504
																												rmm746	IV	8346572	139	22	5.46829									rmm1274	X	5022107	103	15	3.57801
																												rmm747	IV	8434404	139	22	5.46829									rmm1275	X	5033443	103	15	3.57801
																												rmm748	IV	8448922	139	22	5.46829									rmm1276	X	5152490	103	15	3.57801
																												rmm749	IV	8491479	139	22	5.46829									rmm1277	X	5153185	103	15	3.57801
																												age2_44	III	2459092	6	4	5.44839									rmm1164	V	18278601	64	11	3.57771
																												rmm791	IV	11603948	101	18	5.44676									rmm1386	X	12533025	83	13	3.575
																												rmm792	IV	11666986	101	18	5.44676									rmm1243	X	2877421	47	9	3.52941
																												rmm793	IV	11668235	101	18	5.44676									rmm1334	X	9021906	84	13	3.51881
																												rmm794	IV	11747240	101	18	5.44676									rmm1335	X	9025463	84	13	3.51881
																												rmm795	IV	11753080	101	18	5.44676									rmm1336	X	9093586	84	13	3.51881
																												rmm796	IV	11830215	101	18	5.44676									rmm1279	X	5273988	94	14	3.51753
																												rmm797	IV	11839652	101	18	5.44676									rmm1165	V	18354545	65	11	3.51191
																												rmm1116	V	15349187	130	21	5.41825									rmm1280	X	5414458	85	13	3.46363
																												rmm1117	V	15367674	130	21	5.41825									rmm1281	X	5466214	85	13	3.46363
																												rmm690	IV	4265784	130	21	5.41825									rmm958	V	4442127	85	13	3.46363
																												rmm691	IV	4281915	130	21	5.41825									age2_19	I	14162929	12	4	3.43267
																												rmm1306	X	7143469	75	15	5.40787									rmm1272	X	4900879	106	15	3.43188
																												rmm1308	X	7266175	75	15	5.40787									rmm1273	X	4927296	106	15	3.43188
																												rmm1309	X	7266850	75	15	5.40787									rmm1223	X	1613525	18	5	3.41586
																												rmm1310	X	7322729	75	15	5.40787									rmm1224	X	1785496	18	5	3.41586
																												rmm1311	X	7336053	75	15	5.40787									rmm1225	X	1850468	18	5	3.41586
																												rmm780	IV	10909553	93	17	5.37119									rmm858	IV	15429504	49	9	3.374
																												rmm1373	X	11433411	76	15	5.32813									rmm1282	X	5562593	87	13	3.35623
																												rmm1374	X	11452971	76	15	5.32813									rmm1283	X	5568979	88	13	3.30395
																												rmm1280	X	5414458	85	16	5.30475									rmm1245	X	3015791	59	10	3.30044
																												rmm1281	X	5466214	85	16	5.30475									rmm1284	X	5621433	90	13	3.20211
																												rmm1321	X	8247006	68	14	5.29362									rmm429	II	14358453	52	9	3.15725
																												rmm1322	X	8248179	68	14	5.29362									rmm859	IV	15466627	52	9	3.15725
																												rmm1323	X	8357013	68	14	5.29362									rmm955	V	4090642	91	13	3.15252
																												rmm856	IV	15369511	45	11	5.24679									rmm423	II	13980551	53	9	3.08898
																												rmm1307	X	7144795	69	14	5.21004									age1_86	V	5814403	36	7	3.05481
																												rmm1375	X	11517222	78	15	5.17311									rmm430	II	14490774	45	8	3.01969
																												rmm1376	X	11530495	78	15	5.17311									rmm431	II	14543363	45	8	3.01969
																												rmm1282	X	5562593	87	16	5.16058									rmm432	II	14580800	45	8	3.01969
																												rmm1283	X	5568979	88	16	5.0903									rmm433	II	14636230	45	8	3.01969
																												rmm1243	X	2877421	47	11	5.03289									rmm434	II	14649851	45	8	3.01969
																												rmm857	IV	15383755	47	11	5.03289									rmm435	II	14772423	45	8	3.01969
																												rmm1294	X	6248524	63	13	5.01564									rmm437	II	14940653	45	8	3.01969
																												rmm1387	X	12750713	81	15	4.95108									rmm438	II	14955649	45	8	3.01969
																												rmm1388	X	12763105	81	15	4.95108									rmm439	II	15025386	45	8	3.01969
																												age3_41	III	360864	7	4	4.92536									rmm440	II	15025609	45	8	3.01969
																												age3_42	III	840469	7	4	4.92536									rmm441	II	15101282	45	8	3.01969
																												rmm750	IV	8569553	129	20	4.92254									rmm876	IV	16403215	45	8	3.01969
																												rmm751	IV	8587421	129	20	4.92254									rmm860	IV	15568674	64	10	2.98945
																												rmm752	IV	8674290	129	20	4.92254									age1_23	II	1683953	37	7	2.97116
																												rmm753	IV	8676469	129	20	4.92254									age1_97	V	16008404	55	9	2.95795
																												age1_43	III	1893290	16	6	4.83674									rmm424	II	14040858	55	9	2.95795
																												rmm1299	X	6579082	74	14	4.81689									rmm425	II	14041031	55	9	2.95795
																												rmm1300	X	6581229	74	14	4.81689									rmm422	II	13927149	46	8	2.94749
																												rmm855	IV	15324783	42	10	4.77126									rmm436	II	14856339	46	8	2.94749
																												rmm1065	V	12010157	112	18	4.76467									rmm1226	X	1922789	15	4	2.91705
																												rmm1133	V	16442100	93	16	4.75582									rmm857	IV	15383755	47	8	2.87752
																												rmm1135	V	16543031	93	16	4.75582									rmm878	IV	16474126	30	6	2.86466
																												rmm1136	V	16623881	93	16	4.75582									rmm1257	X	3814906	57	9	2.83375
																												rmm823	IV	13370549	50	11	4.73484									rmm428	II	14276113	48	8	2.80967
																												rmm1245	X	3015791	59	12	4.65274									rmm689	IV	4173384	121	15	2.79092
																												rmm1119	V	15426054	124	19	4.65141									age2_15	I	11085295	16	4	2.77533
																												rmm1094	V	13749324	105	17	4.60523									rmm952	V	3929994	89	12	2.75152
																												rmm1095	V	13751805	105	17	4.60523									rmm953	V	3934961	89	12	2.75152
																												rmm854	IV	15280795	44	10	4.56316									rmm954	V	4043487	89	12	2.75152
																												rmm853	IV	15181493	45	10	4.464									rmm164	I	11494130	40	7	2.73825
																												rmm1059	V	11680770	118	18	4.43407									rmm919	V	1796786	112	14	2.70403
																												rmm1060	V	11779464	118	18	4.43407									rmm920	V	1796919	112	14	2.70403
																												rmm1061	V	11791971	118	18	4.43407									age2_21	II	176721	32	6	2.68997
																												rmm1155	V	17795841	99	16	4.38824									age2_22	II	1270097	32	6	2.68997
																												rmm1156	V	17796313	99	16	4.38824									rmm1234	X	2406946	32	6	2.68997
																												rmm1120	V	15512110	119	18	4.3815									rmm1238	X	2611067	32	6	2.68997
																												rmm1121	V	15591056	119	18	4.3815									rmm922	V	2028290	124	15	2.67841
																												rmm1097	V	13947670	100	16	4.33024									rmm960	V	4588369	91	12	2.66244
																												rmm921	V	1937385	120	18	4.32961									rmm243	II	1750144	70	10	2.66133
																												rmm1134	V	16502385	91	15	4.29059									rmm244	II	1808243	70	10	2.66133
																												rmm1383	X	12293104	55	11	4.29019									rmm245	II	1939185	70	10	2.66133
																												rmm1384	X	12359449	55	11	4.29019									rmm219	II	65038	60	9	2.65916
																												rmm1385	X	12364405	55	11	4.29019									rmm220	II	180755	60	9	2.65916
																												age2_75	IV	12748880	5	3	4.28282									rmm221	II	193948	60	9	2.65916
																												rmm835	IV	14153910	47	10	4.27464									rmm1227	X	2013369	17	4	2.64504
																												rmm836	IV	14176888	47	10	4.27464									rmm1387	X	12750713	81	11	2.63174
																												rmm868	IV	16006284	47	10	4.27464									rmm1388	X	12763105	81	11	2.63174
																												rmm869	IV	16006550	47	10	4.27464									rmm227	II	661222	61	9	2.60385
																												rmm1098	V	14140411	101	16	4.27312									rmm1254	X	3527072	42	7	2.59637
																												rmm1128	V	16120932	111	17	4.27011									age2_20	I	14958641	11	3	2.56761
																												rmm1131	V	16385587	92	15	4.23051									age2_39	II	13980541	11	3	2.56761
																												rmm1132	V	16407592	92	15	4.23051									rmm1190	V	20196865	52	8	2.55768
																												rmm1126	V	16021119	112	17	4.21697									rmm1191	V	20198668	52	8	2.55768
																												age1_41	III	360864	9	4	4.18922									rmm1192	V	20264925	52	8	2.55768
																												age1_42	III	840469	9	4	4.18922									rmm1193	V	20290768	52	8	2.55768
																												age3_44	III	2459092	9	4	4.18922									rmm1194	V	20383794	52	8	2.55768
																												rmm1324	X	8394252	65	12	4.18094									rmm1195	V	20435165	52	8	2.55768
																												rmm1122	V	15790107	114	17	4.11287									rmm1196	V	20437968	52	8	2.55768
																												rmm1123	V	15800570	114	17	4.11287									rmm1197	V	20626598	52	8	2.55768
																												rmm1124	V	15884228	114	17	4.11287									rmm1198	V	20651440	52	8	2.55768
																												rmm1125	V	15885487	114	17	4.11287									rmm1199	V	20824979	52	8	2.55768
																												rmm1127	V	16055993	114	17	4.11287									rmm1200	V	20862485	52	8	2.55768
																												rmm1088	V	13370653	104	16	4.10684									rmm222	II	417415	62	9	2.54991
																												rmm834	IV	14112559	49	10	4.09628									rmm223	II	426624	62	9	2.54991
																												rmm1153	V	17697756	105	16	4.05304									rmm224	II	441357	62	9	2.54991
																												rmm1118	V	15418157	127	18	3.98458									rmm235	II	1156986	62	9	2.54991
																												rmm1129	V	16253776	107	16	3.9478									age1_21	II	176721	34	6	2.52991
																												rmm1130	V	16275845	107	16	3.9478									age1_22	II	1270097	34	6	2.52991
																												rmm866	IV	15879912	60	11	3.89965									rmm151	I	10533225	34	6	2.52991
																												rmm1035	V	10248667	108	16	3.89632									rmm152	I	10535270	34	6	2.52991
																												rmm1244	X	2924225	44	9	3.81824									rmm153	I	10614679	34	6	2.52991
																												rmm840	IV	14357826	44	9	3.81824									age2_18	I	13280531	18	4	2.52465
																												rmm841	IV	14423623	44	9	3.81824									rmm1228	X	2090663	18	4	2.52465
																												rmm842	IV	14424452	44	9	3.81824									rmm1229	X	2090772	18	4	2.52465
																												rmm843	IV	14517144	44	9	3.81824									rmm1231	X	2214385	18	4	2.52465
																												rmm844	IV	14608247	44	9	3.81824									rmm1235	X	2452820	18	4	2.52465
																												rmm487	III	3067664	22	6	3.79427
																												rmm1150	V	17520493	100	15	3.7832
																												rmm1151	V	17520781	100	15	3.7832
																												rmm1152	V	17589958	100	15	3.7832
																												rmm1246	X	3040005	53	10	3.76872
																												rmm827	IV	13730742	53	10	3.76872
																												rmm839	IV	14335307	45	9	3.73148
																												rmm845	IV	14664093	45	9	3.73148
																												rmm1096	V	13915827	101	15	3.73116
																												rmm683	IV	3813651	91	14	3.72716
																												rmm1154	V	17704376	102	15	3.67991
																												rmm1034	V	10240553	113	16	3.64976
																												rmm1107	V	14804178	113	16	3.64976
																												rmm1379	X	11952422	74	12	3.58086
																												rmm1380	X	12022174	74	12	3.58086
																												rmm1381	X	12076251	74	12	3.58086
																												rmm1033	V	10124424	115	16	3.55593
																												rmm510	III	5150248	24	6	3.5304
																												rmm1377	X	11622417	75	12	3.52086
																												rmm1382	X	12208257	75	12	3.52086
																												rmm825	IV	13629783	48	9	3.48676
																												rmm1147	V	17205255	106	15	3.48257
																												rmm1148	V	17374541	106	15	3.48257
																												rmm1149	V	17375138	106	15	3.48257
																												rmm1406	X	14179996	7	3	3.47817
																												rmm1407	X	14252101	7	3	3.47817
																												rmm1378	X	11836656	76	12	3.46206
																												rmm1238	X	2611067	32	7	3.45552
																												age2_66	IV	4991858	12	4	3.45367
																												age2_67	IV	5819735	12	4	3.45367
																												age2_18	I	13280531	18	5	3.44022
																												rmm1036	V	10356066	118	16	3.42
																												rmm1037	V	10367837	118	16	3.42
																												rmm828	IV	13809805	49	9	3.40998
																												rmm511	III	5188009	25	6	3.40946
																												rmm512	III	5290862	25	6	3.40946
																												age1_85	V	4550758	41	8	3.36631
																												rmm1032	V	9903844	98	14	3.36402
																												rmm1103	V	14422971	98	14	3.36402
																												rmm826	IV	13706648	59	10	3.33875
																												rmm488	III	3188921	19	5	3.29677
																												rmm513	III	5346390	26	6	3.29495
																												rmm514	III	5438312	26	6	3.29495
																												rmm1038	V	10444663	121	16	3.28957
																												age2_68	IV	6599685	13	4	3.26369
																												age2_69	IV	7405743	13	4	3.26369
																												rmm1066	V	12125452	111	15	3.25193
																												rmm1067	V	12153737	111	15	3.25193
																												rmm1068	V	12220634	111	15	3.25193
																												rmm1069	V	12222711	111	15	3.25193
																												rmm1084	V	13185945	111	15	3.25193
																												rmm1085	V	13213887	111	15	3.25193
																												rmm1392	X	13050494	61	10	3.20934
																												rmm923	V	2099106	123	16	3.20553
																												rmm837	IV	14263782	43	8	3.20391
																												rmm838	IV	14264134	43	8	3.20391
																												rmm831	IV	13996112	52	9	3.19251
																												rmm832	IV	14027715	52	9	3.19251
																												rmm833	IV	14091463	52	9	3.19251
																												rmm1104	V	14585480	102	14	3.17427
																												rmm1105	V	14642812	102	14	3.17427
																												rmm1106	V	14720477	102	14	3.17427
																												rmm1143	V	16977589	102	14	3.17427
																												rmm1221	X	1502698	20	5	3.16321
																												rmm1222	X	1549457	20	5	3.16321
																												rmm1137	V	16778354	103	14	3.12867
																												rmm1274	X	5022107	103	14	3.12867
																												rmm1275	X	5033443	103	14	3.12867
																												rmm1276	X	5152490	103	14	3.12867
																												rmm1277	X	5153185	103	14	3.12867
																												rmm673	IV	3152467	44	8	3.12667
																												rmm675	IV	3341442	44	8	3.12667
																												rmm1093	V	13662278	114	15	3.12144
																												rmm492	III	3435046	14	4	3.09265
																												rmm493	III	3451844	14	4	3.09265
																												rmm1138	V	16780131	104	14	3.08379
																												rmm1139	V	16837169	104	14	3.08379
																												rmm1268	X	4615752	104	14	3.08379
																												rmm515	III	5479356	28	6	3.08304
																												rmm829	IV	13898210	54	9	3.05736
																												rmm1279	X	5273988	94	13	3.05282
																												rmm674	IV	3171602	45	8	3.05189
																												rmm1140	V	16888387	105	14	3.03959
																												rmm1141	V	16899504	105	14	3.03959
																												rmm1142	V	16900781	105	14	3.03959
																												rmm486	III	3046954	21	5	3.0384
																												rmm1272	X	4900879	106	14	2.99607
																												rmm1273	X	4927296	106	14	2.99607
																												rmm851	IV	15105484	46	8	2.97946
																												rmm852	IV	15105640	46	8	2.97946
																												rmm1389	X	12878121	65	10	2.96845
																												age2_70	IV	8397264	9	3	2.96215
																												age2_71	IV	9102404	9	3	2.96215
																												age2_72	IV	10122930	9	3	2.96215
																												age2_73	IV	10909560	9	3	2.96215
																												age2_74	IV	11668242	9	3	2.96215
																												rmm1412	X	14451269	9	3	2.96215
																												rmm1145	V	17071969	107	14	2.95322
																												rmm1146	V	17165537	107	14	2.95322
																												rmm490	III	3346539	15	4	2.93738
																												rmm491	III	3359033	15	4	2.93738
																												rmm603	III	11335956	15	4	2.93738
																												rmm830	IV	13904324	56	9	2.92933
																												rmm1099	V	14150454	97	13	2.91547
																												rmm1144	V	17012148	108	14	2.91102
																												rmm686	IV	4009424	108	14	2.91102
																												rmm687	IV	4051259	108	14	2.91102
																												rmm688	IV	4069354	108	14	2.91102
																												rmm846	IV	14843111	47	8	2.90925
																												rmm847	IV	14857053	47	8	2.90925
																												rmm516	III	5504107	30	6	2.89097
																												rmm517	III	5603610	30	6	2.89097
																												rmm1267	X	4571085	98	13	2.87119
																												rmm1390	X	12974281	57	9	2.86782
																												rmm1391	X	12990085	57	9	2.86782
																												rmm1397	X	13557283	39	7	2.84197
																												rmm689	IV	4173384	121	15	2.83789
																												rmm1206	X	596094	23	5	2.81138
																												rmm1207	X	636850	23	5	2.81138
																												rmm1208	X	718523	23	5	2.81138
																												age2_96	V	15158759	31	6	2.80143
																												rmm521	III	5756048	31	6	2.80143
																												rmm927	V	2251173	122	15	2.79961
																												rmm489	III	3329658	16	4	2.79544
																												rmm850	IV	15020258	49	8	2.77511
																												rmm671	IV	3008355	40	7	2.76693
																												rmm924	V	2134534	123	15	2.76186
																												rmm925	V	2190026	123	15	2.76186
																												rmm926	V	2225355	123	15	2.76186
																												rmm1019	V	9039059	101	13	2.74264
																												rmm1020	V	9092610	101	13	2.74264
																												rmm1086	V	13263762	101	13	2.74264
																												rmm1087	V	13311318	101	13	2.74264
																												rmm1089	V	13372433	101	13	2.74264
																												rmm1090	V	13438077	101	13	2.74264
																												rmm1091	V	13540701	101	13	2.74264
																												rmm1092	V	13628652	101	13	2.74264
																												rmm1278	X	5234760	101	13	2.74264
																												rmm684	IV	3882708	101	13	2.74264
																												rmm922	V	2028290	124	15	2.72463
																												rmm670	IV	2914276	32	6	2.71582
																												rmm1209	X	734972	24	5	2.70768
																												rmm1030	V	9792591	91	12	2.7025
																												rmm1031	V	9794173	91	12	2.7025
																												rmm1018	V	8968582	102	13	2.70117
																												age1_84	V	3606323	41	7	2.69452
																												rmm1398	X	13600717	41	7	2.69452
																												rmm848	IV	15008938	51	8	2.64873
																												rmm849	IV	15013741	51	8	2.64873
																												rmm669	IV	2803159	33	6	2.63386
																												rmm1236	X	2550901	25	5	2.60972
																												rmm1237	X	2552391	25	5	2.60972
																												age2_76	IV	13667267	11	3	2.58413
																												age2_88	V	7690531	11	3	2.58413
																												age2_89	V	8567608	11	3	2.58413
																												age2_90	V	9405441	11	3	2.58413
																												rmm1039	V	10568530	129	15	2.54596
																												rmm1040	V	10594213	129	15	2.54596
																												rmm1041	V	10695883	129	15	2.54596
																												rmm1042	V	10720923	129	15	2.54596
																												rmm1223	X	1613525	18	4	2.54432
																												rmm1224	X	1785496	18	4	2.54432
																												rmm1225	X	1850468	18	4	2.54432
																												rmm1231	X	2214385	18	4	2.54432
																												rmm1404	X	14072817	18	4	2.54432
																												rmm1405	X	14089636	18	4	2.54432
																												rmm599	III	11116518	18	4	2.54432
																												rmm600	III	11143979	18	4	2.54432
																												rmm601	III	11200275	18	4	2.54432
																												rmm1021	V	9248445	106	13	2.54178
																												rmm1022	V	9287488	106	13	2.54178
																												rmm1023	V	9343133	106	13	2.54178
																												rmm1024	V	9379328	106	13	2.54178
																												rmm1025	V	9482650	106	13	2.54178
																												rmm1026	V	9507548	106	13	2.54178
																												rmm1027	V	9542056	95	12	2.53259
																												rmm1028	V	9593104	95	12	2.53259
																												rmm1029	V	9674864	95	12	2.53259
																												rmm1100	V	14322702	95	12	2.53259
																												rmm1101	V	14355662	95	12	2.53259
																												rmm1102	V	14420671	95	12	2.53259
																												rmm1070	V	12288256	107	13	2.50349
[truncated: 5 more columns]
