# Supplementary material for: Contrasting invertebrate immune defense behaviors caused by a single gene, the Caenorhabditis elegans neuropeptide receptor gene npr-1
Source: BMC Genomics. 2016 Apr 11;17:280. doi: 10.1186/s12864-016-2603-8 (PMC4827197; doi:10.1186/s12864-016-2603-8)
Supplement: Additional file 17: — Results of the GO term enrichment analysis (first sheet), the motif analysis (second sheet), and the C. elegans-specific EASE enrichment analysis (third sheet) of the K means clusters of differentially expressed genes. (XLS 316 kb) [file 12864_2016_2603_MOESM17_ESM.xls]

## Sheet: GO
Cluster	Category	GO Term	Count	PValue	Gene Symbol	Fold.Enrichment	Benjamini			Cluster	Category	Term	Count	Benjamini FDR
1	SMART	SM00453:WSN	15	1.24637e-11	T20H9.6,K09D9.11,M70.3,C38D9.5,C06C6.6,Y80D3A.8,F56H1.3,Y22D7AR.12,T08G3.7,R155.4,F58D5.6,T20B6.2,F07E5.8,D1065.3	11.6781	9.47241e-10			1	GO	phosphate metabolic process	31	0.000925796
	GOTERM_BP_FAT	GO:0006793~phosphorus metabolic process	31	3.7805e-06	K09C6.1,C55C3.8,R03D7.5,egl-15,F01D4.3,F23C8.7,D2024.1,F41G3.5,F57H12.5,Y22D7AR.12,ZK354.2,R13H9.6,C02B10.6,F36H12.10,spe-6,W06F12.3,K07F5.8,Y80D3A.8,K07F5.6,W03A5.1,W03G9.5,C25H3.1,Y50E8A.6,T25B9.5,W03F8.2,K09B11.5,M05D6.3,Y52D5A.2,F26A1.4,F26A1.3,T20B6.1	2.48558	0.000925796				SMART	PTPc	9	0.0289833
	GOTERM_BP_FAT	GO:0006796~phosphate metabolic process	31	3.7805e-06	K09C6.1,C55C3.8,R03D7.5,egl-15,F01D4.3,F23C8.7,D2024.1,F41G3.5,F57H12.5,Y22D7AR.12,ZK354.2,R13H9.6,C02B10.6,F36H12.10,spe-6,W06F12.3,K07F5.8,Y80D3A.8,K07F5.6,W03A5.1,W03G9.5,C25H3.1,Y50E8A.6,T25B9.5,W03F8.2,K09B11.5,M05D6.3,Y52D5A.2,F26A1.4,F26A1.3,T20B6.1	2.48558	0.000925796			2	GO	phosphate metabolic process	123	4.1067e-67
	INTERPRO	IPR002542:Protein of unknown function DUF19	9	1.1907e-05	T28A11.2,T28A11.16,T28A11.19,C36C5.12,C17B7.4,C36C5.15,T28A11.5,T20D4.12,T20D4.11	8.15642	0.00100861				INTERPRO	major sperm protein	36	3.45791e-29
	GOTERM_BP_FAT	GO:0006468~protein amino acid phosphorylation	21	0.000160653	W06F12.3,K09C6.1,C55C3.8,R03D7.5,egl-15,F01D4.3,W03A5.1,F23C8.7,D2024.1,F41G3.5,W03G9.5,C25H3.1,T25B9.5,ZK354.2,R13H9.6,W03F8.2,spe-6,K09B11.5,Y52D5A.2,F26A1.4,F26A1.3	2.56228	0.0194892				SMART	PP2Ac	21	1.06581e-14
	SMART	SM00248:ANK	10	0.00018346	M60.7,K09D9.11,dhhc-13,C38D9.5,glna-3,ikb-1,F56H1.3,C18H2.3,T08G3.7	4.84427	0.00694789			3	GO	larval development	228	4.88087e-12
	INTERPRO	IPR002110:Ankyrin	10	0.000184505	M60.7,K09D9.11,dhhc-13,C38D9.5,glna-3,ikb-1,F56H1.3,C18H2.3,T08G3.7	4.93413	0.0124327			4	GO	oxidation reduction	17	0.0261453
	INTERPRO	IPR000719:Protein kinase, core	21	0.000804447	W06F12.3,K09C6.1,C55C3.8,R03D7.5,egl-15,F01D4.3,W03A5.1,F23C8.7,D2024.1,F41G3.5,W03G9.5,C25H3.1,T25B9.5,ZK354.2,R13H9.6,W03F8.2,spe-6,K09B11.5,Y52D5A.2,F26A1.4,F26A1.3	2.30829	0.0444513			5	INTERPRO	cyclin-like F-box	26	1.30818e-07
	SMART	SM00194:PTPc	9	0.00116031	C02B10.6,K07F5.8,F36H12.10,M05D6.3,K07F5.6,Y80D3A.8,T20B6.1,F57H12.5,Y22D7AR.12	4.2192	0.0289833				GO	defense response	7	0.00868642
	GOTERM_CC_FAT	GO:0031224~intrinsic to membrane	169	0.00150158	C31H1.2,C06C6.6,T22A3.6,T13A10.1,col-176,B0205.4,Y54E5A.2,ZK930.2,cyp-13A1,elo-4,B0348.1,R02F11.2,ugt-4,B0205.10,C50B8.4,C35C5.8,C36C5.12,C17B7.5,Y53G8B.3,ZC190.8,T26C12.2,ttm-1,K07F5.6,best-10,ptr-3,ptr-4,F15A8.6,cdh-10,T22F3.11,F47B8.2,Y39B6A.5,ferl-1,Y52D5A.1,spe-38,ZK1251.3,ncx-9,K03A11.5,Y105C5B.17,F21C3.7,dod-6,M03A1.8,F56H1.3,Y39H10A.1,irld-7,T05C12.9,sulp-2,srj-14,T08G3.7,F46C5.1,F08F3.8,…	1.09378	0.0346975				INTERPRO	C-type lectin	14	0.00248243
2	GOTERM_BP_FAT	GO:0006796~phosphate metabolic process	123	1.50981e-69	F38H4.4,F42C5.5,Y69A2AR.19,Y18H1A.10,Y39B6A.18,W02B12.12,ZK666.8,F40G12.10,Y57G11C.6,C33F10.8,F35C11.2,W01B6.6,F21F3.2,K09F6.3,T21G5.1,T22C1.8,W01B6.5,C39H7.1,F37E3.3,C25A8.5,F47B3.7,T27A3.5,ZC581.2,ZC581.7,C50F4.10,Y39B6A.30,T22B3.2,W01B6.2,Y18H1A.1,C17H12.3,F55F8.7,W03F11.4,F22B3.8,C07E3.4,H06I04.5,Y65B4A.9,T05C12.1,R06B10.1,Y4C6A.1,C15H7.3,F54F12.1,Y38H8A.3,Y38H8A.4,R11E3.1,F36H1.3,T15B12.2,Y3…	6.06584	4.1067e-67			6	GO	embryonic development ending in birth or egg hatching	319	5.45283e-24
	GOTERM_BP_FAT	GO:0006793~phosphorus metabolic process	123	1.50981e-69	F38H4.4,F42C5.5,Y69A2AR.19,Y18H1A.10,Y39B6A.18,W02B12.12,ZK666.8,F40G12.10,Y57G11C.6,C33F10.8,F35C11.2,W01B6.6,F21F3.2,K09F6.3,T21G5.1,T22C1.8,W01B6.5,C39H7.1,F37E3.3,C25A8.5,F47B3.7,T27A3.5,ZC581.2,ZC581.7,C50F4.10,Y39B6A.30,T22B3.2,W01B6.2,Y18H1A.1,C17H12.3,F55F8.7,W03F11.4,F22B3.8,C07E3.4,H06I04.5,Y65B4A.9,T05C12.1,R06B10.1,Y4C6A.1,C15H7.3,F54F12.1,Y38H8A.3,Y38H8A.4,R11E3.1,F36H1.3,T15B12.2,Y3…	6.06584	4.1067e-67				GO	cell cycle	50	0.00021003
	GOTERM_MF_FAT	GO:0004721~phosphoprotein phosphatase activity	68	2.48593e-49	M04G7.2,F38H4.4,F42C5.5,C33H5.16,Y71G12B.30,T16G12.7,Y69A2AR.19,ZK354.8,T04F3.3,C24D10.1,Y39B6A.18,moa-1,R155.3,C27B7.6,F40G12.10,Y57G11C.6,ZK809.1,C33F10.8,F35C11.2,F49E11.7,W01B6.6,F55H12.5,K09F6.3,C34D4.2,Y113G7C.1,T22C1.8,F47B3.7,T27A3.5,B0280.11,Y39B6A.30,F52H3.6,Y54F10BM.3,Y18H1A.1,C17H12.3,F23B12.1,F55F8.7,T28F4.3,C50F2.5,W03F11.4,C07E3.4,R08A2.2,B0207.1,H06I04.5,M05B5.1,F25H5.7,F26B1.5,cd…	9.3858	4.32552e-47			7	INTERPRO	Cytochrome P450	15	6.34812e-10
	INTERPRO	IPR000242:Protein-tyrosine phosphatase, receptor/non-receptor type	49	7.06225e-46	C17H12.3,M04G7.2,F38H4.4,F42C5.5,C33H5.16,F55F8.7,T28F4.3,C50F2.5,W03F11.4,C07E3.4,Y69A2AR.19,ZK354.8,T04F3.3,B0207.1,H06I04.5,C24D10.1,Y39B6A.18,M05B5.1,F25H5.7,R155.3,R06B10.1,C15H7.3,F54F12.1,F40G12.10,Y57G11C.6,ZK809.1,C33F10.8,F35C11.2,W01B6.6,F55H12.5,F36H1.3,K09F6.3,Y113G7C.1,T22C1.8,ZK484.7,C17H12.5,F47B3.7,C48B6.4,T27A3.5,B0280.11,pph-2,Y39B6A.30,Y54F10BM.3,Y48G1C.5,C43E11.5,F20H11.4,Y18…	15.3811	2.09042e-43				GO	oxidation reduction	23	1.36172e-07
	GOTERM_BP_FAT	GO:0006470~protein amino acid dephosphorylation	51	2.3722e-44	F38H4.4,M04G7.2,F42C5.5,C33H5.16,Y69A2AR.19,ZK354.8,T04F3.3,C24D10.1,Y39B6A.18,moa-1,R155.3,F40G12.10,Y57G11C.6,C33F10.8,ZK809.1,F35C11.2,F55H12.5,W01B6.6,K09F6.3,Y113G7C.1,T22C1.8,F47B3.7,T27A3.5,B0280.11,Y39B6A.30,Y54F10BM.3,Y18H1A.1,C17H12.3,T28F4.3,F55F8.7,C50F2.5,W03F11.4,C07E3.4,B0207.1,H06I04.5,M05B5.1,F25H5.7,cdc-25.4,R06B10.1,C15H7.3,F54F12.1,F36H1.3,ZK484.7,C17H12.5,C48B6.4,pph-2,Y48G1C…	13.3804	3.22619e-42			8	GO	cell cycle	43	2.37554e-12
	SMART	SM00194:PTPc	49	2.06819e-43	C17H12.3,M04G7.2,F38H4.4,F42C5.5,C33H5.16,F55F8.7,T28F4.3,C50F2.5,W03F11.4,C07E3.4,Y69A2AR.19,ZK354.8,T04F3.3,B0207.1,H06I04.5,C24D10.1,Y39B6A.18,M05B5.1,F25H5.7,R155.3,R06B10.1,C15H7.3,F54F12.1,F40G12.10,Y57G11C.6,ZK809.1,C33F10.8,F35C11.2,W01B6.6,F55H12.5,F36H1.3,K09F6.3,Y113G7C.1,T22C1.8,ZK484.7,C17H12.5,F47B3.7,C48B6.4,T27A3.5,B0280.11,pph-2,Y39B6A.30,Y54F10BM.3,Y48G1C.5,C43E11.5,F20H11.4,Y18…	12.8517	1.32364e-41
	GOTERM_BP_FAT	GO:0016311~dephosphorylation	51	1.50521e-42	F38H4.4,M04G7.2,F42C5.5,C33H5.16,Y69A2AR.19,ZK354.8,T04F3.3,C24D10.1,Y39B6A.18,moa-1,R155.3,F40G12.10,Y57G11C.6,C33F10.8,ZK809.1,F35C11.2,F55H12.5,W01B6.6,K09F6.3,Y113G7C.1,T22C1.8,F47B3.7,T27A3.5,B0280.11,Y39B6A.30,Y54F10BM.3,Y18H1A.1,C17H12.3,T28F4.3,F55F8.7,C50F2.5,W03F11.4,C07E3.4,B0207.1,H06I04.5,M05B5.1,F25H5.7,cdc-25.4,R06B10.1,C15H7.3,F54F12.1,F36H1.3,ZK484.7,C17H12.5,C48B6.4,pph-2,Y48G1C…	12.4817	1.36472e-40
	GOTERM_MF_FAT	GO:0016791~phosphatase activity	69	7.34392e-42	M04G7.2,F38H4.4,F42C5.5,C33H5.16,Y71G12B.30,T16G12.7,Y69A2AR.19,ZK354.8,T04F3.3,C24D10.1,Y39B6A.18,moa-1,R155.3,C27B7.6,F40G12.10,Y57G11C.6,ZK809.1,C33F10.8,F35C11.2,F49E11.7,W01B6.6,F55H12.5,K09F6.3,C34D4.2,Y113G7C.1,T22C1.8,F47B3.7,T27A3.5,B0280.11,Y39B6A.30,F52H3.6,Y54F10BM.3,Y18H1A.1,C17H12.3,F23B12.1,F55F8.7,T28F4.3,C50F2.5,W03F11.4,C07E3.4,R08A2.2,B0207.1,H06I04.5,M05B5.1,F25H5.7,F26B1.5,cd…	7.32276	6.38921e-40
	GOTERM_MF_FAT	GO:0004725~protein tyrosine phosphatase activity	51	2.34864e-39	F38H4.4,M04G7.2,F42C5.5,C33H5.16,Y69A2AR.19,ZK354.8,T04F3.3,C24D10.1,Y39B6A.18,moa-1,R155.3,F40G12.10,Y57G11C.6,C33F10.8,ZK809.1,F35C11.2,F55H12.5,W01B6.6,K09F6.3,Y113G7C.1,T22C1.8,F47B3.7,T27A3.5,B0280.11,Y39B6A.30,Y54F10BM.3,Y18H1A.1,C17H12.3,T28F4.3,F55F8.7,C50F2.5,W03F11.4,C07E3.4,B0207.1,H06I04.5,M05B5.1,F25H5.7,cdc-25.4,R06B10.1,C15H7.3,F54F12.1,F36H1.3,ZK484.7,C17H12.5,C48B6.4,pph-2,Y48G1C…	10.4983	1.36221e-37
	INTERPRO	IPR000387:Dual-specific/protein-tyrosine phosphatase, conserved region	41	5.2865e-36	C17H12.3,M04G7.2,F38H4.4,C33H5.16,T28F4.3,F55F8.7,W03F11.4,Y69A2AR.19,ZK354.8,T04F3.3,B0207.1,H06I04.5,C24D10.1,Y39B6A.18,M05B5.1,F25H5.7,R155.3,R06B10.1,C15H7.3,F54F12.1,F40G12.10,Y57G11C.6,ZK809.1,C33F10.8,F35C11.2,W01B6.6,K09F6.3,F36H1.3,Y113G7C.1,T22C1.8,ZK484.7,C17H12.5,F47B3.7,T27A3.5,pph-2,Y39B6A.30,Y54F10BM.3,Y48G1C.5,F20H11.4	13.9175	7.82402e-34
	GOTERM_BP_FAT	GO:0006468~protein amino acid phosphorylation	71	4.3086e-33	C28A5.6,C34B2.3,C55C3.4,C09B9.4,Y18H1A.10,ZK593.9,ZK354.6,B0218.5,ZK596.2,W02B12.12,ZK666.8,F33D11.7,H05L14.1,K11C4.1,F21F3.2,C56C10.6,T21G5.1,C39H7.1,W01B6.5,F37E3.3,C25A8.5,C09D4.3,C49C8.1,ZK622.1,ZC581.2,T05A7.6,Y73B6A.1,ZC581.7,C50F4.10,W01B6.2,C18H7.4,F22B3.8,B0207.7,Y43C5B.2,F32B6.10,C14A4.13,ttbk-2,gska-3,R13H9.5,Y65B4A.9,T05C12.1,Y4C6A.1,Y38H8A.3,Y38H8A.4,C35E7.10,R11E3.1,K06H7.8,C08F8.6,…	5.32825	2.92985e-31
	INTERPRO	IPR000535:Major sperm protein	36	3.50464e-31	msp-56,ZK1307.3,msp-55,msp-53,msp-50,msp-51,C25D7.1,ZK354.7,F38H4.6,msp-59,msp-57,W03D8.5,msd-4,msp-65,C34D4.3,ssp-16,Y53F4B.19,F42G2.5,F36D3.4,msp-64,ssp-31,F13A7.1,ssp-34,C01G10.14,C36H8.1,msp-74,msp-77,msp-76,T22B3.3,msp-81,F21H7.5,msp-78,msp-79,msp-142,F58A6.9,msp-33,dct-9,ZK688.12,C10H11.7,ssp-33,K05F1.9,C14A4.8,msp-152,msp-3,msp-19,msp-10,C35E7.9,msp-49,C15H11.1,F42A9.7,T05D4.5,F52F12.8,msp…	13.6485	3.45791e-29
	INTERPRO	IPR008962:PapD-like	34	4.05952e-30	msp-56,ZK1307.3,msp-55,msp-53,msp-50,msp-51,C25D7.1,ZK354.7,F38H4.6,msp-59,msp-57,W03D8.5,msd-4,msp-65,C34D4.3,ssp-16,F36D3.4,F42G2.5,msp-64,ssp-31,F13A7.1,ssp-34,C01G10.14,C36H8.1,msp-74,msp-77,msp-76,T22B3.3,msp-81,F21H7.5,msp-78,msp-79,msp-142,F58A6.9,msp-33,dct-9,ZK688.12,ssp-33,C10H11.7,K05F1.9,msp-152,msp-3,msp-19,msp-10,C35E7.9,msp-49,C15H11.1,F42A9.7,T05D4.5,F52F12.8,msp-40,msp-38,Y48B6A.…	14.1793	3.00404e-28
	INTERPRO	IPR000719:Protein kinase, core	70	1.43504e-29	C34B2.3,C55C3.4,C09B9.4,Y18H1A.10,ZK593.9,ZK354.6,B0218.5,ZK596.2,W02B12.12,ZK666.8,F33D11.7,H05L14.1,K11C4.1,F21F3.2,C56C10.6,T21G5.1,C39H7.1,W01B6.5,F37E3.3,C25A8.5,C09D4.3,C49C8.1,ZK622.1,ZC581.2,T05A7.6,Y73B6A.1,ZC581.7,C50F4.10,W01B6.2,C18H7.4,F22B3.8,B0207.7,Y43C5B.2,F32B6.10,C14A4.13,ttbk-2,gska-3,R13H9.5,Y65B4A.9,T05C12.1,Y4C6A.1,Y38H8A.3,Y38H8A.4,C35E7.10,R11E3.1,K06H7.8,C08F8.6,tag-344,…	5.05814	8.49541e-28
	GOTERM_BP_FAT	GO:0016310~phosphorylation	72	2.30215e-29	C28A5.6,C34B2.3,C55C3.4,C09B9.4,Y18H1A.10,ZK593.9,ZK354.6,B0218.5,ZK596.2,W02B12.12,ZK666.8,F33D11.7,H05L14.1,K11C4.1,F21F3.2,C56C10.6,T21G5.1,C39H7.1,W01B6.5,F37E3.3,C25A8.5,C09D4.3,C49C8.1,ZK622.1,ZC581.2,T05A7.6,Y73B6A.1,ZC581.7,C50F4.10,T22B3.2,W01B6.2,C18H7.4,F22B3.8,B0207.7,Y43C5B.2,F32B6.10,C14A4.13,ttbk-2,gska-3,R13H9.5,Y65B4A.9,T05C12.1,Y4C6A.1,Y38H8A.3,Y38H8A.4,C35E7.10,R11E3.1,K06H7.8,…	4.59385	1.25237e-27
	INTERPRO	IPR003125:Protein of unknown function WSN	29	1.21375e-26	C06C6.7,W03F11.4,C01G5.4,Y69A2AR.19,F36G9.13,C01G10.1,F26D2.10,C09B9.7,H06I04.5,Y57G7A.6,Y39B6A.18,K02F6.3,R06B10.1,M70.1,C18H2.1,K09F6.3,Y113G7C.1,F36D3.5,T16A1.2,Y53H1C.3,F40E12.2,H20J04.1,F37A4.4,Y39B6A.30,C18H2.5,H04J21.1,Y48G1C.5	15.1177	5.98783e-25
	SMART	SM00453:WSN	29	6.49584e-25	C06C6.7,W03F11.4,C01G5.4,Y69A2AR.19,F36G9.13,C01G10.1,F26D2.10,C09B9.7,H06I04.5,Y57G7A.6,Y39B6A.18,K02F6.3,R06B10.1,M70.1,C18H2.1,K09F6.3,Y113G7C.1,F36D3.5,T16A1.2,Y53H1C.3,F40E12.2,H20J04.1,F37A4.4,Y39B6A.30,C18H2.5,H04J21.1,Y48G1C.5	12.6316	2.07867e-23
	GOTERM_MF_FAT	GO:0004672~protein kinase activity	71	1.20502e-23	C28A5.6,C34B2.3,C55C3.4,C09B9.4,Y18H1A.10,ZK593.9,ZK354.6,B0218.5,ZK596.2,W02B12.12,ZK666.8,F33D11.7,H05L14.1,K11C4.1,F21F3.2,C56C10.6,T21G5.1,C39H7.1,W01B6.5,F37E3.3,C25A8.5,C09D4.3,C49C8.1,ZK622.1,ZC581.2,T05A7.6,Y73B6A.1,ZC581.7,C50F4.10,W01B6.2,C18H7.4,F22B3.8,B0207.7,Y43C5B.2,F32B6.10,C14A4.13,ttbk-2,gska-3,R13H9.5,Y65B4A.9,T05C12.1,Y4C6A.1,Y38H8A.3,Y38H8A.4,C35E7.10,R11E3.1,K06H7.8,C08F8.6,…	3.78433	5.24183e-22
	GOTERM_MF_FAT	GO:0004674~protein serine/threonine kinase activity	68	3.06652e-23	C28A5.6,C34B2.3,C55C3.4,C09B9.4,ZK593.9,ZK354.6,B0218.5,ZK596.2,W02B12.12,ZK666.8,F33D11.7,H05L14.1,K11C4.1,F21F3.2,C56C10.6,T21G5.1,C39H7.1,W01B6.5,C25A8.5,C09D4.3,C49C8.1,ZK622.1,ZC581.2,Y73B6A.1,T05A7.6,ZC581.7,C50F4.10,W01B6.2,C18H7.4,F22B3.8,B0207.7,F32B6.10,C14A4.13,ttbk-2,gska-3,R13H9.5,Y65B4A.9,T05C12.1,Y4C6A.1,Y38H8A.3,Y38H8A.4,C35E7.10,R11E3.1,K06H7.8,C08F8.6,tag-344,Y39G8C.2,T15B12.2,F…	3.88455	1.06715e-21
	INTERPRO	IPR017441:Protein kinase, ATP binding site	50	3.32422e-22	C55C3.4,Y18H1A.10,ZK354.6,B0218.5,ZK596.2,W02B12.12,ZK666.8,H05L14.1,T21G5.1,W01B6.5,C39H7.1,C25A8.5,C09D4.3,ZK622.1,ZC581.2,Y73B6A.1,T05A7.6,ZC581.7,C18H7.4,F22B3.8,Y43C5B.2,B0207.7,F32B6.10,C14A4.13,Y4C6A.1,Y38H8A.3,Y38H8A.4,C35E7.10,R11E3.1,K06H7.8,C08F8.6,tag-344,F53C3.1,T15B12.2,Y39G8C.2,F59A6.4,ZK507.3,F38E1.3,kin-5,spe-8,C03C10.2,C27D6.11,Y69F12A.1,kin-26,C34F11.5,T06C10.3,kin-21,Y69E1A.3,…	5.36631	1.40567e-20
	INTERPRO	IPR000387:Protein-tyrosine phosphatase	24	7.18226e-20	C17H12.3,M04G7.2,C33H5.16,F55F8.7,W03F11.4,Y69A2AR.19,ZK354.8,ZK484.7,F47B3.7,C17H12.5,B0207.1,C24D10.1,T27A3.5,M05B5.1,pph-2,R155.3,Y54F10BM.3,R06B10.1,Y48G1C.5,F20H11.4,Y57G11C.6,ZK809.1,C33F10.8,F35C11.2	12.7386	2.65744e-18
	CHROMOSOME	IV	226	6.10566e-19	Y69A2AR.25,sss-1,F38H4.4,F42C5.5,ssq-4,F42C5.3,Y69A2AR.23,B0273.1,Y69A2AR.19,ssq-3,ssq-2,ssq-1,F53B2.5,mboa-4,F38H4.6,C43G2.3,F45E4.6,Y57G11C.6,W01B6.6,Y69A2AR.14,Y69A2AR.12,W01B6.5,C39H7.1,nspd-2,T08B6.9,AC7.3,T08B6.4,ssp-34,T28H11.7,Y57G11C.23,Y59E9AL.3,Y59E9AL.6,Y69A2AR.8,W01B6.2,Y59E9AL.2,trx-3,F22B3.8,irld-8,K08E4.7,C10G11.8,M117.4,F42G8.8,msp-19,msp-10,hdl-2,W02A2.8,C04G2.9,wht-5,C04G2.5,C0…	1.75541	4.27396e-18
	INTERPRO	IPR000980:SH2 motif	25	8.48674e-19	C55C3.4,C18H7.4,Y43C5B.2,F22B3.8,B0207.11,ZK593.9,T08G11.2,Y4C6A.1,C35E7.10,R11E3.1,T21G5.1,W01B6.5,kin-5,spe-8,C25A8.5,T25B9.4,ZK622.1,ZC581.7,kin-26,C34F11.5,T06C10.3,kin-24,kin-21,Y69E1A.3,frk-1	10.8928	2.7912e-17
	INTERPRO	IPR016130:Protein-tyrosine phosphatase, active site	23	3.71672e-18	C17H12.3,M04G7.2,K09F6.3,F36H1.3,C33H5.16,T28F4.3,Y113G7C.1,F55F8.7,W03F11.4,T22C1.8,ZK354.8,ZK484.7,F47B3.7,B0207.1,T27A3.5,H06I04.5,B0280.11,F25H5.7,R155.3,C15H7.3,F54F12.1,F20H11.4	11.7795	1.10015e-16
	SMART	SM00252:SH2	25	2.6314e-17	C55C3.4,C18H7.4,Y43C5B.2,F22B3.8,B0207.11,ZK593.9,T08G11.2,Y4C6A.1,C35E7.10,R11E3.1,T21G5.1,W01B6.5,kin-5,spe-8,C25A8.5,T25B9.4,ZK622.1,ZC581.7,kin-26,C34F11.5,T06C10.3,kin-24,kin-21,Y69E1A.3,frk-1	9.10152	5.61365e-16
	INTERPRO	IPR006186:Serine/threonine-specific protein phosphatase and bis(5-nucleosyl)-tetraphosphatase	21	3.41828e-17	Y40H4A.2,C34D4.2,F23B12.1,R03D7.8,gsp-3,Y71G12B.30,T16G12.7,R08C7.8,R08A2.2,C47A4.3,ZK938.1,F20D6.6,C06A1.3,C09H5.7,F26B1.5,F52H3.6,C27B7.6,Y69E1A.4,F42G8.8,F58G1.3,F49E11.7	12.5112	9.19829e-16
	GOTERM_MF_FAT	GO:0004713~protein tyrosine kinase activity	53	1.73421e-16	C55C3.4,Y18H1A.10,ZK354.6,ZK593.9,ZK596.2,W02B12.12,ZK666.8,F21F3.2,K11C4.1,C56C10.6,T21G5.1,W01B6.5,C39H7.1,C25A8.5,C09D4.3,ZK622.1,ZC581.7,W01B6.2,C18H7.4,F22B3.8,Y43C5B.2,F32B6.10,C14A4.13,R13H9.5,gska-3,T05C12.1,Y4C6A.1,Y38H8A.3,Y38H8A.4,C35E7.10,R11E3.1,K06H7.8,C08F8.6,tag-344,Y39G8C.2,F53C3.1,T15B12.2,C04G2.2,F38E1.3,kin-5,spe-8,T25B9.4,C27D6.11,T11F8.4,Y69F12A.1,kin-26,C34F11.5,T06C10.3,ki…	3.6056	6.43929e-15
	SMART	SM00156:PP2Ac	21	6.70546e-16	Y40H4A.2,C34D4.2,F23B12.1,R03D7.8,gsp-3,Y71G12B.30,T16G12.7,R08C7.8,R08A2.2,C47A4.3,ZK938.1,F20D6.6,C06A1.3,C09H5.7,F26B1.5,F52H3.6,C27B7.6,Y69E1A.4,F42G8.8,F58G1.3,F49E11.7	10.4537	1.06581e-14
	INTERPRO	IPR001245:Tyrosine protein kinase	27	9.99314e-15	C55C3.4,C18H7.4,F22B3.8,Y43C5B.2,C14A4.13,Y18H1A.10,ZK593.9,Y4C6A.1,Y38H8A.3,C35E7.10,R11E3.1,T21G5.1,W01B6.5,C39H7.1,kin-5,spe-8,C25A8.5,T25B9.4,ZK622.1,ZC581.7,kin-26,C34F11.5,T06C10.3,kin-24,kin-21,Y69E1A.3,frk-1	6.85394	2.4647e-13
	INTERPRO	IPR004843:Metallophosphoesterase	20	2.77874e-13	Y40H4A.2,C34D4.2,F23B12.1,gsp-3,Y71G12B.30,T16G12.7,R08C7.8,R08A2.2,C47A4.3,ZK938.1,F20D6.6,C06A1.3,C09H5.7,F26B1.5,F52H3.6,C27B7.6,Y69E1A.4,F42G8.8,F58G1.3,F49E11.7	8.98238	6.32727e-12
	SMART	SM00219:TyrKc	27	3.2972e-13	C55C3.4,C18H7.4,F22B3.8,Y43C5B.2,C14A4.13,Y18H1A.10,ZK593.9,Y4C6A.1,Y38H8A.3,C35E7.10,R11E3.1,T21G5.1,W01B6.5,C39H7.1,kin-5,spe-8,C25A8.5,T25B9.4,ZK622.1,ZC581.7,kin-26,C34F11.5,T06C10.3,kin-24,kin-21,Y69E1A.3,frk-1	5.72683	4.22062e-12
	INTERPRO	IPR008266:Tyrosine protein kinase, active site	21	2.15937e-12	C35E7.10,R11E3.1,C18H7.4,T21G5.1,C55C3.4,kin-5,F22B3.8,spe-8,C25A8.5,T25B9.4,ZK622.1,ZK593.9,ZC581.7,kin-26,C34F11.5,Y4C6A.1,kin-24,T06C10.3,kin-21,Y69E1A.3,frk-1	7.56848	4.56556e-11
	GOTERM_MF_FAT	GO:0005524~ATP binding	82	2.78227e-11	C28A5.6,C34B2.3,C55C3.4,C09B9.4,wht-8,Y18H1A.10,ZK593.9,ZK354.6,B0218.5,ZK596.2,W02B12.12,ZK666.8,F33D11.7,H05L14.1,K11C4.1,F21F3.2,C56C10.6,T21G5.1,wht-4,C39H7.1,W01B6.5,F37E3.3,catp-4,C25A8.5,C09D4.3,C49C8.1,ZK622.1,ZC581.2,T05A7.6,Y73B6A.1,ZC581.7,C50F4.10,Y113G7B.14,pfk-2,W01B6.2,C18H7.4,abt-1,F22B3.8,B0207.7,Y43C5B.2,F32B6.10,C14A4.13,ttbk-2,C10G11.8,gska-3,R13H9.5,Y65B4A.9,T05C12.1,Y4C6A.1,…	2.0786	6.91591e-10
	GOTERM_MF_FAT	GO:0032559~adenyl ribonucleotide binding	82	3.10864e-11	C28A5.6,C34B2.3,C55C3.4,C09B9.4,wht-8,Y18H1A.10,ZK593.9,ZK354.6,B0218.5,ZK596.2,W02B12.12,ZK666.8,F33D11.7,H05L14.1,K11C4.1,F21F3.2,C56C10.6,T21G5.1,wht-4,C39H7.1,W01B6.5,F37E3.3,catp-4,C25A8.5,C09D4.3,C49C8.1,ZK622.1,ZC581.2,T05A7.6,Y73B6A.1,ZC581.7,C50F4.10,Y113G7B.14,pfk-2,W01B6.2,C18H7.4,abt-1,F22B3.8,B0207.7,Y43C5B.2,F32B6.10,C14A4.13,ttbk-2,C10G11.8,gska-3,R13H9.5,Y65B4A.9,T05C12.1,Y4C6A.1,…	2.0742	6.76131e-10
	GOTERM_MF_FAT	GO:0030554~adenyl nucleotide binding	84	1.473e-10	C28A5.6,C34B2.3,C55C3.4,C09B9.4,wht-8,Y18H1A.10,ZK593.9,ZK354.6,B0218.5,ZK596.2,W02B12.12,ZK666.8,F33D11.7,H05L14.1,K11C4.1,F21F3.2,C56C10.6,T21G5.1,wht-4,C39H7.1,W01B6.5,F37E3.3,catp-4,C25A8.5,C09D4.3,C49C8.1,ZK622.1,ZC581.2,acdh-5,T05A7.6,Y73B6A.1,ZC581.7,C50F4.10,Y113G7B.14,pfk-2,W01B6.2,C18H7.4,abt-1,acdh-8,F22B3.8,B0207.7,Y43C5B.2,F32B6.10,C14A4.13,ttbk-2,C10G11.8,gska-3,R13H9.5,Y65B4A.9,T05…	1.98791	2.84779e-09
	GOTERM_MF_FAT	GO:0001883~purine nucleoside binding	84	1.5507e-10	C28A5.6,C34B2.3,C55C3.4,C09B9.4,wht-8,Y18H1A.10,ZK593.9,ZK354.6,B0218.5,ZK596.2,W02B12.12,ZK666.8,F33D11.7,H05L14.1,K11C4.1,F21F3.2,C56C10.6,T21G5.1,wht-4,C39H7.1,W01B6.5,F37E3.3,catp-4,C25A8.5,C09D4.3,C49C8.1,ZK622.1,ZC581.2,acdh-5,T05A7.6,Y73B6A.1,ZC581.7,C50F4.10,Y113G7B.14,pfk-2,W01B6.2,C18H7.4,abt-1,acdh-8,F22B3.8,B0207.7,Y43C5B.2,F32B6.10,C14A4.13,ttbk-2,C10G11.8,gska-3,R13H9.5,Y65B4A.9,T05…	1.98594	2.69822e-09
	GOTERM_MF_FAT	GO:0001882~nucleoside binding	84	2.21655e-10	C28A5.6,C34B2.3,C55C3.4,C09B9.4,wht-8,Y18H1A.10,ZK593.9,ZK354.6,B0218.5,ZK596.2,W02B12.12,ZK666.8,F33D11.7,H05L14.1,K11C4.1,F21F3.2,C56C10.6,T21G5.1,wht-4,C39H7.1,W01B6.5,F37E3.3,catp-4,C25A8.5,C09D4.3,C49C8.1,ZK622.1,ZC581.2,acdh-5,T05A7.6,Y73B6A.1,ZC581.7,C50F4.10,Y113G7B.14,pfk-2,W01B6.2,C18H7.4,abt-1,acdh-8,F22B3.8,B0207.7,Y43C5B.2,F32B6.10,C14A4.13,ttbk-2,C10G11.8,gska-3,R13H9.5,Y65B4A.9,T05…	1.97227	3.50619e-09
	PIR_SUPERFAMILY	PIRSF000908:serine/threonine-protein phosphatase, conventional type	13	2.47289e-10	Y40H4A.2,C34D4.2,F23B12.1,Y71G12B.30,T16G12.7,ZK938.1,C06A1.3,F26B1.5,F52H3.6,Y69E1A.4,F42G8.8,F58G1.3,F49E11.7	11.4361	2.59654e-08
	INTERPRO	IPR017442:Serine/threonine protein kinase-related	32	2.09116e-09	B0207.7,F32B6.10,ttbk-2,gska-3,R13H9.5,ZK354.6,B0218.5,Y65B4A.9,ZK596.2,T05C12.1,W02B12.12,ZK666.8,Y38H8A.4,F21F3.2,K06H7.8,K11C4.1,C08F8.6,C56C10.6,tag-344,Y39G8C.2,F53C3.1,T15B12.2,C04G2.2,F38E1.3,C09D4.3,T11F8.4,C03C10.2,C27D6.11,Y69F12A.1,C50F4.10,C27D8.1,W01B6.2	3.52516	4.12655e-08
	GOTERM_MF_FAT	GO:0005198~structural molecule activity	49	3.0255e-09	ZK1307.3,msp-56,msp-55,msp-53,msp-50,msp-51,Y54E2A.9,Y57G11A.2,col-173,C25D7.1,ZK354.7,F55D12.6,F38H4.6,dpy-8,msp-59,msp-57,W03D8.5,msd-4,C34D4.3,msp-65,ssp-16,ssp-31,msp-64,F36D3.4,Y53F4B.19,F42G2.5,F13A7.1,dpy-20,ssp-34,C01G10.14,C36H8.1,R105.1,msp-74,msp-77,msp-76,T22B3.3,msp-81,F21H7.5,msp-78,msp-79,Y39A3A.3,F58A6.9,msp-142,msp-33,dct-9,ZK688.12,C10H11.7,ssp-33,K05F1.9,col-38,C14A4.8,msp-152,…	2.50011	4.38697e-08
	PIR_SUPERFAMILY	PIRSF000675:tyrosine-protein kinase	10	3.15514e-09	C35E7.10,R11E3.1,ZK622.1,ZK593.9,C55C3.4,ZC581.7,kin-5,F22B3.8,spe-8,C25A8.5	15.0066	1.65645e-07
	CHROMOSOME	I	173	1.35176e-08	Y87G2A.20,Y71G12B.3,C17F3.3,sst-20,try-7,T05F1.8,Y18D10A.21,T21G5.4,T05F1.5,F53B6.7,Y18H1A.10,F55D12.6,F46A9.2,Y106G6D.3,F44F1.3,scrm-6,F46A9.1,W06D4.3,C04F12.7,W06D4.2,W03D8.5,F22G12.1,F21F3.2,ssp-16,T21G5.1,F21F3.3,T22C1.9,ZK1225.5,T22C1.8,ssp-31,ZK1225.4,Y119C1B.1,best-11,dhhc-12,C04F12.12,F37E3.3,C46H11.6,F59C6.3,dmsr-2,F47B3.7,T08B2.12,T27A3.4,T27A3.5,Y106G6G.4,ZC581.2,F47B3.4,acdh-5,ZC581.7…	1.50945	4.73115e-08
	GOTERM_MF_FAT	GO:0032555~purine ribonucleotide binding	84	2.59107e-08	C28A5.6,C34B2.3,C55C3.4,C09B9.4,wht-8,Y18H1A.10,ZK593.9,ZK354.6,B0218.5,ZK596.2,W02B12.12,ZK666.8,F33D11.7,H05L14.1,K11C4.1,F21F3.2,C56C10.6,T21G5.1,Y113G7C.1,wht-4,C39H7.1,W01B6.5,F37E3.3,catp-4,C25A8.5,C09D4.3,C49C8.1,ZK622.1,ZC581.2,T05A7.6,Y73B6A.1,ZC581.7,C50F4.10,Y113G7B.14,pfk-2,W01B6.2,C18H7.4,abt-1,F22B3.8,B0207.7,Y43C5B.2,F32B6.10,C14A4.13,ttbk-2,C10G11.8,gska-3,R13H9.5,Y65B4A.9,T05C12.…	1.79089	3.46805e-07
	GOTERM_MF_FAT	GO:0032553~ribonucleotide binding	84	2.59107e-08	C28A5.6,C34B2.3,C55C3.4,C09B9.4,wht-8,Y18H1A.10,ZK593.9,ZK354.6,B0218.5,ZK596.2,W02B12.12,ZK666.8,F33D11.7,H05L14.1,K11C4.1,F21F3.2,C56C10.6,T21G5.1,Y113G7C.1,wht-4,C39H7.1,W01B6.5,F37E3.3,catp-4,C25A8.5,C09D4.3,C49C8.1,ZK622.1,ZC581.2,T05A7.6,Y73B6A.1,ZC581.7,C50F4.10,Y113G7B.14,pfk-2,W01B6.2,C18H7.4,abt-1,F22B3.8,B0207.7,Y43C5B.2,F32B6.10,C14A4.13,ttbk-2,C10G11.8,gska-3,R13H9.5,Y65B4A.9,T05C12.…	1.79089	3.46805e-07
	GOTERM_MF_FAT	GO:0017076~purine nucleotide binding	86	8.22693e-08	C28A5.6,C34B2.3,C55C3.4,C09B9.4,wht-8,Y18H1A.10,ZK593.9,ZK354.6,B0218.5,ZK596.2,W02B12.12,ZK666.8,F33D11.7,H05L14.1,K11C4.1,F21F3.2,C56C10.6,T21G5.1,Y113G7C.1,wht-4,C39H7.1,W01B6.5,F37E3.3,catp-4,C25A8.5,C09D4.3,C49C8.1,ZK622.1,ZC581.2,acdh-5,T05A7.6,Y73B6A.1,ZC581.7,C50F4.10,Y113G7B.14,pfk-2,W01B6.2,C18H7.4,abt-1,acdh-8,F22B3.8,B0207.7,Y43C5B.2,F32B6.10,C14A4.13,ttbk-2,C10G11.8,gska-3,R13H9.5,Y6…	1.73004	1.02249e-06
	INTERPRO	IPR008271:Serine/threonine protein kinase, active site	25	2.63831e-07	F32B6.10,ttbk-2,ZK354.6,R13H9.5,gska-3,ZK596.2,W02B12.12,ZK666.8,Y38H8A.3,Y38H8A.4,K06H7.8,F21F3.2,K11C4.1,C08F8.6,tag-344,T15B12.2,C04G2.2,C39H7.1,ZK507.3,T11F8.4,C03C10.2,C27D6.11,ZC581.2,C50F4.10,W01B6.2	3.44254	4.88087e-06
	GOTERM_CC_FAT	GO:0005856~cytoskeleton	27	6.43018e-07	msp-56,msp-55,msp-53,msp-50,msp-51,C25D7.1,ZK354.7,F38H4.6,msp-59,msp-57,W03D8.5,msp-65,Y113G7C.1,F36D3.4,F42G2.5,msp-64,Y53F4B.19,F13A7.1,C01G10.14,C36H8.1,msp-74,msp-77,msp-76,T22B3.3,msp-81,F21H7.5,msp-78,msp-79,msp-142,F58A6.9,msp-33,C10H11.7,K05F1.9,msp-152,msp-3,msp-19,msp-10,C35E7.9,msp-49,C15H11.1,F42A9.7,T05D4.5,F52F12.8,msp-40,msp-38,Y48B6A.5,msp-36,msp-45,F58E6.5	3.05046	3.72944e-05
	INTERPRO	IPR008498:Protein of unknown function DUF780, Caenorhabditis species	6	2.34911e-06	nspd-6,nspd-4,nspd-9,nspd-2,nspd-5,nspd-10,nspd-1	21.8945	4.09013e-05
	PIR_SUPERFAMILY	PIRSF000564:kinase-related transforming protein	10	2.91262e-06	K06H7.8,F21F3.2,R13H9.5,tag-344,B0218.5,ZK596.2,C50F4.10,ZK666.8,F33D11.7,Y38H8A.4	7.73068	0.000101937
	GOTERM_CC_FAT	GO:0031143~pseudopodium	5	9.44723e-06	msp-81,msp-56,msp-78,msp-55,msp-79,msp-53,msp-142,msp-50,F58A6.9,msp-33,msp-51,msp-59,msp-152,msp-3,msp-57,msp-19,msp-10,msp-65,msp-49,msp-64,msp-74,msp-40,msp-38,msp-77,msp-76,msp-36,msp-45	26.5503	0.000273933
	GOTERM_MF_FAT	GO:0000166~nucleotide binding	88	1.08686e-05	C28A5.6,C34B2.3,C55C3.4,C09B9.4,wht-8,Y18H1A.10,ZK593.9,ZK354.6,B0218.5,ZK596.2,W02B12.12,ZK666.8,F33D11.7,H05L14.1,K11C4.1,F21F3.2,C56C10.6,T21G5.1,Y113G7C.1,wht-4,C39H7.1,W01B6.5,F37E3.3,catp-4,C25A8.5,C09D4.3,C49C8.1,cpb-2,ZK622.1,ZC581.2,acdh-5,T05A7.6,Y73B6A.1,ZC581.7,C50F4.10,Y113G7B.14,pfk-2,W01B6.2,F07F6.1,C18H7.4,abt-1,acdh-8,F22B3.8,B0207.7,Y43C5B.2,F32B6.10,C14A4.13,ttbk-2,C10G11.8,gsk…	1.53493	0.000126069
	INTERPRO	IPR009658:Protein of unknown function DUF1248	6	1.77918e-05	C28D4.7,C28D4.5,F36D3.8,ZK1248.5,K08A2.2,T09F5.10	15.9233	0.000292535
	INTERPRO	IPR008574:Protein of unknown function DUF856, Caenorhabditis species	5	4.34561e-05	F58A6.5,W03D8.10,W03D8.9,Y69E1A.1,Y37D8A.5	20.8519	0.000676786
	INTERPRO	IPR001357:BRCT	8	5.35691e-05	F26D2.10,F37A4.4,C18H2.1,C49G7.1,F36D3.5,C18H2.5,F40E12.2,C01G10.1	7.78473	0.000792529
	PIR_SUPERFAMILY	PIRSF016383:DUF856_CAE_spp	5	7.12513e-05	F58A6.5,W03D8.10,W03D8.9,Y69E1A.1,Y37D8A.5	18.2223	0.00186866
	PIR_SUPERFAMILY	PIRSF019652:major sperm protein	5	7.12513e-05	msp-81,msp-56,msp-78,msp-55,msp-79,msp-53,msp-142,msp-50,F58A6.9,msp-33,msp-51,msp-59,msp-152,msp-3,msp-57,msp-19,msp-10,msp-65,msp-49,msp-64,msp-74,msp-40,msp-38,msp-77,msp-76,msp-36,msp-45	18.2223	0.00186866
	SMART	SM00292:BRCT	8	0.000156651	F26D2.10,F37A4.4,C18H2.1,C49G7.1,F36D3.5,C18H2.5,F40E12.2,C01G10.1	6.50455	0.00166968
	PIR_SUPERFAMILY	PIRSF019658:Caenorhabditis elegans hypothetical protein F32B6.7	5	0.000389734	C34D4.3,ssp-16,ssp-31,msd-2,msd-4,ssp-34	12.7556	0.0081526
	PIR_SUPERFAMILY	PIRSF017573:PIRSF017573	4	0.000549585	C14A6.13,C14A6.6,W04E12.4	20.409	0.00957426
	PIR_SUPERFAMILY	PIRSF015994:Caenorhabditis elegans hypothetical protein F36D3.5	4	0.000549585	F26D2.10,F37A4.4,F36D3.5,C18H2.5	20.409	0.00957426
	PIR_SUPERFAMILY	PIRSF000925:tyrosine-protein phosphatase	5	0.000593887	C17H12.3,T27A3.5,C33H5.16,ZK484.7,F47B3.7	11.596	0.00887136
	INTERPRO	IPR004296:Protein of unknown function DUF236	5	0.000753521	K07A1.5,F47B3.4,C03C11.1,C36F7.5,R08A2.1	11.228	0.0105688
	GOTERM_CC_FAT	GO:0043232~intracellular non-membrane-bounded organelle	35	0.00164895	msp-56,msp-55,msp-53,msp-50,msp-51,C25D7.1,ZK354.7,F55D12.6,F38H4.6,msp-59,msp-57,W03D8.5,msp-65,Y113G7C.1,Y53F4B.19,F42G2.5,F36D3.4,msp-64,F13A7.1,Y73B6A.1,C01G10.14,C36H8.1,msp-74,htas-1,msp-77,msp-76,T22B3.3,ZC155.2,msp-81,F21H7.5,msp-78,msp-79,msp-142,F58A6.9,msp-33,C10H11.7,K05F1.9,H06I04.5,msp-152,msp-3,msp-19,msp-10,C35E7.9,his-11,msp-49,C15H11.1,his-70,F42A9.7,T05D4.5,F52F12.8,msp-40,msp-…	1.73694	0.0314025
	GOTERM_CC_FAT	GO:0043228~non-membrane-bounded organelle	35	0.00164895	msp-56,msp-55,msp-53,msp-50,msp-51,C25D7.1,ZK354.7,F55D12.6,F38H4.6,msp-59,msp-57,W03D8.5,msp-65,Y113G7C.1,Y53F4B.19,F42G2.5,F36D3.4,msp-64,F13A7.1,Y73B6A.1,C01G10.14,C36H8.1,msp-74,htas-1,msp-77,msp-76,T22B3.3,ZC155.2,msp-81,F21H7.5,msp-78,msp-79,msp-142,F58A6.9,msp-33,C10H11.7,K05F1.9,H06I04.5,msp-152,msp-3,msp-19,msp-10,C35E7.9,his-11,msp-49,C15H11.1,his-70,F42A9.7,T05D4.5,F52F12.8,msp-40,msp-…	1.73694	0.0314025
	INTERPRO	IPR015737:Testis-specific serine-threonine kinase	3	0.00341853	C27D6.11,tag-344,Y38H8A.4	29.1927	0.0450283
3	GOTERM_BP_FAT	GO:0009791~post-embryonic development	230	1.11863e-14	vha-1,vha-3,T12F5.1,vha-5,pat-2,lam-2,vha-8,vha-10,unc-84,ubh-4,ubl-5,E02D9.1,par-5,H28O16.1,his-60,sec-20,col-125,Y48G10A.4,Y63D3A.7,ceh-86,vha-12,vha-11,cdk-4,cyh-1,set-16,F59C6.5,xpo-1,nuo-1,lpin-1,cash-1,pat-4,myo-3,nxt-1,pat-6,T11G6.8,orc-5,pat-10,clr-1,vps-16,C10E2.6,cgr-1,nuo-6,let-805,kbp-3,Y82E9BR.2,vars-2,pbs-2,F54D7.2,mag-1,tbx-33,C48B6.2,rsp-2,F21D5.7,lin-66,unc-11,lin-36,smu-2,fah-1,…	1.5638	1.22224e-11
	GOTERM_BP_FAT	GO:0002119~nematode larval development	228	1.24677e-14	vha-1,vha-3,T12F5.1,vha-5,pat-2,lam-2,vha-8,vha-10,unc-84,ubh-4,ubl-5,E02D9.1,par-5,H28O16.1,his-60,sec-20,col-125,Y48G10A.4,Y63D3A.7,ceh-86,vha-12,vha-11,cdk-4,cyh-1,set-16,F59C6.5,xpo-1,nuo-1,lpin-1,cash-1,pat-4,myo-3,nxt-1,pat-6,T11G6.8,orc-5,pat-10,clr-1,vps-16,C10E2.6,cgr-1,nuo-6,let-805,kbp-3,Y82E9BR.2,vars-2,pbs-2,F54D7.2,mag-1,tbx-33,C48B6.2,rsp-2,F21D5.7,lin-66,lin-36,smu-2,fah-1,T02C12.…	1.56694	6.7768e-12
	GOTERM_BP_FAT	GO:0002164~larval development	228	1.34596e-14	vha-1,vha-3,T12F5.1,vha-5,pat-2,lam-2,vha-8,vha-10,unc-84,ubh-4,ubl-5,E02D9.1,par-5,H28O16.1,his-60,sec-20,col-125,Y48G10A.4,Y63D3A.7,ceh-86,vha-12,vha-11,cdk-4,cyh-1,set-16,F59C6.5,xpo-1,nuo-1,lpin-1,cash-1,pat-4,myo-3,nxt-1,pat-6,T11G6.8,orc-5,pat-10,clr-1,vps-16,C10E2.6,cgr-1,nuo-6,let-805,kbp-3,Y82E9BR.2,vars-2,pbs-2,F54D7.2,mag-1,tbx-33,C48B6.2,rsp-2,F21D5.7,lin-66,lin-36,smu-2,fah-1,T02C12.…	1.56605	4.88087e-12
	GOTERM_BP_FAT	GO:0009792~embryonic development ending in birth or egg hatching	307	2.74302e-14	tsn-1,vha-1,vha-3,pat-2,T12F5.1,vha-5,vha-8,lam-2,H25P06.1,vha-10,ubh-4,unc-84,C49C3.6,lin-54,sec-16,C08B11.9,C14B1.9,H28O16.1,par-5,tam-1,csb-1,his-60,Y48G10A.4,Y63D3A.7,ceh-86,vha-12,ile-2,vha-11,cyh-1,K07F5.14,set-16,F59C6.5,xpo-1,F22G12.4,nuo-1,hrdl-1,lpin-1,vit-5,pat-3,pat-4,myo-3,nxt-1,T11G6.8,pat-6,orc-5,gdi-1,pat-10,tag-170,mrpl-19,abcf-1,mev-1,mex-1,vps-16,W01A8.5,nuo-6,let-805,mrps-15,k…	1.41247	7.47258e-12
	INTERPRO	IPR008160:Collagen triple helix repeat	37	8.12097e-09	col-168,col-170,col-167,mec-5,col-120,col-133,col-62,col-150,col-77,col-60,col-104,emb-9,col-76,col-130,col-63,col-154,let-2,col-125,col-147,rol-1,col-157,col-12,col-180,col-10,col-13,col-7,col-162,col-161,col-92,col-141,ram-2,col-49,col-146,col-43,col-68,col-137,col-138	2.92975	1.02243e-05
	GOTERM_BP_FAT	GO:0040007~growth	168	1.28371e-08	vha-3,vha-5,pat-2,eat-6,T12F5.1,vha-8,ads-1,ubh-4,ubl-5,E02D9.1,H28O16.1,mup-4,his-60,sec-20,B0205.6,Y41D4B.4,Y48G10A.4,atp-2,usp-39,Y63D3A.7,ceh-86,dnj-21,vha-12,vha-11,K12H4.5,cyh-1,col-157,taf-4,F59C6.5,eif-3.F,xpo-1,nuo-1,lpin-1,eif-3.B,cash-1,rpl-9,nxt-1,myo-3,pat-4,T11G6.8,rpl-5,epn-1,vps-16,C10E2.6,dnj-25,dyn-1,nuo-6,C37C3.2,F29C4.2,vars-2,pbs-2,F54D7.2,mag-1,F10D11.6,tbx-33,act-1,act-2,C4…	1.48979	2.79848e-06
	GOTERM_BP_FAT	GO:0040010~positive regulation of growth rate	202	1.3008e-08	tsn-1,vha-3,vha-5,lam-2,vha-8,lin-54,E02D9.1,ubl-5,C14B1.9,par-5,H28O16.1,his-60,sec-20,F55A12.2,vha-11,cyh-1,K07F5.14,set-16,xpo-1,F22G12.4,nuo-1,vit-5,hpo-11,pat-3,pat-10,mev-1,clr-1,Y18D10A.16,kbp-3,vars-2,F54D7.2,mag-1,mdt-17,C48B6.2,rsp-2,fat-7,C29H12.2,fah-1,tftc-5,T02C12.2,W07E11.1,E01B7.1,kin-3,T08A11.1,nurf-1,lin-23,W01C8.5,fat-3,C10H11.8,B0416.5,M01F1.8,Y41E3.11,sem-5,ftn-2,pcf-11,col-1…	1.41807	2.36312e-06
	GOTERM_BP_FAT	GO:0040009~regulation of growth rate	202	1.32935e-08	tsn-1,vha-3,vha-5,lam-2,vha-8,lin-54,E02D9.1,ubl-5,C14B1.9,par-5,H28O16.1,his-60,sec-20,F55A12.2,vha-11,cyh-1,K07F5.14,set-16,xpo-1,F22G12.4,nuo-1,vit-5,hpo-11,pat-3,pat-10,mev-1,clr-1,Y18D10A.16,kbp-3,vars-2,F54D7.2,mag-1,mdt-17,C48B6.2,rsp-2,fat-7,C29H12.2,fah-1,tftc-5,T02C12.2,W07E11.1,E01B7.1,kin-3,T08A11.1,nurf-1,lin-23,W01C8.5,fat-3,C10H11.8,B0416.5,M01F1.8,Y41E3.11,sem-5,ftn-2,pcf-11,col-1…	1.41724	2.06998e-06
	GOTERM_BP_FAT	GO:0010171~body morphogenesis	88	1.60065e-08	col-168,col-170,col-167,T12F5.1,eat-6,vha-5,lam-2,C08B11.9,far-1,dpy-18,ppfr-4,his-60,T07F8.4,col-125,Y39A1A.22,F32D1.6,F08D12.1,lsm-6,cdk-4,unc-15,cyh-1,col-157,set-16,eif-3.F,xpo-1,tac-1,eif-3.B,rpl-9,myo-3,pat-4,smo-1,rpl-5,mdt-30,swsn-3,dpy-23,clr-1,vps-16,rsp-6,rsp-4,nuo-6,nap-1,aps-2,mag-1,mdt-17,C41H7.4,tbx-33,rsp-2,skr-10,B0336.3,irx-1,cdc-25.2,tni-1,sec-24.2,col-154,vab-10,apm-3,dlc-1,nh…	1.8289	2.18088e-06
	INTERPRO	IPR002486:Nematode cuticle collagen, N-terminal	32	1.85173e-08	col-168,col-170,col-167,col-133,col-62,col-150,col-77,col-60,col-76,col-130,col-63,col-154,col-125,col-147,rol-1,col-157,col-12,col-180,col-10,col-13,col-7,col-162,col-161,col-141,col-92,ram-2,col-49,col-146,col-43,col-68,col-137,col-138	3.13713	1.16566e-05
	GOTERM_CC_FAT	GO:0030117~membrane coat	13	2.46221e-08	aps-2,apg-1,F59E10.3,F38E11.5,Y71F9AL.17,unc-11,clic-1,sec-23,dpy-23,sec-24.2,copb-1,apm-3,C13B9.3	7.70111	5.34299e-06
	GOTERM_CC_FAT	GO:0048475~coated membrane	13	2.46221e-08	aps-2,apg-1,F59E10.3,F38E11.5,Y71F9AL.17,unc-11,clic-1,sec-23,dpy-23,sec-24.2,copb-1,apm-3,C13B9.3	7.70111	5.34299e-06
	GOTERM_CC_FAT	GO:0031090~organelle membrane	34	6.8434e-08	F59E10.3,afmd-1,vha-10,gas-1,fat-7,H28O16.1,sec-23,sec-24.2,copb-1,T03F1.12,atp-2,dnj-21,vha-11,C34B2.10,kmo-1,hpo-21,immt-1,sdha-1,doxa-1,R07E3.4,Y71F9AL.17,F17E5.2,asg-2,D2030.4,clic-1,mev-1,K02F3.2,dpy-23,vps-16,T09F3.2,dop-4,sqv-5,R05D7.4,R07B7.10	2.84827	7.42506e-06
	GOTERM_BP_FAT	GO:0045927~positive regulation of growth	215	8.40958e-08	tsn-1,vha-3,vha-5,lam-2,vha-8,lin-54,ubl-5,E02D9.1,C14B1.9,par-5,H28O16.1,his-60,sec-20,Y63D3A.7,grd-10,F55A12.2,vha-11,cyh-1,K07F5.14,set-16,xpo-1,F22G12.4,nuo-1,vit-5,hpo-11,pat-3,pat-10,mev-1,clr-1,Y18D10A.16,kbp-3,vars-2,F54D7.2,mag-1,mdt-17,C48B6.2,rsp-2,fat-7,C29H12.2,fah-1,tftc-5,T02C12.2,W07E11.1,E01B7.1,kin-3,T08A11.1,nurf-1,lin-23,W01C8.5,fat-3,dss-1,C10H11.8,B0416.5,M01F1.8,Y41E3.11,se…	1.36585	1.01849e-05
	GOTERM_BP_FAT	GO:0040008~regulation of growth	220	1.21549e-07	tsn-1,vha-3,vha-5,lam-2,vha-8,lin-54,ubl-5,E02D9.1,C14B1.9,par-5,H28O16.1,his-60,sec-20,Y63D3A.7,grd-10,F55A12.2,vha-11,cyh-1,K07F5.14,set-16,xpo-1,F22G12.4,nuo-1,vit-5,hpo-11,pat-3,pat-10,mev-1,clr-1,Y18D10A.16,kbp-3,vars-2,F54D7.2,mag-1,mdt-17,C48B6.2,rsp-2,fat-7,C29H12.2,fah-1,tftc-5,T02C12.2,W07E11.1,E01B7.1,kin-3,T08A11.1,nurf-1,lin-23,W01C8.5,fat-3,dss-1,C10H11.8,B0416.5,M01F1.8,Y41E3.11,se…	1.35285	1.32487e-05
	CHROMOSOME	X	243	1.95727e-07	tag-52,ife-4,ife-2,T24C2.5,nhr-1,lam-2,unc-84,T21B6.3,csb-1,his-60,C05D9.7,haly-1,C05D9.3,mrp-3,nspc-1,F19C6.5,R07E4.5,C43H6.1,vha-12,ile-2,M02D8.1,cdk-4,vit-5,F41B4.1,acl-4,C10E2.6,cgr-1,C16E9.2,C03B1.13,stau-1,ttr-31,M03B6.1,tbc-12,K10C2.1,sir-2.3,nfya-1,H22K11.2,alh-10,mboa-3,K09E9.3,C26B9.5,fah-1,T25G12.6,ZC373.5,tag-18,M153.1,W07E11.1,ZK1193.4,M153.2,ttr-59,pho-7,C14H10.1,H18N23.2,C23H4.3,ZK…	1.36044	1.37009e-06
	GOTERM_CC_FAT	GO:0031410~cytoplasmic vesicle	14	4.27534e-07	F59E10.3,F38E11.5,Y71F9AL.17,ced-1,unc-11,clic-1,sec-23,dpy-23,sec-24.2,odr-4,dop-4,copb-1,rme-6,C13B9.3	5.66385	3.09245e-05
	GOTERM_CC_FAT	GO:0031982~vesicle	14	5.85683e-07	F59E10.3,F38E11.5,Y71F9AL.17,ced-1,unc-11,clic-1,sec-23,dpy-23,sec-24.2,odr-4,dop-4,copb-1,rme-6,C13B9.3	5.529	3.17728e-05
	GOTERM_MF_FAT	GO:0042302~structural constituent of cuticle	33	7.7321e-07	col-168,col-170,col-167,F53F1.4,col-133,col-62,col-150,col-77,col-60,col-76,col-130,col-63,col-154,col-125,col-147,rol-1,col-157,col-12,col-180,col-10,col-13,col-7,col-162,col-161,col-141,col-92,ram-2,col-49,col-146,col-43,col-68,col-137,col-138	2.58343	0.000354068
	GOTERM_BP_FAT	GO:0070727~cellular macromolecule localization	34	9.50698e-07	aps-2,arf-6,memb-1,F59E10.3,apg-1,rap-1,afmd-1,rab-1,F21D5.7,sec-23,sec-24.2,copb-1,F08D12.1,apm-3,C13B9.3,arl-8,xpo-1,arf-1.1,num-1,F38E11.5,unc-68,F37F2.2,rab-8,Y71F9AL.17,smo-1,rab-5,clic-1,dpy-23,vps-16,emo-1,Y57G11C.15,R05D7.4,sar-1	2.52303	9.42011e-05
	GOTERM_BP_FAT	GO:0034613~cellular protein localization	34	9.50698e-07	aps-2,arf-6,memb-1,F59E10.3,apg-1,rap-1,afmd-1,rab-1,F21D5.7,sec-23,sec-24.2,copb-1,F08D12.1,apm-3,C13B9.3,arl-8,xpo-1,arf-1.1,num-1,F38E11.5,unc-68,F37F2.2,rab-8,Y71F9AL.17,smo-1,rab-5,clic-1,dpy-23,vps-16,emo-1,Y57G11C.15,R05D7.4,sar-1	2.52303	9.42011e-05
	GOTERM_BP_FAT	GO:0006886~intracellular protein transport	32	1.09845e-06	aps-2,arf-6,memb-1,F59E10.3,apg-1,rap-1,afmd-1,rab-1,F21D5.7,sec-23,sec-24.2,copb-1,F08D12.1,apm-3,C13B9.3,arl-8,xpo-1,F38E11.5,num-1,arf-1.1,F37F2.2,rab-8,Y71F9AL.17,rab-5,clic-1,dpy-23,vps-16,emo-1,Y57G11C.15,R05D7.4,sar-1	2.59773	9.97705e-05
	GOTERM_BP_FAT	GO:0008104~protein localization	54	1.31464e-06	arf-6,memb-1,deb-1,afmd-1,rab-1,par-5,odr-4,erd-2,F08D12.1,C13B9.3,dnj-21,arl-8,xpo-1,arf-1.1,num-1,F37F2.2,rab-8,nxt-1,R12C12.5,gdi-1,smo-1,rab-5,dpy-23,vps-16,sec-15,Y57G11C.15,cul-2,sar-1,aps-2,F59E10.3,apg-1,rap-1,F21D5.7,ced-1,sec-23,sec-24.2,copb-1,apm-3,F38E11.5,elks-1,unc-68,par-3,mbk-2,par-2,vps-33.1,doxa-1,Y71F9AL.17,fat-3,clic-1,sel-12,unc-50,emo-1,R05D7.4	1.98531	0.000110222
	GOTERM_BP_FAT	GO:0046907~intracellular transport	34	1.17372e-05	aps-2,arf-6,memb-1,F59E10.3,apg-1,rap-1,afmd-1,rab-1,F21D5.7,sec-23,sec-24.2,copb-1,F08D12.1,apm-3,C13B9.3,arl-8,xpo-1,num-1,arf-1.1,F38E11.5,F37F2.2,rab-8,Y71F9AL.17,rab-5,fat-3,clic-1,dpy-23,vps-16,T09F3.2,emo-1,Y57G11C.15,R05D7.4,sar-1	2.25963	0.000913415
	GOTERM_BP_FAT	GO:0045184~establishment of protein localization	42	1.68655e-05	memb-1,aps-2,arf-6,F59E10.3,apg-1,rap-1,afmd-1,rab-1,F21D5.7,ced-1,sec-23,sec-24.2,copb-1,erd-2,F08D12.1,apm-3,C13B9.3,dnj-21,arl-8,xpo-1,arf-1.1,num-1,F38E11.5,vps-33.1,rab-8,F37F2.2,doxa-1,nxt-1,R12C12.5,Y71F9AL.17,gdi-1,rab-5,clic-1,dpy-23,vps-16,sec-15,unc-50,emo-1,Y57G11C.15,R05D7.4,sar-1	2.01595	0.00122482
	GOTERM_CC_FAT	GO:0030662~coated vesicle membrane	8	1.94032e-05	clic-1,sec-23,dpy-23,sec-24.2,copb-1,dop-4,F59E10.3,Y71F9AL.17	8.2935	0.000841754
	GOTERM_CC_FAT	GO:0012505~endomembrane system	20	2.26468e-05	C34B2.10,hpo-21,xpo-1,F59E10.3,afmd-1,doxa-1,Y71F9AL.17,fat-7,unc-11,clic-1,sec-23,dpy-23,sec-24.2,copb-1,dop-4,sqv-5,npp-13,T03F1.12,R05D7.4,lem-3	3.04349	0.000818732
	GOTERM_CC_FAT	GO:0030135~coated vesicle	10	2.36144e-05	unc-11,clic-1,sec-23,dpy-23,sec-24.2,copb-1,dop-4,F59E10.3,rme-6,Y71F9AL.17	5.92393	0.000731787
	GOTERM_BP_FAT	GO:0015031~protein transport	41	2.38936e-05	memb-1,aps-2,arf-6,F59E10.3,apg-1,rap-1,afmd-1,rab-1,F21D5.7,sec-23,sec-24.2,copb-1,erd-2,F08D12.1,apm-3,C13B9.3,dnj-21,arl-8,xpo-1,arf-1.1,num-1,F38E11.5,vps-33.1,F37F2.2,rab-8,doxa-1,nxt-1,R12C12.5,Y71F9AL.17,gdi-1,rab-5,clic-1,dpy-23,vps-16,sec-15,unc-50,emo-1,Y57G11C.15,R05D7.4,sar-1	2.00778	0.00162645
	GOTERM_MF_FAT	GO:0022890~inorganic cation transmembrane transporter activity	21	4.27904e-05	vha-12,F29C4.2,vha-11,vha-1,vha-3,eat-6,vha-5,vha-8,vha-7,vha-10,mca-1,H28O16.1,asg-2,W09C5.8,Y58A7A.1,catp-3,vha-16,nhx-1,F27C1.2,atp-2,nhx-2	2.76979	0.00975136
	GOTERM_CC_FAT	GO:0030659~cytoplasmic vesicle membrane	8	4.85577e-05	clic-1,sec-23,dpy-23,sec-24.2,copb-1,dop-4,F59E10.3,Y71F9AL.17	7.372	0.00131629
	GOTERM_CC_FAT	GO:0030120~vesicle coat	7	5.48321e-05	clic-1,sec-23,dpy-23,sec-24.2,copb-1,F59E10.3,Y71F9AL.17	8.93146	0.00132122
	INTERPRO	IPR009475:Protein of unknown function DUF1096	9	6.88728e-05	abu-15,abu-7,abu-8,pqn-2,pqn-54,abu-10,abu-6,abu-11,abu-1	5.89549	0.0284909
	GOTERM_CC_FAT	GO:0012506~vesicle membrane	8	7.2927e-05	clic-1,sec-23,dpy-23,sec-24.2,copb-1,dop-4,F59E10.3,Y71F9AL.17	6.984	0.00158132
	GOTERM_CC_FAT	GO:0044433~cytoplasmic vesicle part	8	7.2927e-05	clic-1,sec-23,dpy-23,sec-24.2,copb-1,dop-4,F59E10.3,Y71F9AL.17	6.984	0.00158132
	GOTERM_MF_FAT	GO:0015077~monovalent inorganic cation transmembrane transporter activity	17	7.57352e-05	vha-12,F29C4.2,vha-11,vha-1,vha-3,eat-6,vha-5,vha-8,vha-7,vha-10,H28O16.1,asg-2,W09C5.8,vha-16,nhx-1,atp-2,nhx-2	3.07885	0.0114961
	GOTERM_CC_FAT	GO:0016469~proton-transporting two-sector ATPase complex	12	8.01516e-05	asg-2,vha-12,vha-11,vha-1,vha-3,vha-16,vha-5,vha-8,vha-7,vha-10,atp-2,H28O16.1	4.23498	0.00157999
	GOTERM_BP_FAT	GO:0010259~multicellular organismal aging	39	8.31328e-05	tpi-1,ife-2,unc-52,F59E10.3,lam-2,rab-1,H28O16.1,fat-7,pcf-11,mup-4,emb-9,cln-3.1,copb-1,sur-2,gst-10,lgg-3,atp-2,nhx-2,ifb-1,vha-12,swd-2.2,let-711,nuo-1,egl-4,vit-5,eif-3.B,rpl-9,pat-3,pat-6,gbf-1,F28B3.5,D2030.4,W09C5.8,hsp-1,asp-3,xpa-1,frh-1,fkb-3,let-805	1.94128	0.00531632
	GOTERM_BP_FAT	GO:0007568~aging	39	8.31328e-05	tpi-1,ife-2,unc-52,F59E10.3,lam-2,rab-1,H28O16.1,fat-7,pcf-11,mup-4,emb-9,cln-3.1,copb-1,sur-2,gst-10,lgg-3,atp-2,nhx-2,ifb-1,vha-12,swd-2.2,let-711,nuo-1,egl-4,vit-5,eif-3.B,rpl-9,pat-3,pat-6,gbf-1,F28B3.5,D2030.4,W09C5.8,hsp-1,asp-3,xpa-1,frh-1,fkb-3,let-805	1.94128	0.00531632
	GOTERM_BP_FAT	GO:0008340~determination of adult life span	39	8.31328e-05	tpi-1,ife-2,unc-52,F59E10.3,lam-2,rab-1,H28O16.1,fat-7,pcf-11,mup-4,emb-9,cln-3.1,copb-1,sur-2,gst-10,lgg-3,atp-2,nhx-2,ifb-1,vha-12,swd-2.2,let-711,nuo-1,egl-4,vit-5,eif-3.B,rpl-9,pat-3,pat-6,gbf-1,F28B3.5,D2030.4,W09C5.8,hsp-1,asp-3,xpa-1,frh-1,fkb-3,let-805	1.94128	0.00531632
	GOTERM_CC_FAT	GO:0016023~cytoplasmic membrane-bounded vesicle	10	0.000100633	unc-11,clic-1,sec-23,dpy-23,sec-24.2,copb-1,dop-4,F59E10.3,rme-6,Y71F9AL.17	5.02636	0.00181822
	GOTERM_BP_FAT	GO:0016192~vesicle-mediated transport	27	0.000119039	aps-2,apg-1,F59E10.3,Y110A2AR.3,ced-1,unc-11,sec-23,sec-24.2,copb-1,erd-2,rme-6,apm-3,C13B9.3,mtm-6,mtm-9,arf-1.1,F38E11.5,vps-33.1,Y71F9AL.17,rab-5,fat-3,clic-1,dpy-23,sec-15,dnj-25,dyn-1,sar-1	2.2523	0.00718295
	GOTERM_BP_FAT	GO:0030036~actin cytoskeleton organization	13	0.000127047	unc-15,unc-52,act-1,act-2,pat-4,pfn-1,pat-10,ced-1,arx-6,lev-11,pfn-3,unc-27,unc-45	3.65683	0.00726245
	GOTERM_CC_FAT	GO:0031988~membrane-bounded vesicle	10	0.000129672	unc-11,clic-1,sec-23,dpy-23,sec-24.2,copb-1,dop-4,F59E10.3,rme-6,Y71F9AL.17	4.87853	0.00216233
	GOTERM_MF_FAT	GO:0015078~hydrogen ion transmembrane transporter activity	16	0.000190826	vha-12,F29C4.2,vha-11,vha-1,vha-3,vha-5,vha-8,vha-7,vha-10,H28O16.1,asg-2,W09C5.8,vha-16,nhx-1,atp-2,nhx-2	2.9869	0.0216146
	GOTERM_BP_FAT	GO:0046034~ATP metabolic process	17	0.000198927	vha-12,vha-11,vha-1,F38B2.4,vha-3,eat-6,vha-5,vha-8,vha-7,vha-10,mca-1,H28O16.1,asg-2,catp-3,vha-16,atp-2,nkb-1	2.85592	0.010784
	GOTERM_BP_FAT	GO:0030029~actin filament-based process	13	0.000204336	unc-15,unc-52,act-1,act-2,pat-4,pfn-1,pat-10,ced-1,arx-6,lev-11,pfn-3,unc-27,unc-45	3.49431	0.010551
	GOTERM_MF_FAT	GO:0003779~actin binding	16	0.00022863	F38E9.5,deb-1,myo-3,pat-6,pfn-1,lev-11,arx-6,arx-5,tni-1,pfn-3,K08E3.4,arx-1,unc-115,vab-10,atn-1,unc-27	2.94165	0.0207271
	GOTERM_BP_FAT	GO:0006119~oxidative phosphorylation	16	0.000240554	vha-12,vha-11,vha-1,vha-3,vha-5,nuo-1,vha-8,vha-7,gas-1,H28O16.1,T20H4.5,nuo-5,asg-2,mev-1,vha-16,atp-2	2.93229	0.011849
	GOTERM_CC_FAT	GO:0005783~endoplasmic reticulum	20	0.000290896	F35C8.5,dnj-27,C34B2.10,hpo-21,ret-1,afmd-1,hpl-2,doxa-1,ribo-1,fat-7,pdi-2,dpy-18,odr-4,emo-1,erd-2,trap-2,R05D7.4,dct-18,fkb-3,sar-1	2.53237	0.00449939
	KEGG_PATHWAY	cel00190:Oxidative phosphorylation	27	0.000405786	F29C4.2,F57B10.14,vha-1,vha-3,vha-5,vha-8,vha-7,vha-10,gas-1,mrpl-34,H28O16.1,vha-16,atp-2,Y63D3A.7,vha-12,vha-11,F59C6.5,nuo-1,sdha-1,T20H4.5,nuo-5,asg-2,W09C5.8,D2030.4,mev-1,nuo-6,nduf-5	1.99221	0.0323408
	GOTERM_BP_FAT	GO:0009205~purine ribonucleoside triphosphate metabolic process	17	0.000447851	vha-12,vha-11,vha-1,F38B2.4,vha-3,eat-6,vha-5,vha-8,vha-7,vha-10,mca-1,H28O16.1,asg-2,catp-3,vha-16,atp-2,nkb-1	2.67047	0.0210053
	GOTERM_BP_FAT	GO:0009144~purine nucleoside triphosphate metabolic process	17	0.000447851	vha-12,vha-11,vha-1,F38B2.4,vha-3,eat-6,vha-5,vha-8,vha-7,vha-10,mca-1,H28O16.1,asg-2,catp-3,vha-16,atp-2,nkb-1	2.67047	0.0210053
	GOTERM_BP_FAT	GO:0009199~ribonucleoside triphosphate metabolic process	17	0.000447851	vha-12,vha-11,vha-1,F38B2.4,vha-3,eat-6,vha-5,vha-8,vha-7,vha-10,mca-1,H28O16.1,asg-2,catp-3,vha-16,atp-2,nkb-1	2.67047	0.0210053
	GOTERM_BP_FAT	GO:0006754~ATP biosynthetic process	16	0.000474333	vha-12,vha-11,vha-1,vha-3,vha-5,eat-6,vha-8,vha-7,vha-10,mca-1,H28O16.1,asg-2,catp-3,vha-16,atp-2,nkb-1	2.76473	0.0213172
	GOTERM_BP_FAT	GO:0009141~nucleoside triphosphate metabolic process	17	0.000521324	vha-12,vha-11,vha-1,F38B2.4,vha-3,eat-6,vha-5,vha-8,vha-7,vha-10,mca-1,H28O16.1,asg-2,catp-3,vha-16,atp-2,nkb-1	2.63624	0.0224791
	GOTERM_BP_FAT	GO:0018988~molting cycle, protein-based cuticle	37	0.000561084	vars-2,unc-52,vha-3,F59E10.3,vha-5,vha-8,ptr-14,rps-21,E02D9.1,rab-1,mup-4,pyr-1,sec-20,sec-23,C13B9.3,Y54E10BR.5,grd-10,ifb-1,vha-11,hpo-21,let-711,ptr-21,elo-5,T11G6.8,pbs-5,lev-11,rab-5,top-1,snr-6,dpy-23,emo-1,dnj-25,dyn-1,C37C3.2,prp-8,let-805,sar-1	1.8046	0.0232543
	GOTERM_BP_FAT	GO:0018996~molting cycle, collagen and cuticulin-based cuticle	37	0.000561084	vars-2,unc-52,vha-3,F59E10.3,vha-5,vha-8,ptr-14,rps-21,E02D9.1,rab-1,mup-4,pyr-1,sec-20,sec-23,C13B9.3,Y54E10BR.5,grd-10,ifb-1,vha-11,hpo-21,let-711,ptr-21,elo-5,T11G6.8,pbs-5,lev-11,rab-5,top-1,snr-6,dpy-23,emo-1,dnj-25,dyn-1,C37C3.2,prp-8,let-805,sar-1	1.8046	0.0232543
	GOTERM_BP_FAT	GO:0042303~molting cycle	37	0.000605786	vars-2,unc-52,vha-3,F59E10.3,vha-5,vha-8,ptr-14,rps-21,E02D9.1,rab-1,mup-4,pyr-1,sec-20,sec-23,C13B9.3,Y54E10BR.5,grd-10,ifb-1,vha-11,hpo-21,let-711,ptr-21,elo-5,T11G6.8,pbs-5,lev-11,rab-5,top-1,snr-6,dpy-23,emo-1,dnj-25,dyn-1,C37C3.2,prp-8,let-805,sar-1	1.79735	0.0241664
	GOTERM_CC_FAT	GO:0030118~clathrin coat	6	0.00066311	unc-11,clic-1,dpy-23,apg-1,apm-3,C13B9.3	7.65554	0.00955027
	GOTERM_BP_FAT	GO:0006091~generation of precursor metabolites and energy	24	0.000687818	tpi-1,vha-12,vha-11,vha-1,vha-3,gpi-1,agl-1,nuo-1,vha-5,vha-8,H25P06.1,vha-7,sdha-1,pyk-2,gas-1,H28O16.1,T20H4.5,nuo-5,asg-2,D2030.4,mev-1,vha-16,atp-2,aldo-2	2.13453	0.0264295
	GOTERM_CC_FAT	GO:0005794~Golgi apparatus	19	0.000736401	memb-1,F38E11.5,apg-1,arf-1.1,F59E10.3,pst-1,lin-10,Y71F9AL.17,unc-11,clic-1,sec-23,sec-24.2,odr-4,copb-1,sqv-5,unc-50,T03F1.12,C13B9.3,sar-1	2.42425	0.00994137
	GOTERM_BP_FAT	GO:0006413~translational initiation	8	0.000754202	ife-4,ife-2,F46B6.6,eif-3.C,eif-3.B,eif-1.A,Y47D3A.21,C37C3.2	4.83827	0.02796
	CHROMOSOME	I	210	0.000765846	D2030.7,rad-8,C47F8.1,Y48G10A.2,T12F5.2,T12F5.1,H25P06.1,vha-10,E02D9.1,ubl-5,H28O16.1,his-60,Y48G10A.4,Y63D3A.7,W08E3.2,F55A12.2,H28O16.2,F22G12.5,F59C6.5,W03G9.8,F22G12.4,ZK524.4,hrdl-1,hpo-11,unc-95,nxt-1,pat-10,mrpl-19,Y18D10A.16,rskn-1,Y18H1A.3,W01A8.5,nuo-6,lem-3,mrps-15,vars-2,pbs-2,F54D7.2,C32E8.9,mag-1,npp-14,Y39G10AR.18,C48B6.2,C48B6.3,T08B2.5,Y39G10AR.21,ugt-26,scav-6,unc-11,ZK265.9,C3…	1.23075	0.00267789
	GOTERM_CC_FAT	GO:0005578~proteinaceous extracellular matrix	9	0.000898608	C31B8.8,ost-1,unc-52,emb-9,lam-1,let-2,lam-2,ZC416.6,lec-1	4.26523	0.01141
	GOTERM_BP_FAT	GO:0009145~purine nucleoside triphosphate biosynthetic process	16	0.00101824	vha-12,vha-11,vha-1,vha-3,vha-5,eat-6,vha-8,vha-7,vha-10,mca-1,H28O16.1,asg-2,catp-3,vha-16,atp-2,nkb-1	2.58041	0.0363383
	GOTERM_BP_FAT	GO:0009201~ribonucleoside triphosphate biosynthetic process	16	0.00101824	vha-12,vha-11,vha-1,vha-3,vha-5,eat-6,vha-8,vha-7,vha-10,mca-1,H28O16.1,asg-2,catp-3,vha-16,atp-2,nkb-1	2.58041	0.0363383
	GOTERM_BP_FAT	GO:0009206~purine ribonucleoside triphosphate biosynthetic process	16	0.00101824	vha-12,vha-11,vha-1,vha-3,vha-5,eat-6,vha-8,vha-7,vha-10,mca-1,H28O16.1,asg-2,catp-3,vha-16,atp-2,nkb-1	2.58041	0.0363383
	GOTERM_BP_FAT	GO:0009142~nucleoside triphosphate biosynthetic process	16	0.00101824	vha-12,vha-11,vha-1,vha-3,vha-5,eat-6,vha-8,vha-7,vha-10,mca-1,H28O16.1,asg-2,catp-3,vha-16,atp-2,nkb-1	2.58041	0.0363383
	GOTERM_CC_FAT	GO:0031012~extracellular matrix	9	0.00109565	C31B8.8,ost-1,unc-52,emb-9,lam-1,let-2,lam-2,ZC416.6,lec-1	4.14675	0.013129
	GOTERM_BP_FAT	GO:0009259~ribonucleotide metabolic process	18	0.00123238	vha-12,vha-11,vha-1,F38B2.4,vha-3,eat-6,vha-5,vha-8,vha-7,vha-10,mca-1,dpyd-1,H28O16.1,asg-2,catp-3,vha-16,atp-2,nkb-1	2.36655	0.0424323
	GOTERM_CC_FAT	GO:0033176~proton-transporting V-type ATPase complex	6	0.00139925	vha-12,vha-11,vha-1,vha-3,vha-16,vha-10	6.6348	0.015865
	GOTERM_BP_FAT	GO:0015992~proton transport	12	0.00148615	asg-2,vha-12,vha-11,vha-1,vha-3,vha-16,vha-5,vha-8,vha-7,vha-10,atp-2,H28O16.1	3.02392	0.049398
	GOTERM_CC_FAT	GO:0005743~mitochondrial inner membrane	14	0.00175634	dnj-21,immt-1,sdha-1,R07E3.4,gas-1,H28O16.1,F17E5.2,asg-2,D2030.4,K02F3.2,mev-1,T09F3.2,atp-2,R07B7.10	2.70021	0.0188923
	GOTERM_CC_FAT	GO:0031967~organelle envelope	18	0.00178223	dnj-21,kmo-1,xpo-1,immt-1,sdha-1,R07E3.4,gas-1,H28O16.1,F17E5.2,asg-2,D2030.4,K02F3.2,mev-1,T09F3.2,npp-13,atp-2,R07B7.10,lem-3	2.31447	0.018264
	GOTERM_CC_FAT	GO:0019866~organelle inner membrane	14	0.00195474	dnj-21,immt-1,sdha-1,R07E3.4,gas-1,H28O16.1,F17E5.2,asg-2,D2030.4,K02F3.2,mev-1,T09F3.2,atp-2,R07B7.10	2.66917	0.0191147
	GOTERM_CC_FAT	GO:0031966~mitochondrial membrane	15	0.00301664	dnj-21,kmo-1,immt-1,sdha-1,R07E3.4,gas-1,H28O16.1,F17E5.2,asg-2,D2030.4,K02F3.2,mev-1,T09F3.2,atp-2,R07B7.10	2.43927	0.0281019
	GOTERM_CC_FAT	GO:0005739~mitochondrion	25	0.00324993	mrps-15,C48B6.2,gas-1,H28O16.1,atp-2,dnj-21,mrpl-49,kmo-1,immt-1,ZC416.6,sdha-1,R07E3.4,T20H4.5,mrpl-11,F17E5.2,mrpl-19,asg-2,D2030.4,mev-1,K02F3.2,T09F3.2,mecr-1,frh-1,nuo-6,R07B7.10	1.88489	0.0290037
	GOTERM_CC_FAT	GO:0005740~mitochondrial envelope	15	0.003948	dnj-21,kmo-1,immt-1,sdha-1,R07E3.4,gas-1,H28O16.1,F17E5.2,asg-2,D2030.4,K02F3.2,mev-1,T09F3.2,atp-2,R07B7.10	2.36957	0.0337536
	GOTERM_CC_FAT	GO:0044421~extracellular region part	9	0.00420433	C31B8.8,ost-1,unc-52,emb-9,lam-1,let-2,lam-2,ZC416.6,lec-1	3.3928	0.0345529
	GOTERM_CC_FAT	GO:0044431~Golgi apparatus part	9	0.00485112	clic-1,sec-23,sec-24.2,copb-1,F59E10.3,sqv-5,apg-1,T03F1.12,Y71F9AL.17	3.3174	0.0383296
	GOTERM_CC_FAT	GO:0009898~internal side of plasma membrane	7	0.00556187	ZC376.2,dpy-23,vps-16,F38E11.5,F59E10.3,ZC376.3,deb-1,C13B9.3	4.14675	0.042304
	GOTERM_CC_FAT	GO:0033177~proton-transporting two-sector ATPase complex, proton-transporting domain	6	0.0056265	asg-2,vha-1,vha-3,vha-16,vha-5,vha-7	4.9761	0.0413417
	GOTERM_CC_FAT	GO:0031975~envelope	18	0.00567398	dnj-21,kmo-1,xpo-1,immt-1,sdha-1,R07E3.4,gas-1,H28O16.1,F17E5.2,asg-2,D2030.4,K02F3.2,mev-1,T09F3.2,npp-13,atp-2,R07B7.10,lem-3	2.07338	0.0403231
	GOTERM_CC_FAT	GO:0048500~signal recognition particle	4	0.00631111	F37F2.2,F08D12.1,F21D5.7	9.47829	0.0433501
4	INTERPRO	IPR001507:Endoglin/CD105 antigen	10	2.35853e-08	T23F1.5,cut-3,cutl-9,cutl-23,cutl-16,cutl-13,cutl-2,noah-2,dpy-1,cutl-28	14.3445	6.39159e-06
	SMART	SM00241:ZP	10	4.31719e-08	T23F1.5,cut-3,cutl-9,cutl-23,cutl-16,cutl-13,cutl-2,noah-2,dpy-1,cutl-28	12.9611	3.15154e-06
	INTERPRO	IPR013032:EGF-like region, conserved site	15	3.19587e-07	hch-1,cfz-2,lam-3,dex-1,nlr-1,F47C12.1,dsl-6,C08G9.2,F35D2.3,Y37E11AL.6,Y54G2A.36,pqn-13,C09F9.2,B0393.5,F14B4.1	5.76985	4.33031e-05
	INTERPRO	IPR002223:Proteinase inhibitor I2, Kunitz metazoa	8	1.47217e-06	F30H5.3,R12A1.3,ZC84.1,Y39B6A.8,K10D3.4,C08G9.2	13.7707	0.000132977
	SMART	SM00131:KU	8	2.45262e-06	F30H5.3,R12A1.3,ZC84.1,Y39B6A.8,K10D3.4,C08G9.2	12.4427	8.95168e-05
	KEGG_PATHWAY	cel00903:Limonene and pinene degradation	5	1.41751e-05	cyp-13B1,ech-1,cyp-13A8,cyp-13A4,F25E2.3	26.6319	0.000212605
	INTERPRO	IPR006210:EGF-like	10	2.0799e-05	hch-1,F30H5.3,Y37E11AL.6,C09F9.2,B0393.5,nlr-1,F14B4.1,F47C12.1,dsl-6,F35D2.3	6.55748	0.00140816
	SMART	SM00181:EGF	10	3.69482e-05	hch-1,F30H5.3,Y37E11AL.6,C09F9.2,B0393.5,nlr-1,F14B4.1,F47C12.1,dsl-6,F35D2.3	5.92509	0.000898685
	GOTERM_BP_FAT	GO:0022610~biological adhesion	8	4.24134e-05	lam-3,dex-1,Y37E11AL.6,ddr-2,R09E10.5,B0393.5,F47C12.1,cdh-9	8.30297	0.0137737
	GOTERM_BP_FAT	GO:0007155~cell adhesion	8	4.24134e-05	lam-3,dex-1,Y37E11AL.6,ddr-2,R09E10.5,B0393.5,F47C12.1,cdh-9	8.30297	0.0137737
	GOTERM_MF_FAT	GO:0004867~serine-type endopeptidase inhibitor activity	8	0.000135676	F30H5.3,R12A1.3,ZC84.1,Y39B6A.8,K10D3.4,C08G9.2	6.8999	0.0160169
	GOTERM_BP_FAT	GO:0055114~oxidation reduction	17	0.000162025	cyp-37A1,cyp-13B1,ech-1,acdh-2,fmo-5,dhs-5,cyp-25A3,agmo-1,cyp-34A9,F49E12.10,cyp-33C2,R04B5.5,cyp-13A8,cyp-13A4,dhs-19,acdh-7,fmo-2	2.95603	0.0261453
	GOTERM_MF_FAT	GO:0004866~endopeptidase inhibitor activity	8	0.000254724	F30H5.3,R12A1.3,ZC84.1,Y39B6A.8,K10D3.4,C08G9.2	6.24276	0.0150437
	GOTERM_MF_FAT	GO:0030414~peptidase inhibitor activity	8	0.000364375	F30H5.3,R12A1.3,ZC84.1,Y39B6A.8,K10D3.4,C08G9.2	5.89205	0.0143522
	INTERPRO	IPR000742:EGF-like, type 3	8	0.000446855	hch-1,dex-1,C09F9.2,B0393.5,nlr-1,F47C12.1,dsl-6,F35D2.3	5.79819	0.0239339
	INTERPRO	IPR003961:Fibronectin, type III	6	0.000457576	igcm-2,ZC374.2,Y37E11AL.6,igcm-1,lad-2,syg-2	9.18047	0.0204597
	GOTERM_MF_FAT	GO:0042302~structural constituent of cuticle	10	0.000518836	col-99,dpy-17,F41F3.3,dpy-14,col-121,dpy-10,sqt-3,col-165,col-65,col-54,cut-2	4.22897	0.0153208
	GOTERM_MF_FAT	GO:0004857~enzyme inhibitor activity	8	0.000542792	F30H5.3,R12A1.3,ZC84.1,Y39B6A.8,K10D3.4,C08G9.2	5.51992	0.0128388
	SMART	SM00060:FN3	6	0.000669855	igcm-2,ZC374.2,Y37E11AL.6,igcm-1,lad-2,syg-2	8.29513	0.0121545
	INTERPRO	IPR017973:Cytochrome P450, C-terminal region	7	0.00069122	cyp-33C2,cyp-13B1,cyp-37A1,cyp-13A8,cyp-13A4,cyp-25A3,cyp-34A9	6.51317	0.0264142
	INTERPRO	IPR002401:Cytochrome P450, E-class, group I	7	0.00074243	cyp-33C2,cyp-13B1,cyp-37A1,cyp-13A8,cyp-13A4,cyp-25A3,cyp-34A9	6.42633	0.0248453
	INTERPRO	IPR017972:Cytochrome P450, conserved site	7	0.00074243	cyp-33C2,cyp-13B1,cyp-37A1,cyp-13A8,cyp-13A4,cyp-25A3,cyp-34A9	6.42633	0.0248453
	INTERPRO	IPR006150:Cysteine-rich repeat	6	0.000748574	F30H5.3,ZC84.1,Y39B6A.8,K10D3.4,C08G9.2	8.26242	0.0222965
	INTERPRO	IPR001753:Crotonase, core	4	0.000763791	F58A6.1,ech-1,B0272.4,Y25C1A.13	21.1857	0.0204937
	GOTERM_CC_FAT	GO:0005576~extracellular region	15	0.000815482	hch-1,E02H4.4,wrt-1,lam-3,R12A1.3,vit-6,sqt-3,cutl-28,cut-2,C08G9.2,F41F3.3,dpy-10,M03E7.4,scl-2	2.80594	0.0462153
	INTERPRO	IPR001128:Cytochrome P450	7	0.000853614	cyp-33C2,cyp-13B1,cyp-37A1,cyp-13A8,cyp-13A4,cyp-25A3,cyp-34A9	6.25941	0.0208191
	SMART	SM00289:WR1	6	0.0010915	F30H5.3,ZC84.1,Y39B6A.8,K10D3.4,C08G9.2	7.46562	0.0158182
	INTERPRO	IPR000152:EGF-type aspartate/asparagine hydroxylation conserved site	5	0.00124649	dex-1,B0393.5,nlr-1,F14B4.1,F47C12.1	10.4324	0.0277745
	INTERPRO	IPR008160:Collagen triple helix repeat	10	0.00132217	col-99,dpy-17,dpy-14,col-121,dpy-10,col-74,sqt-3,col-165,col-65,col-54	3.78316	0.0272036
	SMART	SM00539:NIDO	3	0.0035939	dex-1,R09E10.5,B0393.5	31.1067	0.042859
	SMART	SM00473:PAN_AP	4	0.00480159	ZC449.1,ZC449.2,noah-2,cutl-28	11.3115	0.0489554
5	INTERPRO	IPR003366:CUB-like region	29	1.71175e-38	F20G2.5,F08G5.6,C49G7.7,dod-17,K10D11.3,K10D11.2,K10D11.5,F35E12.8,F35E12.9,C17H12.6,C29F3.7,C17H12.8,F53C11.1,C32H11.4,H20E11.3,H20E11.1,F55G11.4,dod-24,dod-22,C32H11.9,K10D11.6,ZK896.4,F55G11.2,F35E12.5,K08D8.4,F35E12.4,K08D8.5,F55G11.8	37.8151	3.25233e-36
	INTERPRO	IPR001810:Cyclin-like F-box	26	2.75407e-09	fbxa-74,fbxa-37,fbxa-88,fbxa-18,fbxa-19,fbxa-80,fbxa-162,Y45G5AM.3,C10C5.2,fbxa-89,C05B5.5,fbxa-31,fbxa-30,Y9C9A.8,fbxa-60,fbxa-53,fbxa-59,fbxa-14,T06E6.15,fbxa-15,fbxa-79,fbxa-127,fbxa-190,Y17G7B.8,fbxa-105,fbxa-150	4.18659	1.30818e-07
	SMART	SM00256:FBOX	26	6.31979e-08	fbxa-74,fbxa-37,fbxa-88,fbxa-18,fbxa-19,fbxa-80,fbxa-162,Y45G5AM.3,C10C5.2,fbxa-89,C05B5.5,fbxa-31,fbxa-30,Y9C9A.8,fbxa-60,fbxa-53,fbxa-59,fbxa-14,T06E6.15,fbxa-15,fbxa-79,fbxa-127,fbxa-190,Y17G7B.8,fbxa-105,fbxa-150	3.38424	2.8439e-06
	GOTERM_MF_FAT	GO:0030246~carbohydrate binding	13	4.98904e-07	clec-71,clec-67,ugt-44,ugt-31,clec-173,ugt-16,W04B5.3,clec-84,lec-8,lec-10,clec-85,lec-11,ugt-18	6.46134	6.53542e-05
	INTERPRO	IPR006621:Nose resistant to fluoxetine-4, N-terminal	6	7.00281e-06	oac-14,oac-6,oac-7,oac-31,oac-20,oac-3	21.0008	0.000266072
	GOTERM_MF_FAT	GO:0005529~sugar binding	9	1.61514e-05	clec-71,W04B5.3,clec-67,clec-84,lec-8,lec-10,lec-11,clec-85,clec-173	7.76238	0.00105737
	SMART	SM00703:NRF	6	1.82122e-05	oac-14,oac-6,oac-7,oac-31,oac-20,oac-3	16.976	0.000409695
	INTERPRO	IPR016186:C-type lectin-like	14	2.45302e-05	clec-71,clec-265,clec-67,F40F4.6,clec-173,clec-4,clec-66,clec-186,F28B4.3,clec-84,clec-63,clec-143,clec-41,clec-85	4.2708	0.000776496
	GOTERM_BP_FAT	GO:0006952~defense response	7	4.3189e-05	F20G2.5,T19D12.4,C49C3.9,vhp-1,F08G5.6,nhr-112	10.6021	0.00868642
	PIR_SUPERFAMILY	PIRSF015586:Caenorhabditis elegans hypothetical protein F09B9.1	4	4.80094e-05	oac-6,oac-7,oac-31,oac-20	48.9596	0.000887801
	INTERPRO	IPR002867:Zinc finger, C6HC-type	5	5.83903e-05	Y58A7A.3,Y58A7A.4,F56D2.5,F14F9.3,F14F9.4	22.1675	0.00158367
	INTERPRO	IPR001304:C-type lectin	14	0.000104648	clec-71,clec-265,clec-67,F40F4.6,clec-173,clec-4,clec-66,clec-186,F28B4.3,clec-84,clec-63,clec-143,clec-41,clec-85	3.7093	0.00248243
	KEGG_PATHWAY	cel04142:Lysosome	5	0.000111996	T28H10.3,gba-1,Y40D12A.2,cpr-3,ncr-1	14.0993	0.00134312
	SMART	SM00647:IBR	5	0.000126778	Y58A7A.3,Y58A7A.4,F56D2.5,F14F9.3,F14F9.4	17.9191	0.00189998
	CHROMOSOME	IV	69	0.000240609	VZK822L.2,C49C3.9,clec-67,W09G12.7,pqn-89,F46G10.4,F54D1.6,Y54G2A.49,valv-1,F53B2.8,cul-6,dod-17,K10D11.3,K10D11.2,fil-1,K10D11.5,hpo-6,C33H5.13,clec-71,Y9C9A.8,C06E4.8,C49C8.5,ttm-4,Y94H6A.10,F55G11.4,spp-18,dod-22,Y94H6A.2,trpl-2,clec-186,C05C12.4,ZK896.4,F55G11.2,clec-84,F55G11.8,lec-11,W02A2.9,hum-8,ugt-44,F08G5.6,Y43C5A.3,C10C5.2,F55G1.15,Y69A2AL.2,clec-173,F49F1.1,tat-2,F19C7.1,pme-4,ech-9,…	1.52582	0.00168305
	SMART	SM00034:CLECT	14	0.000632256	clec-71,clec-265,clec-67,F40F4.6,clec-173,clec-4,clec-66,clec-186,F28B4.3,clec-84,clec-63,clec-143,clec-41,clec-85	2.99841	0.00708988
	CHROMOSOME	V	93	0.000959124	E02C12.8,fbxa-88,fbxa-18,F23H12.3,oac-20,T24A6.7,Y37H2A.14,F46G10.4,Y45G5AM.3,cpr-3,C31B8.7,T16G1.6,ugt-16,C08E8.4,ZK6.11,dod-19,nhr-98,comt-2,F54E2.1,nhr-203,Y43F8B.14,irg-3,M02H5.8,fil-1,ugt-18,Y17D7B.3,F44G3.10,Y17D7B.2,F35E12.8,F35E12.9,B0024.4,swt-6,C54D10.13,F39G3.5,gst-22,F13A7.11,C29F3.7,C44H9.5,ttr-23,C45B11.2,nhr-63,fbxa-127,srz-99,C50F4.9,F17C11.11,F35E12.5,F35E12.4,T01D3.6,lec-10,T26H…	1.34944	0.00335291
	INTERPRO	IPR002035:von Willebrand factor, type A	6	0.00104886	T19D12.4,clec-66,F28B4.3,clec-63,clec-143,F40F4.6	7.67336	0.0219106
	PIR_SUPERFAMILY	PIRSF017432:Caenorhabditis elegans hypothetical protein F49F1.6	3	0.00125826	F49F1.1,F49F1.6,F49F1.7	51.4075	0.0154084
	PIR_SUPERFAMILY	PIRSF015993:hypothetical protein, Caenorhabditis elegans F49H6.13 type	3	0.00187356	T24C4.4,T24C4.8,F44G3.10	42.8396	0.0171971
	SMART	SM00327:VWA	6	0.00251523	T19D12.4,clec-66,F28B4.3,clec-63,clec-143,F40F4.6	6.20276	0.0224107
6	GOTERM_BP_FAT	GO:0009792~embryonic development ending in birth or egg hatching	319	5.90772e-27	nhr-2,T24D1.3,pas-6,Y77E11A.7,bub-3,gpd-4,Y69A2AR.21,prp-31,nud-1,lin-53,C50E3.5,tba-4,C18E3.9,tba-1,W02B12.10,lip-1,sco-1,M04B2.4,F39B2.1,rga-3,F19H6.4,B0393.6,T26C12.1,tag-210,mpk-1,wago-2,K07F5.12,imb-2,grd-5,vig-1,vit-4,vit-3,pfd-6,let-99,ntl-9,try-1,ZK550.3,mrps-17,tag-173,F14H3.6,cyp-31A3,sun-1,F20C5.3,attf-3,npp-15,vps-35,tre-1,cpsf-4,F55F8.9,pfd-2,skr-2,F22B3.4,dgtr-1,C35A11.4,mrps-33,egg…	1.61744	5.45283e-24
	GOTERM_CC_FAT	GO:0005739~mitochondrion	37	1.43607e-12	tomm-40,B0272.3,mrpl-24,F40G9.2,C18E9.4,F02A9.4,coq-5,BE0003N10.1,ddp-1,sod-3,tomm-20,K11H3.3,tomm-7,Y71H2AM.5,C33A12.1,ech-6,asg-1,F20D1.9,mtx-1,R11.1,mrps-9,B0250.5,hsp-6,F27D4.1,sucg-1,mrps-10,hsp-60,mrpl-32,mrpl-45,tin-13,Y38F1A.6,C05C10.3,R53.4,gcsh-1,R05G6.7,tin-9.2,C34C12.8	3.96028	2.22591e-10
	GOTERM_CC_FAT	GO:0031967~organelle envelope	26	1.0831e-10	tomm-40,npp-15,F40G9.2,ddp-1,tomm-20,K11H3.3,tomm-7,scpl-2,npp-10,Y71H2AM.5,C33A12.1,asg-1,F20D1.9,xpo-2,mtx-1,imb-2,R11.1,F23F1.5,npp-4,npp-8,tin-13,mrpl-45,R53.4,R05G6.7,tin-9.2,lem-2	4.74603	8.39404e-09
	GOTERM_CC_FAT	GO:0031975~envelope	26	1.24839e-09	tomm-40,npp-15,F40G9.2,ddp-1,tomm-20,K11H3.3,tomm-7,scpl-2,npp-10,Y71H2AM.5,C33A12.1,asg-1,F20D1.9,xpo-2,mtx-1,imb-2,R11.1,F23F1.5,npp-4,npp-8,tin-13,mrpl-45,R53.4,R05G6.7,tin-9.2,lem-2	4.25165	6.45003e-08
	GOTERM_BP_FAT	GO:0003006~reproductive developmental process	106	2.07519e-08	Y77E11A.7,gpd-4,usp-5,prp-31,lin-53,nud-1,mcd-1,elb-1,orc-1,Y48G1C.8,ekl-6,lip-1,capg-2,sco-1,F39B2.1,F49E12.1,mog-4,ned-8,F25B3.6,mpk-1,sea-1,npp-4,pfd-6,ncbp-1,npp-8,C31H1.8,Y23H5B.5,T02G5.11,sdc-1,D1054.8,C55A6.9,B0238.11,F33H2.5,cyb-2.1,tra-3,cct-8,skr-2,Y65B4A.6,mep-1,his-38,skr-17,ani-2,F10E9.5,lag-1,dsh-2,C18A3.3,gex-3,R53.4,pfd-3,tin-9.2,vbh-1,T23H2.3,R06C7.5,fog-2,sfa-1,sdz-30,C18E9.4,hd…	1.70033	9.57694e-06
	GOTERM_CC_FAT	GO:0044429~mitochondrial part	24	2.64819e-08	tomm-40,B0272.3,F20D1.9,mtx-1,R11.1,F40G9.2,F02A9.4,sod-3,ddp-1,tomm-20,K11H3.3,tomm-7,F27D4.1,hsp-60,mrpl-45,tin-13,R53.4,Y71H2AM.5,C33A12.1,R05G6.7,tin-9.2,ech-6,asg-1,C34C12.8	3.95205	1.02617e-06
	GOTERM_BP_FAT	GO:0040035~hermaphrodite genitalia development	90	1.20311e-07	T23H2.3,Y77E11A.7,R06C7.5,sfa-1,sdz-30,C18E9.4,usp-5,hda-1,prp-31,lin-53,nud-1,hcp-3,mcd-1,elb-1,ccnk-1,sep-1,orc-1,rpb-5,Y48G1C.8,ekl-6,capg-2,sco-1,F39B2.1,mog-4,F49E12.1,ned-8,wve-1,prp-19,F25B3.6,mpk-1,T28D6.6,rpb-8,sams-3,C30C11.4,npp-4,pfd-6,ncbp-1,fzy-1,npp-8,Y23H5B.5,mrpl-32,hsr-9,chp-1,F25H8.2,clec-1,rsp-5,klp-19,D1054.8,C55A6.9,swsn-4,B0238.11,F33H2.5,ndk-1,cct-8,skr-2,Y65B4A.6,orc-2,R0…	1.73869	3.7015e-05
	GOTERM_BP_FAT	GO:0006260~DNA replication	19	1.50039e-07	rnr-2,rfc-2,Y47D3A.29,mtss-1,F33H2.5,T24C4.5,crn-1,F23F1.5,mcm-2,orc-2,mcm-3,rpa-1,mcm-6,div-1,mel-47,rfc-4,dna-2,F44B9.8,F31C3.5	4.29269	3.4621e-05
	GOTERM_BP_FAT	GO:0048806~genitalia development	90	1.76692e-07	T23H2.3,Y77E11A.7,R06C7.5,sfa-1,sdz-30,C18E9.4,usp-5,hda-1,prp-31,lin-53,nud-1,hcp-3,mcd-1,elb-1,ccnk-1,sep-1,orc-1,rpb-5,Y48G1C.8,ekl-6,capg-2,sco-1,F39B2.1,mog-4,F49E12.1,ned-8,wve-1,prp-19,F25B3.6,mpk-1,T28D6.6,rpb-8,sams-3,C30C11.4,npp-4,pfd-6,ncbp-1,fzy-1,npp-8,Y23H5B.5,mrpl-32,hsr-9,chp-1,F25H8.2,clec-1,rsp-5,klp-19,D1054.8,C55A6.9,swsn-4,B0238.11,F33H2.5,ndk-1,cct-8,skr-2,Y65B4A.6,orc-2,R0…	1.7237	3.26169e-05
	GOTERM_BP_FAT	GO:0007548~sex differentiation	96	3.72974e-07	Y77E11A.7,gpd-4,usp-5,prp-31,nud-1,lin-53,mcd-1,elb-1,orc-1,Y48G1C.8,ekl-6,sco-1,capg-2,ned-8,F49E12.1,mog-4,F39B2.1,mpk-1,F25B3.6,npp-4,pfd-6,ncbp-1,npp-8,Y23H5B.5,sdc-1,D1054.8,C55A6.9,B0238.11,F33H2.5,tra-3,cct-8,skr-2,Y65B4A.6,mep-1,his-38,ani-2,F10E9.5,skr-17,lag-1,dsh-2,C18A3.3,gex-3,R53.4,pfd-3,vbh-1,tin-9.2,T23H2.3,R06C7.5,sfa-1,sdz-30,C18E9.4,hda-1,hcp-3,ccnk-1,sep-1,rpb-5,wve-1,prp-19,f…	1.65976	5.73741e-05
	GOTERM_BP_FAT	GO:0051301~cell division	36	4.04168e-07	syx-4,cyp-31A2,ptc-1,cyb-2.1,klp-10,cpsf-4,nud-1,F22B3.4,ran-1,top-2,mes-1,mcm-6,tba-1,zwl-1,rga-3,air-2,knl-3,mesp-1,lag-1,atad-3,ptr-2,him-10,let-99,mcm-3,pig-1,puf-5,mei-2,npp-1,sqv-6,gna-2,cin-4,eftu-2,mel-47,bub-1,rfc-4,klp-16	2.53903	5.3291e-05
	GOTERM_CC_FAT	GO:0046930~pore complex	9	1.19268e-06	tomm-40,xpo-2,npp-10,imb-2,npp-15,F23F1.5,R05G6.7,npp-4,npp-8	10.0918	3.69724e-05
	GOTERM_BP_FAT	GO:0000910~cytokinesis	27	1.84147e-06	syx-4,cyb-2.1,cyp-31A2,klp-10,cpsf-4,nud-1,F22B3.4,top-2,mcm-6,tba-1,rga-3,air-2,mesp-1,knl-3,atad-3,ptr-2,him-10,mcm-3,puf-5,npp-1,sqv-6,gna-2,cin-4,eftu-2,bub-1,rfc-4,klp-16	2.83392	0.000212438
	GOTERM_BP_FAT	GO:0007049~cell cycle	50	2.04817e-06	nhr-2,mis-12,cyp-31A2,klp-10,hcp-3,sas-5,sep-1,npp-10,tba-1,C41G7.3,zwl-1,brc-1,mom-5,mom-2,mpk-1,gld-1,mnat-1,hcp-1,npp-4,him-10,let-99,mei-2,F17C11.10,npp-1,mrt-2,klp-15,mel-47,klp-19,F28H7.3,lem-2,klp-16,F33H1.3,hil-5,cyb-2.1,ptc-1,skr-2,hpr-17,ran-1,mes-1,mcm-6,F26B1.2,air-2,mesp-1,wrm-1,K07A1.10,unc-71,rsa-2,meg-1,hpo-9,F25G6.9	2.02583	0.00021003
	GOTERM_BP_FAT	GO:0006259~DNA metabolic process	30	2.47837e-06	T23H2.3,F33H2.5,T24C4.5,hpr-17,orc-2,nuc-1,top-2,mcm-6,polh-1,div-1,brc-1,prp-19,rfc-2,rnr-2,Y47D3A.29,mtss-1,crn-1,F23F1.5,mcm-2,exo-3,mcm-3,rpa-1,ung-1,mrt-2,cin-4,mel-47,rfc-4,F31C3.5,dna-2,F44B9.8	2.61371	0.000228728
	GOTERM_CC_FAT	GO:0005635~nuclear envelope	9	3.85477e-06	scpl-2,xpo-2,npp-10,imb-2,npp-15,F23F1.5,npp-4,lem-2,npp-8	8.83036	9.95768e-05
	GOTERM_CC_FAT	GO:0005740~mitochondrial envelope	17	7.52563e-06	tomm-40,F20D1.9,mtx-1,R11.1,F40G9.2,ddp-1,tomm-20,K11H3.3,tomm-7,tin-13,mrpl-45,R53.4,Y71H2AM.5,C33A12.1,R05G6.7,tin-9.2,asg-1	3.81247	0.000166626
	KEGG_PATHWAY	cel03030:DNA replication	14	1.36483e-05	rfc-2,rnh-2,Y47D3A.29,F33H2.5,T24C4.5,crn-1,mcm-2,mcm-3,rpa-1,mcm-6,div-1,dna-2,F44B9.8,rfc-4	3.92041	0.00121397
	CHROMOSOME	III	185	1.53082e-05	Y53G8AR.6,Y47D3A.14,cyp-25A1,M88.7,F40G9.2,F42A10.7,T16G12.8,ddp-1,taf-9,K11H3.3,nud-1,R01H10.7,C34E10.10,R02F2.4,elb-1,madf-11,orc-1,col-98,npp-10,T16G12.3,polh-1,ekl-6,har-1,B0393.6,D2045.2,mpk-1,C14B1.2,lec-4,vps-29,ntl-9,Y39E4B.5,him-10,Y39E4B.2,F53A2.7,mrps-17,T16H12.2,mrt-2,ZC155.4,ZK418.5,morc-1,attf-3,npp-15,npp-16,cids-1,coq-5,Y75B8A.24,C48B4.10,F10E9.11,C48B4.9,coq-8,pen-2,C48B4.11,bra-…	1.34542	0.000107153
	GOTERM_CC_FAT	GO:0031966~mitochondrial membrane	16	2.24937e-05	tomm-40,F20D1.9,mtx-1,R11.1,ddp-1,tomm-20,K11H3.3,tomm-7,tin-13,mrpl-45,R53.4,Y71H2AM.5,C33A12.1,R05G6.7,tin-9.2,asg-1	3.69374	0.000435726
	GOTERM_BP_FAT	GO:0040007~growth	141	2.30974e-05	nhr-2,pas-6,Y77E11A.7,gpd-4,mcd-1,elb-1,tba-4,orc-1,tba-1,sco-1,C01F1.3,F39B2.1,mog-4,mom-5,F25B3.6,mpk-1,tsfm-1,imb-2,tomm-22,ptr-2,pfd-6,ncbp-1,egg-4,Y39E4B.5,him-10,mrps-17,D1054.8,F33H1.4,C55A6.9,F33H1.3,attf-3,skr-7,B0238.11,cyb-2.1,cct-8,skr-2,pfd-2,F22B3.4,Y65B4A.6,nmt-1,mrps-33,sec-24.1,mrps-35,his-38,C33A12.1,ZK686.2,cct-3,skr-17,wars-1,F10E9.5,Y71F9AL.12,dsh-2,pbs-7,F23F1.5,ulp-2,C18A3.…	1.37795	0.00193623
	GOTERM_BP_FAT	GO:0006605~protein targeting	12	4.0305e-05	tomm-40,F25G6.8,xpo-2,trap-3,mtx-1,tin-13,imb-2,ddp-1,F23F1.5,tomm-20,tin-9.2,C34C12.8	4.44331	0.00309539
	GOTERM_CC_FAT	GO:0031974~membrane-enclosed lumen	19	4.90591e-05	B0272.3,F40G9.2,F02A9.4,efl-1,ddp-1,sod-3,taf-9,lin-53,F27D4.1,C18A3.3,Y23H5B.5,mdt-6,hsp-60,tin-13,B0280.9,tin-9.2,ech-6,C34C12.8,prp-19	3.02301	0.000844571
	GOTERM_BP_FAT	GO:0000279~M phase	37	4.92594e-05	nhr-2,F33H1.3,hil-5,mis-12,cyp-31A2,ptc-1,klp-10,skr-2,hcp-3,ran-1,sep-1,npp-10,tba-1,C41G7.3,F26B1.2,zwl-1,brc-1,air-2,mom-5,mesp-1,gld-1,hcp-1,wrm-1,unc-71,him-10,let-99,rsa-2,mei-2,F17C11.10,mrt-2,klp-15,mel-47,klp-19,F28H7.3,hpo-9,klp-16,F25G6.9	2.03805	0.0034914
	GOTERM_BP_FAT	GO:0022402~cell cycle process	43	5.09323e-05	nhr-2,F33H1.3,hil-5,mis-12,cyp-31A2,ptc-1,klp-10,skr-2,hcp-3,ran-1,sep-1,mes-1,npp-10,tba-1,C41G7.3,F26B1.2,zwl-1,brc-1,air-2,mom-5,mom-2,mpk-1,mesp-1,gld-1,hcp-1,wrm-1,npp-4,unc-71,him-10,let-99,rsa-2,mei-2,meg-1,npp-1,F17C11.10,mrt-2,klp-15,mel-47,klp-19,F28H7.3,klp-16,hpo-9,F25G6.9	1.91062	0.00335235
	GOTERM_BP_FAT	GO:0022403~cell cycle phase	37	6.41256e-05	nhr-2,F33H1.3,hil-5,mis-12,cyp-31A2,ptc-1,klp-10,skr-2,hcp-3,ran-1,sep-1,npp-10,tba-1,C41G7.3,F26B1.2,zwl-1,brc-1,air-2,mom-5,mesp-1,gld-1,hcp-1,wrm-1,unc-71,him-10,let-99,rsa-2,mei-2,F17C11.10,mrt-2,klp-15,mel-47,klp-19,F28H7.3,hpo-9,klp-16,F25G6.9	2.01309	0.00393821
	GOTERM_CC_FAT	GO:0005694~chromosome	16	6.89045e-05	rfc-2,his-74,hil-5,T24C4.5,hcp-3,hil-4,orc-2,ran-1,him-10,top-2,cec-2,his-38,cin-4,zwl-1,air-2,F44B9.8	3.36395	0.00106749
	GOTERM_BP_FAT	GO:0017038~protein import	9	7.99485e-05	tomm-40,xpo-2,mtx-1,tin-13,imb-2,ddp-1,F23F1.5,tin-9.2,C34C12.8	5.71283	0.00460159
	GOTERM_CC_FAT	GO:0044427~chromosomal part	13	8.3665e-05	rfc-2,his-74,hil-5,T24C4.5,hcp-3,hil-4,orc-2,him-10,ran-1,cec-2,his-38,zwl-1,F44B9.8	3.97557	0.00117827
	GOTERM_CC_FAT	GO:0031090~organelle membrane	22	9.08278e-05	tomm-40,F20D1.9,mtx-1,trap-3,R11.1,ddp-1,tomm-20,K11H3.3,tomm-7,scpl-2,mrpl-45,sec-24.1,tin-13,nstp-5,R53.4,Y71H2AM.5,C33A12.1,R05G6.7,tin-9.2,T19B10.8,asg-1,lem-2	2.6164	0.00117256
	GOTERM_CC_FAT	GO:0005643~nuclear pore	7	9.35613e-05	xpo-2,npp-10,imb-2,npp-15,F23F1.5,npp-4,npp-8	8.67544	0.00111497
	GOTERM_BP_FAT	GO:0040008~regulation of growth	187	0.000107338	T12C9.7,Y77E11A.7,gpd-4,usp-5,taf-9,nud-1,mcd-1,tba-4,Y48G1C.8,ekl-6,col-101,grd-3,M04B2.4,capg-2,grd-4,ned-8,mog-4,mom-5,B0393.6,mom-2,F25B3.6,mpk-1,tsfm-1,his-74,imb-2,grd-5,tomm-22,ptr-2,npp-4,vit-4,pfd-6,vit-3,fbxc-50,ncbp-1,ntl-9,T19B4.5,him-10,ZK550.3,mrps-17,T01G5.1,mei-2,comt-5,tag-173,sun-1,mrt-2,ZC155.4,ZK418.5,D1054.8,morc-1,F33H1.3,attf-3,skr-7,B0238.11,cyb-2.1,vps-35,cct-8,C48B4.9,hp…	1.26726	0.0058112
	GOTERM_BP_FAT	GO:0033365~protein localization in organelle	11	0.000129622	tomm-40,F25G6.8,xpo-2,mtx-1,tin-13,rsa-2,imb-2,ddp-1,F23F1.5,tin-9.2,C34C12.8	4.31263	0.0066251
	GOTERM_BP_FAT	GO:0045927~positive regulation of growth	181	0.000150225	T12C9.7,Y77E11A.7,gpd-4,usp-5,taf-9,nud-1,mcd-1,tba-4,Y48G1C.8,ekl-6,col-101,grd-3,M04B2.4,capg-2,grd-4,ned-8,mog-4,mom-5,B0393.6,mom-2,F25B3.6,mpk-1,tsfm-1,his-74,imb-2,grd-5,tomm-22,ptr-2,npp-4,vit-4,pfd-6,vit-3,fbxc-50,ncbp-1,ntl-9,T19B4.5,him-10,ZK550.3,mrps-17,T01G5.1,mei-2,comt-5,tag-173,sun-1,mrt-2,ZC155.4,ZK418.5,D1054.8,morc-1,F33H1.3,attf-3,skr-7,B0238.11,vps-35,cct-8,C48B4.9,hpr-17,coq…	1.26718	0.00727175
	GOTERM_BP_FAT	GO:0051726~regulation of cell cycle	15	0.000179871	gld-1,Y48G1C.12,bub-3,efl-1,taf-9,T02G5.11,nos-3,npp-1,sun-1,lip-1,mrt-2,zwl-1,air-2,rfc-4,Y113G7B.16	3.17379	0.00826744
	GOTERM_BP_FAT	GO:0009791~post-embryonic development	170	0.000206911	nhr-2,pas-6,Y77E11A.7,gpd-4,nud-1,lin-53,mcd-1,elb-1,tba-4,orc-1,tba-1,sco-1,C01F1.3,F39B2.1,mog-4,mom-5,mom-2,F25B3.6,mpk-1,tsfm-1,imb-2,tomm-22,ptr-2,pfd-6,ncbp-1,egg-4,Y39E4B.5,him-10,mrps-17,D1054.8,F33H1.4,C55A6.9,F33H1.3,attf-3,skr-7,B0238.11,cyb-2.1,cpsf-4,cct-8,skr-2,pfd-2,F53F1.2,F22B3.4,C35A11.4,Y65B4A.6,nmt-1,lin-7,mrps-33,mes-1,mep-1,sec-24.1,mrps-35,his-38,C33A12.1,ZK686.2,cct-3,skr-…	1.2738	0.00905392
	GOTERM_BP_FAT	GO:0040010~positive regulation of growth rate	165	0.000245142	Y77E11A.7,usp-5,taf-9,nud-1,mcd-1,tba-4,Y48G1C.8,ekl-6,col-101,M04B2.4,capg-2,ned-8,mog-4,mom-5,B0393.6,mom-2,F25B3.6,mpk-1,tsfm-1,his-74,imb-2,tomm-22,ptr-2,npp-4,vit-4,pfd-6,vit-3,ncbp-1,ntl-9,T19B4.5,him-10,mrps-17,T01G5.1,mei-2,comt-5,tag-173,sun-1,mrt-2,ZC155.4,ZK418.5,morc-1,F33H1.3,attf-3,skr-7,B0238.11,cct-8,C48B4.9,hpr-17,skr-2,coq-8,F53F1.2,nmt-1,lin-7,mrps-33,mes-1,mep-1,his-38,C33A12.…	1.27652	0.0102334
	GOTERM_BP_FAT	GO:0040009~regulation of growth rate	165	0.000247241	Y77E11A.7,usp-5,taf-9,nud-1,mcd-1,tba-4,Y48G1C.8,ekl-6,col-101,M04B2.4,capg-2,ned-8,mog-4,mom-5,B0393.6,mom-2,F25B3.6,mpk-1,tsfm-1,his-74,imb-2,tomm-22,ptr-2,npp-4,vit-4,pfd-6,vit-3,ncbp-1,ntl-9,T19B4.5,him-10,mrps-17,T01G5.1,mei-2,comt-5,tag-173,sun-1,mrt-2,ZC155.4,ZK418.5,morc-1,F33H1.3,attf-3,skr-7,B0238.11,cct-8,C48B4.9,hpr-17,skr-2,coq-8,F53F1.2,nmt-1,lin-7,mrps-33,mes-1,mep-1,his-38,C33A12.…	1.27578	0.00987405
	GOTERM_BP_FAT	GO:0019953~sexual reproduction	33	0.000323954	fog-2,cyp-31A2,cyb-2.1,efl-1,pfd-2,nud-1,cra-1,rnf-113,tba-4,ran-1,mdt-6,mes-1,tba-1,lip-1,mog-4,gld-1,fem-3,Y47D3A.29,glh-1,ani-2,glh-2,lag-1,daz-1,atad-3,let-99,T02G5.11,oma-1,puf-5,meg-1,npp-1,sun-1,pfd-3,rsp-5	1.94641	0.0123834
	GOTERM_BP_FAT	GO:0007005~mitochondrion organization	8	0.000417033	tomm-40,hsp-60,mtx-1,tin-13,drp-1,ddp-1,tin-9.2,C34C12.8	5.33197	0.0152821
	GOTERM_BP_FAT	GO:0070585~protein localization in mitochondrion	6	0.000425034	tomm-40,mtx-1,tin-13,ddp-1,tin-9.2,C34C12.8	7.99796	0.0149786
	GOTERM_BP_FAT	GO:0006626~protein targeting to mitochondrion	6	0.000425034	tomm-40,mtx-1,tin-13,ddp-1,tin-9.2,C34C12.8	7.99796	0.0149786
	CHROMOSOME	I	187	0.000443104	lbp-6,nhr-2,R09B3.2,T24D1.3,C53H9.3,R09B3.3,Y105E8A.14,B0261.7,usp-5,B0205.13,prp-31,lin-53,Y18D10A.23,C18E3.9,ubxn-1,eif-3.I,F08A8.2,T05F1.2,Y23H5A.3,F08A8.3,Y63D3A.4,B0205.9,Y48G1C.8,tba-1,Y106G6D.7,F39B2.3,W03D8.8,F39B2.1,ned-8,mom-5,Y71G12B.13,eaf-1,tag-210,mtx-1,wago-2,tag-179,ttx-7,ptr-2,hint-1,npp-4,pfd-6,ncbp-1,egg-4,T19B4.5,Y23H5B.5,mei-2,Y119C1B.5,tag-173,Y18D10A.11,C17E4.3,fkb-2,D1054.…	1.26236	0.00155
	GOTERM_BP_FAT	GO:0002119~nematode larval development	165	0.000706963	nhr-2,pas-6,Y77E11A.7,gpd-4,nud-1,lin-53,mcd-1,elb-1,tba-4,orc-1,tba-1,sco-1,C01F1.3,F39B2.1,mog-4,mom-5,mom-2,F25B3.6,mpk-1,tsfm-1,imb-2,tomm-22,ptr-2,pfd-6,ncbp-1,egg-4,Y39E4B.5,him-10,mrps-17,D1054.8,F33H1.4,C55A6.9,F33H1.3,attf-3,skr-7,B0238.11,cyb-2.1,cpsf-4,cct-8,skr-2,pfd-2,F53F1.2,F22B3.4,C35A11.4,Y65B4A.6,nmt-1,mrps-33,mes-1,mep-1,sec-24.1,mrps-35,his-38,C33A12.1,ZK686.2,cct-3,skr-17,war…	1.24968	0.0238863
	GOTERM_BP_FAT	GO:0002164~larval development	165	0.000726385	nhr-2,pas-6,Y77E11A.7,gpd-4,nud-1,lin-53,mcd-1,elb-1,tba-4,orc-1,tba-1,sco-1,C01F1.3,F39B2.1,mog-4,mom-5,mom-2,F25B3.6,mpk-1,tsfm-1,imb-2,tomm-22,ptr-2,pfd-6,ncbp-1,egg-4,Y39E4B.5,him-10,mrps-17,D1054.8,F33H1.4,C55A6.9,F33H1.3,attf-3,skr-7,B0238.11,cyb-2.1,cpsf-4,cct-8,skr-2,pfd-2,F53F1.2,F22B3.4,C35A11.4,Y65B4A.6,nmt-1,mrps-33,mes-1,mep-1,sec-24.1,mrps-35,his-38,C33A12.1,ZK686.2,cct-3,skr-17,war…	1.24897	0.0236689
	GOTERM_BP_FAT	GO:0002009~morphogenesis of an epithelium	42	0.000875339	T23H2.3,attf-3,R06C7.5,F33H2.2,sfa-1,F33H2.5,sdz-30,tra-3,prp-31,hcp-3,nud-1,tba-4,ccnk-1,mep-1,drp-1,ekl-6,mrpl-54,fkb-6,F14D7.2,div-1,ned-8,wve-1,prp-19,fem-3,rnr-2,apx-1,dsh-2,sams-3,crn-1,C30C11.4,daf-18,ncbp-1,imp-2,repo-1,hsr-9,sqv-8,sqv-6,clec-1,pfd-3,col-93,bub-1,mig-14	1.69141	0.0274873
	GOTERM_CC_FAT	GO:0043233~organelle lumen	16	0.000950458	B0272.3,F02A9.4,efl-1,sod-3,taf-9,lin-53,F27D4.1,C18A3.3,Y23H5B.5,mdt-6,hsp-60,B0280.9,tin-9.2,ech-6,C34C12.8,prp-19	2.65325	0.0104727
	GOTERM_CC_FAT	GO:0070013~intracellular organelle lumen	16	0.000950458	B0272.3,F02A9.4,efl-1,sod-3,taf-9,lin-53,F27D4.1,C18A3.3,Y23H5B.5,mdt-6,hsp-60,B0280.9,tin-9.2,ech-6,C34C12.8,prp-19	2.65325	0.0104727
	GOTERM_BP_FAT	GO:0006839~mitochondrial transport	6	0.00117709	tomm-40,mtx-1,tin-13,ddp-1,tin-9.2,C34C12.8	6.66497	0.0355877
	GOTERM_BP_FAT	GO:0060429~epithelium development	42	0.00117836	T23H2.3,attf-3,R06C7.5,F33H2.2,sfa-1,F33H2.5,sdz-30,tra-3,prp-31,hcp-3,nud-1,tba-4,ccnk-1,mep-1,drp-1,ekl-6,mrpl-54,fkb-6,F14D7.2,div-1,ned-8,wve-1,prp-19,fem-3,rnr-2,apx-1,dsh-2,sams-3,crn-1,C30C11.4,daf-18,ncbp-1,imp-2,repo-1,hsr-9,sqv-8,sqv-6,clec-1,pfd-3,col-93,bub-1,mig-14	1.66624	0.0344963
	GOTERM_CC_FAT	GO:0005741~mitochondrial outer membrane	5	0.00119235	tomm-40,mtx-1,R05G6.7,tomm-20,tomm-7	9.81151	0.0122527
	GOTERM_CC_FAT	GO:0031968~organelle outer membrane	5	0.00119235	tomm-40,mtx-1,R05G6.7,tomm-20,tomm-7	9.81151	0.0122527
	GOTERM_BP_FAT	GO:0007059~chromosome segregation	23	0.00130579	nhr-2,F33H1.3,hil-5,hcp-1,klp-10,skr-2,hcp-3,unc-71,him-10,sep-1,F17C11.10,C41G7.3,F26B1.2,mrt-2,klp-15,mel-47,brc-1,air-2,klp-16,F28H7.3,hpo-9,mesp-1,F25G6.9	2.08564	0.0369872
	GOTERM_BP_FAT	GO:0051640~organelle localization	16	0.00162608	Y47D3A.29,hcp-1,atad-3,skr-2,pfd-2,npp-4,nud-1,tba-4,let-99,mes-1,npp-1,tba-1,sun-1,pfd-3,mom-5,mom-2	2.47999	0.0444977
	GOTERM_CC_FAT	GO:0019867~outer membrane	5	0.00166525	tomm-40,mtx-1,R05G6.7,tomm-20,tomm-7	9.05678	0.016016
	GOTERM_CC_FAT	GO:0012505~endomembrane system	13	0.00212045	xpo-2,trap-3,npp-15,imb-2,F23F1.5,npp-4,npp-8,scpl-2,sec-24.1,nstp-5,npp-10,T19B10.8,lem-2	2.80843	0.019168
	GOTERM_CC_FAT	GO:0031970~organelle envelope lumen	4	0.00231854	tin-13,F40G9.2,ddp-1,tin-9.2	13.4558	0.0197899
	GOTERM_CC_FAT	GO:0005758~mitochondrial intermembrane space	4	0.00231854	tin-13,F40G9.2,ddp-1,tin-9.2	13.4558	0.0197899
	GOTERM_CC_FAT	GO:0019866~organelle inner membrane	11	0.00356415	F20D1.9,tin-13,mrpl-45,Y71H2AM.5,R11.1,C33A12.1,ddp-1,K11H3.3,tin-9.2,asg-1,lem-2	2.97729	0.0287077
	GOTERM_CC_FAT	GO:0005759~mitochondrial matrix	7	0.00550775	B0272.3,hsp-60,F02A9.4,sod-3,ech-6,C34C12.8,F27D4.1	4.2265	0.0418999
	GOTERM_CC_FAT	GO:0031980~mitochondrial lumen	7	0.00550775	B0272.3,hsp-60,F02A9.4,sod-3,ech-6,C34C12.8,F27D4.1	4.2265	0.0418999
	GOTERM_CC_FAT	GO:0043228~non-membrane-bounded organelle	36	0.00633172	hil-5,mrpl-17,mrpl-24,klp-10,T24C4.5,sas-5,hcp-3,hil-4,tba-4,orc-2,ran-1,top-2,his-38,tba-1,zwl-1,air-2,his-74,rfc-2,CD4.3,mrps-9,C18A3.3,him-10,Y23H5B.5,mrpl-12,mrps-10,mrpl-32,mrpl-45,mei-2,cec-2,B0280.9,cin-4,klp-15,tin-9.2,klp-19,klp-16,F44B9.8	1.58451	0.0458007
	GOTERM_CC_FAT	GO:0043232~intracellular non-membrane-bounded organelle	36	0.00633172	hil-5,mrpl-17,mrpl-24,klp-10,T24C4.5,sas-5,hcp-3,hil-4,tba-4,orc-2,ran-1,top-2,his-38,tba-1,zwl-1,air-2,his-74,rfc-2,CD4.3,mrps-9,C18A3.3,him-10,Y23H5B.5,mrpl-12,mrps-10,mrpl-32,mrpl-45,mei-2,cec-2,B0280.9,cin-4,klp-15,tin-9.2,klp-19,klp-16,F44B9.8	1.58451	0.0458007
7	INTERPRO	IPR017973:Cytochrome P450, C-terminal region	15	4.269e-12	cyp-35A3,cyp-14A5,cyp-32B1,cyp-13A7,cyp-35A1,cyp-35A4,cyp-35D1,cyp-37B1,cyp-34A2,cyp-35C1,cyp-13A6,cyp-13A5,cyp-33C7,cyp-35A2,cyp-13A10	13.35	1.0758e-09
	INTERPRO	IPR017972:Cytochrome P450, conserved site	15	5.17964e-12	cyp-35A3,cyp-14A5,cyp-32B1,cyp-13A7,cyp-35A1,cyp-35A4,cyp-35D1,cyp-37B1,cyp-34A2,cyp-35C1,cyp-13A6,cyp-13A5,cyp-33C7,cyp-35A2,cyp-13A10	13.172	6.52634e-10
	INTERPRO	IPR002401:Cytochrome P450, E-class, group I	15	5.17964e-12	cyp-35A3,cyp-14A5,cyp-32B1,cyp-13A7,cyp-35A1,cyp-35A4,cyp-35D1,cyp-37B1,cyp-34A2,cyp-35C1,cyp-13A6,cyp-13A5,cyp-33C7,cyp-35A2,cyp-13A10	13.172	6.52634e-10
	INTERPRO	IPR001128:Cytochrome P450	15	7.55732e-12	cyp-35A3,cyp-14A5,cyp-32B1,cyp-13A7,cyp-35A1,cyp-35A4,cyp-35D1,cyp-37B1,cyp-34A2,cyp-35C1,cyp-13A6,cyp-13A5,cyp-33C7,cyp-35A2,cyp-13A10	12.8299	6.34812e-10
	INTERPRO	IPR004045:Glutathione S-transferase, N-terminal	13	1.24862e-11	gst-20,gst-31,gst-12,gst-8,gst-13,gst-14,gst-5,gst-24,gst-6,gst-16,gst-40,gst-39,gst-38	16.465	7.86633e-10
	INTERPRO	IPR017933:Glutathione S-transferase/chloride channel, C-terminal	13	1.24862e-11	gst-20,gst-31,gst-12,gst-8,gst-13,gst-14,gst-5,gst-24,gst-6,gst-16,gst-40,gst-39,gst-38	16.465	7.86633e-10
	INTERPRO	IPR004046:Glutathione S-transferase, C-terminal	12	1.60154e-10	cdr-1,gst-31,gst-12,gst-8,gst-13,gst-5,gst-14,gst-6,gst-24,gst-16,gst-40,gst-39	15.8064	8.07174e-09
	GOTERM_BP_FAT	GO:0055114~oxidation reduction	23	5.77001e-10	cyp-32B1,cyp-35A3,cyp-14A5,C56G3.2,C07D8.5,cyp-13A7,C55A6.7,cyp-35A1,cyp-35A4,sodh-2,stdh-2,ttm-5,Y48A6B.9,cyp-35D1,cyp-37B1,cyp-34A2,cyp-13A6,cyp-35C1,cyp-13A5,cyp-33C7,cyp-35A2,F54F3.4,cyp-13A10	4.91585	1.36172e-07
	GOTERM_MF_FAT	GO:0009055~electron carrier activity	19	1.38202e-09	cyp-32B1,cyp-35A3,cyp-14A5,cyp-13A7,cyp-35A1,cyp-35A4,W08E12.3,cyp-35D1,cyp-37B1,cyp-34A2,cyp-35C1,cyp-13A6,F47B8.4,cyp-13A5,K09H11.1,cyp-33C7,cyp-35A2,F54F3.4,cyp-13A10	5.98709	2.01774e-07
	GOTERM_MF_FAT	GO:0020037~heme binding	15	3.14114e-08	cyp-35A3,cyp-14A5,cyp-32B1,cyp-13A7,cyp-35A1,cyp-35A4,cyp-35D1,cyp-37B1,cyp-34A2,cyp-35C1,cyp-13A6,cyp-13A5,cyp-33C7,cyp-35A2,cyp-13A10	6.7151	2.29303e-06
	GOTERM_MF_FAT	GO:0046906~tetrapyrrole binding	15	3.74508e-08	cyp-35A3,cyp-14A5,cyp-32B1,cyp-13A7,cyp-35A1,cyp-35A4,cyp-35D1,cyp-37B1,cyp-34A2,cyp-35C1,cyp-13A6,cyp-13A5,cyp-33C7,cyp-35A2,cyp-13A10	6.62374	1.8226e-06
	INTERPRO	IPR012335:Thioredoxin fold	14	4.61515e-08	gst-20,gst-31,cdr-4,gst-12,gst-8,gst-13,gst-14,gst-5,gst-24,gst-6,gst-16,gst-40,gst-39,gst-38	7.4358	1.93836e-06
	CHROMOSOME	V	106	1.59544e-07	cyp-14A5,cyp-32B1,F10A3.1,lbp-7,F59D6.3,R02D5.3,Y39B6A.22,C01G10.6,C01G10.5,C01G10.4,Y40B10B.1,C08E8.2,pqn-97,nhr-99,ZK1055.7,F46B3.1,ZK6.8,C50B8.5,nhr-232,clec-9,ttr-21,F56A4.2,F27E11.1,nhr-237,cat-4,ugt-37,K04F1.9,F14H3.12,C18C4.5,F47B8.10,cyp-35D1,fbxa-100,R07B7.6,F14F9.6,Y32F6A.4,F47B8.4,hex-2,skr-4,cyp-37B1,C14C6.5,lipl-2,cyp-34A2,snb-2,T16G1.4,zip-5,crp-1,cyp-35A2,R10E8.2,cyp-35A3,oac-32,sr…	1.58315	1.11681e-06
	GOTERM_BP_FAT	GO:0009410~response to xenobiotic stimulus	5	2.98275e-07	cyp-35A3,cyp-35C1,cyp-35A1,cyp-35A4,cyp-35A2	68.0382	3.51958e-05
	KEGG_PATHWAY	cel00980:Metabolism of xenobiotics by cytochrome P450	7	3.77276e-06	gst-8,gst-5,gst-6,gstk-1,F54F3.4,sodh-2,gst-38	14.2414	0.000147127
	KEGG_PATHWAY	cel00982:Drug metabolism	7	7.49767e-06	gst-8,gst-5,gst-6,gstk-1,F54F3.4,sodh-2,gst-38	12.7681	0.000146194
	INTERPRO	IPR003366:CUB-like region	8	1.07026e-05	F35E12.9,F35E12.6,F55G11.6,dod-21,dct-17,dct-19,H20E11.2,C32H11.3	10.331	0.000385222
	GOTERM_MF_FAT	GO:0030246~carbohydrate binding	13	1.38467e-05	clec-68,clec-74,ugt-37,lec-12,ugt-54,Y73F4A.2,clec-3,ugt-13,ugt-8,aman-3,ugt-35,clec-2,ugt-10	4.76759	0.000505282
	GOTERM_MF_FAT	GO:0005506~iron ion binding	15	3.83458e-05	cyp-35A3,cyp-14A5,cyp-32B1,cyp-13A7,cyp-35A1,cyp-35A4,cyp-35D1,cyp-37B1,cyp-34A2,cyp-35C1,cyp-13A6,cyp-13A5,cyp-33C7,cyp-35A2,cyp-13A10	3.71637	0.00111909
	GOTERM_BP_FAT	GO:0030259~lipid glycosylation	6	0.000175839	ugt-37,ugt-13,ugt-8,ugt-54,ugt-35,ugt-10	11.1335	0.0137386
	PIR_SUPERFAMILY	PIRSF000503:glutathione transferase	5	0.000539468	gst-8,gst-5,gst-6,gst-40,gst-38	12.6139	0.0355084
	GOTERM_BP_FAT	GO:0030258~lipid modification	6	0.000759122	ugt-37,ugt-13,ugt-8,ugt-54,ugt-35,ugt-10	8.16458	0.0438163
	PIR_SUPERFAMILY	PIRSF000051:cytochrome P450 CYP3A5	4	0.000822473	cyp-13A7,cyp-13A6,cyp-13A5,cyp-13A10	20.1822	0.0271877
	INTERPRO	IPR002213:UDP-glucuronosyl/UDP-glucosyltransferase	7	0.00149314	H23N18.4,ugt-37,ugt-13,ugt-8,ugt-54,ugt-35,ugt-10	5.62219	0.0459784
	INTERPRO	IPR016186:C-type lectin-like	11	0.00177788	F56A4.2,clec-174,clec-3,clec-68,clec-74,clec-163,clec-17,clec-125,clec-9,clec-209,clec-2,T25C12.3	3.32321	0.0486041
	KEGG_PATHWAY	cel00480:Glutathione metabolism	5	0.00315384	gst-8,gst-5,gst-6,gstk-1,gst-38	7.55665	0.040233
	KEGG_PATHWAY	cel00600:Sphingolipid metabolism	4	0.00504702	asm-3,gba-2,asah-1,ttm-5	10.5793	0.0481359
8	GOTERM_BP_FAT	GO:0022402~cell cycle process	42	2.08682e-15	sas-6,fbf-2,ric-8,gpr-1,fbf-1,F33H2.6,syp-2,hcp-4,npp-18,hcp-2,sgo-1,kbp-1,aspm-1,R08D7.1,scc-1,prg-1,rec-8,coh-3,cki-2,Y43E12A.3,wee-1.3,him-6,dcr-1,Y53C12B.1,zyg-9,imb-1,gpa-16,him-3,F13D12.5,mat-2,chk-2,htp-1,htp-2,cpb-1,htp-3,ooc-3,puf-8,duo-1,plk-1,sap-49,zyg-1	4.26973	1.38167e-12
	GOTERM_BP_FAT	GO:0000279~M phase	37	9.15913e-15	gpr-1,ric-8,fbf-2,F33H2.6,syp-2,hcp-4,npp-18,hcp-2,sgo-1,kbp-1,aspm-1,R08D7.1,scc-1,rec-8,coh-3,Y43E12A.3,wee-1.3,him-6,dcr-1,zyg-9,Y53C12B.1,imb-1,gpa-16,him-3,F13D12.5,mat-2,chk-2,htp-1,htp-2,cpb-1,htp-3,puf-8,duo-1,plk-1,sap-49,zyg-1	4.66293	2.9815e-12
	GOTERM_BP_FAT	GO:0007049~cell cycle	43	1.08605e-14	sas-6,fbf-2,ric-8,gpr-1,fbf-1,F33H2.6,syp-2,hcp-4,npp-18,hcp-2,sgo-1,kbp-1,aspm-1,R08D7.1,scc-1,prg-1,rec-8,coh-3,cki-2,Y43E12A.3,wee-1.3,lig-1,him-6,dcr-1,Y53C12B.1,zyg-9,imb-1,gpa-16,him-3,F13D12.5,mat-2,chk-2,htp-1,htp-2,cpb-1,htp-3,ooc-3,puf-8,duo-1,plk-1,sap-49,zyg-1	3.98607	2.37554e-12
	GOTERM_BP_FAT	GO:0022403~cell cycle phase	37	1.34606e-14	gpr-1,ric-8,fbf-2,F33H2.6,syp-2,hcp-4,npp-18,hcp-2,sgo-1,kbp-1,aspm-1,R08D7.1,scc-1,rec-8,coh-3,Y43E12A.3,wee-1.3,him-6,dcr-1,zyg-9,Y53C12B.1,imb-1,gpa-16,him-3,F13D12.5,mat-2,chk-2,htp-1,htp-2,cpb-1,htp-3,puf-8,duo-1,plk-1,sap-49,zyg-1	4.60583	2.1998e-12
	GOTERM_BP_FAT	GO:0051321~meiotic cell cycle	30	5.55497e-14	gpr-1,fbf-2,syp-2,F33H2.6,hcp-2,sgo-1,npp-18,aspm-1,R08D7.1,scc-1,coh-3,rec-8,Y43E12A.3,wee-1.3,him-6,dcr-1,zyg-9,Y53C12B.1,him-3,F13D12.5,mat-2,htp-1,chk-2,cpb-1,htp-3,puf-8,duo-1,plk-1,sap-49	5.5451	7.27196e-12
	GOTERM_BP_FAT	GO:0051327~M phase of meiotic cell cycle	29	1.47848e-13	gpr-1,fbf-2,syp-2,F33H2.6,hcp-2,sgo-1,npp-18,aspm-1,R08D7.1,scc-1,coh-3,rec-8,Y43E12A.3,wee-1.3,him-6,dcr-1,Y53C12B.1,him-3,F13D12.5,mat-2,htp-1,chk-2,cpb-1,htp-3,puf-8,duo-1,plk-1,sap-49	5.56254	1.61438e-11
	GOTERM_BP_FAT	GO:0007126~meiosis	28	8.78532e-13	gpr-1,fbf-2,syp-2,F33H2.6,hcp-2,sgo-1,npp-18,aspm-1,R08D7.1,scc-1,coh-3,rec-8,Y43E12A.3,him-6,dcr-1,Y53C12B.1,him-3,F13D12.5,mat-2,htp-1,chk-2,cpb-1,htp-3,puf-8,duo-1,plk-1,sap-49	5.40472	8.22044e-11
	GOTERM_BP_FAT	GO:0045132~meiotic chromosome segregation	24	5.70135e-12	fbf-2,him-6,gpr-1,Y53C12B.1,dcr-1,syp-2,F33H2.6,him-3,F13D12.5,npp-18,sgo-1,hcp-2,chk-2,htp-1,htp-3,scc-1,R08D7.1,rec-8,coh-3,Y43E12A.3,duo-1,plk-1,sap-49	5.99962	4.66796e-10
	GOTERM_BP_FAT	GO:0007059~chromosome segregation	26	7.2189e-12	gpr-1,fbf-2,hus-1,syp-2,F33H2.6,hcp-4,hcp-2,sgo-1,npp-18,R08D7.1,scc-1,coh-3,rec-8,Y43E12A.3,him-6,Y53C12B.1,dcr-1,him-3,F13D12.5,htp-1,chk-2,htp-3,duo-1,plk-1,sap-49	5.39421	5.25375e-10
	GOTERM_BP_FAT	GO:0009792~embryonic development ending in birth or egg hatching	133	1.19234e-09	ric-8,nex-3,gpr-1,ekl-1,C29E4.12,npp-12,btb-19,scc-1,D1043.1,Y39A1A.14,F09E5.2,mom-4,phb-2,nxf-2,imb-1,him-3,imb-3,T06D8.5,chk-2,Y23H5B.6,scpl-4,nos-2,rpb-2,mrps-18C,mrpl-40,kars-1,mdt-4,hus-1,gop-2,syp-2,K07C5.4,rod-1,jmjd-1.2,sys-1,npp-20,bir-2,acdh-13,emb-4,lin-37,Y39B6A.36,Y43E12A.3,rgs-10,wee-1.3,pitr-1,clu-1,F40F8.1,cdk-2,ifc-1,zim-3,smc-6,rfc-1,nol-1,T08A11.2,C55B7.3,col-184,pah-1,C55B7.11…	1.54288	7.80983e-08
	GOTERM_MF_FAT	GO:0003723~RNA binding	22	4.35868e-06	ife-5,fbf-2,B0024.11,nxf-2,dcr-1,fbf-1,trm-1,K01G5.5,smn-1,nol-1,hel-1,cpb-3,cpb-1,tut-1,T14B4.1,nos-2,puf-8,ZK418.9,ZK418.8,sap-49,prp-21	3.17996	0.00129805
	GOTERM_BP_FAT	GO:0003006~reproductive developmental process	52	5.24346e-06	fbf-2,fbf-1,aspm-1,scc-1,prg-1,C53H9.2,smg-4,mdt-9,K04C2.2,dcr-1,smn-1,ZK265.6,Y23H5B.6,nos-2,W04A4.5,Y65B4BR.8,sams-4,cdt-1,sas-6,gop-2,K07C5.4,ego-1,sys-1,F52B5.3,mes-2,kbp-1,R08D7.1,Y57A10A.27,C24H12.5,pitr-1,wee-1.3,usp-48,F56B3.4,W02A11.1,his-68,zyg-9,rpoa-2,orc-3,T08A11.2,hel-1,cdc-6,teg-4,cdt-2,puf-8,Y48B6A.1,csn-5,Y87G2A.1,C46A5.5,plk-1,sap-49,prp-21	1.90842	0.000312176
	GOTERM_BP_FAT	GO:0007127~meiosis I	7	1.5272e-05	him-6,scc-1,syp-2,rec-8,him-3,mat-2,htp-3	11.8604	0.000833256
	GOTERM_BP_FAT	GO:0040035~hermaphrodite genitalia development	44	2.29019e-05	sas-6,cdt-1,fbf-2,gop-2,K07C5.4,sys-1,F52B5.3,kbp-1,aspm-1,R08D7.1,scc-1,Y57A10A.27,C53H9.2,C24H12.5,smg-4,mdt-9,pitr-1,usp-48,K04C2.2,F56B3.4,W02A11.1,dcr-1,rpoa-2,zyg-9,his-68,T08A11.2,ZK265.6,orc-3,hel-1,cdc-6,Y23H5B.6,teg-4,cdt-2,Y48B6A.1,W04A4.5,Y87G2A.1,csn-5,Y65B4BR.8,C46A5.5,sams-4,plk-1,sap-49,prp-21	1.9448	0.00115325
	GOTERM_MF_FAT	GO:0070035~purine NTP-dependent helicase activity	11	2.35686e-05	Y67D2.6,him-6,dcr-1,Y50D7A.2,tag-51,ddx-19,Y39B6A.36,F52B5.3,hel-1,Y55F3BR.1,Y23H5B.6	5.51816	0.00350561
	GOTERM_MF_FAT	GO:0008026~ATP-dependent helicase activity	11	2.35686e-05	Y67D2.6,him-6,dcr-1,Y50D7A.2,tag-51,ddx-19,Y39B6A.36,F52B5.3,hel-1,Y55F3BR.1,Y23H5B.6	5.51816	0.00350561
	INTERPRO	IPR006570:SPK	8	2.46912e-05	T28A8.3,T28A8.6,set-24,Y57A10A.8,C16A11.4,CD4.8,Y97E10AR.4,Y97E10AR.3	8.93235	0.0136834
	GOTERM_BP_FAT	GO:0048806~genitalia development	44	2.82615e-05	sas-6,cdt-1,fbf-2,gop-2,K07C5.4,sys-1,F52B5.3,kbp-1,aspm-1,R08D7.1,scc-1,Y57A10A.27,C53H9.2,C24H12.5,smg-4,mdt-9,pitr-1,usp-48,K04C2.2,F56B3.4,W02A11.1,dcr-1,rpoa-2,zyg-9,his-68,T08A11.2,ZK265.6,orc-3,hel-1,cdc-6,Y23H5B.6,teg-4,cdt-2,Y48B6A.1,W04A4.5,Y87G2A.1,csn-5,Y65B4BR.8,C46A5.5,sams-4,plk-1,sap-49,prp-21	1.92804	0.00132138
	SMART	SM00583:SPK	8	3.2494e-05	T28A8.3,T28A8.6,set-24,Y57A10A.8,C16A11.4,CD4.8,Y97E10AR.4,Y97E10AR.3	8.43091	0.00327657
	GOTERM_BP_FAT	GO:0000278~mitotic cell cycle	16	4.43319e-05	ric-8,gpr-1,him-6,zyg-9,imb-1,gpa-16,him-3,hcp-4,hcp-2,mat-2,htp-1,kbp-1,htp-2,htp-3,ooc-3,plk-1	3.51057	0.001934
	GOTERM_MF_FAT	GO:0004386~helicase activity	12	5.44042e-05	Y67D2.6,him-6,pif-1,dcr-1,Y50D7A.2,tag-51,ddx-19,Y39B6A.36,F52B5.3,hel-1,Y55F3BR.1,Y23H5B.6	4.5483	0.00538972
	INTERPRO	IPR011989:Armadillo-like helical	9	5.47025e-05	fbf-2,fbf-1,zyg-9,imb-1,puf-8,imb-3,vha-18,W04A4.5,T08A11.2	6.63945	0.0151465
	GOTERM_BP_FAT	GO:0007548~sex differentiation	46	7.24812e-05	sas-6,cdt-1,fbf-2,gop-2,fbf-1,K07C5.4,sys-1,F52B5.3,kbp-1,aspm-1,R08D7.1,scc-1,Y57A10A.27,C53H9.2,C24H12.5,smg-4,mdt-9,pitr-1,usp-48,K04C2.2,F56B3.4,W02A11.1,dcr-1,rpoa-2,zyg-9,his-68,smn-1,T08A11.2,ZK265.6,orc-3,hel-1,cdc-6,Y23H5B.6,teg-4,cdt-2,Y48B6A.1,W04A4.5,csn-5,Y87G2A.1,Y65B4BR.8,C46A5.5,sams-4,plk-1,sap-49,prp-21	1.8196	0.00296291
	GOTERM_BP_FAT	GO:0006396~RNA processing	17	9.81383e-05	W02A11.1,B0024.11,Y53C12B.1,dcr-1,trm-1,K01G5.5,smn-1,nol-1,hel-1,tut-1,T14B4.1,Y39A1A.14,Y56A3A.11,Y48B6A.1,sap-49,prp-21	3.12329	0.00377425
	GOTERM_BP_FAT	GO:0007051~spindle organization	11	0.000104259	aspm-1,gpr-1,ric-8,zyg-9,imb-1,gpa-16,hcp-4,hcp-2,plk-1,kbp-1,zyg-1	4.65942	0.00378687
	INTERPRO	IPR003511:DNA-binding HORMA	4	0.000134346	him-3,htp-1,htp-2,htp-3	33.0497	0.0246804
	GOTERM_CC_FAT	GO:0043232~intracellular non-membrane-bounded organelle	23	0.000145328	sas-6,cec-6,gpr-1,ifc-1,his-68,smc-6,rfc-1,K01G5.5,sgo-1,T14B4.2,coh-4,cec-9,scc-1,Y39A1A.14,coh-3,cec-3,mrps-18C,Y48B6A.1,plk-1,sap-49,mua-6,mrpl-2,zyg-1	2.42959	0.0158601
	GOTERM_CC_FAT	GO:0043228~non-membrane-bounded organelle	23	0.000145328	sas-6,cec-6,gpr-1,ifc-1,his-68,smc-6,rfc-1,K01G5.5,sgo-1,T14B4.2,coh-4,cec-9,scc-1,Y39A1A.14,coh-3,cec-3,mrps-18C,Y48B6A.1,plk-1,sap-49,mua-6,mrpl-2,zyg-1	2.42959	0.0158601
	GOTERM_CC_FAT	GO:0005694~chromosome	10	0.000145951	cec-9,cec-6,scc-1,his-68,coh-3,smc-6,cec-3,rfc-1,sgo-1,coh-4	5.04592	0.00799577
	GOTERM_BP_FAT	GO:0000226~microtubule cytoskeleton organization	13	0.000149247	sas-6,ric-8,gpr-1,zyg-9,imb-1,gpa-16,hcp-4,hcp-2,kbp-1,aspm-1,ooc-3,plk-1,zyg-1	3.77595	0.00513225
	GOTERM_BP_FAT	GO:0051276~chromosome organization	15	0.000195656	psr-1,cec-6,him-6,hus-1,his-68,syp-2,him-3,F52B5.3,hcp-4,hcp-2,htp-3,cec-9,scc-1,cec-3,msh-6	3.24447	0.00638786
	INTERPRO	IPR014021:Helicase, superfamily 1 and 2, ATP-binding	9	0.000245391	Y67D2.6,him-6,dcr-1,tag-51,ddx-19,F52B5.3,hel-1,Y55F3BR.1,Y23H5B.6	5.38854	0.0336568
	INTERPRO	IPR014001:DEAD-like helicase, N-terminal	9	0.000271335	Y67D2.6,him-6,dcr-1,tag-51,ddx-19,F52B5.3,hel-1,Y55F3BR.1,Y23H5B.6	5.31156	0.0298311
	INTERPRO	IPR001650:DNA/RNA helicase, C-terminal	9	0.00029948	Y67D2.6,him-6,dcr-1,tag-51,ddx-19,F52B5.3,hel-1,Y55F3BR.1,Y23H5B.6	5.23675	0.0274714
	SMART	SM00487:DEXDc	9	0.000360883	Y67D2.6,him-6,dcr-1,tag-51,ddx-19,F52B5.3,hel-1,Y55F3BR.1,Y23H5B.6	5.01338	0.0180628
	SMART	SM00490:HELICc	9	0.000398094	Y67D2.6,him-6,dcr-1,tag-51,ddx-19,F52B5.3,hel-1,Y55F3BR.1,Y23H5B.6	4.94277	0.0133157
	GOTERM_BP_FAT	GO:0034660~ncRNA metabolic process	13	0.000448062	W02A11.1,kars-1,B0024.11,Y53C12B.1,trm-1,K01G5.5,nol-1,tut-1,Y39A1A.14,prg-1,Y56A3A.11,Y48B6A.1,yars-1	3.35996	0.0138811
	GOTERM_BP_FAT	GO:0006259~DNA metabolic process	15	0.000457064	him-6,hus-1,his-68,Y50D7A.2,tag-51,rfc-1,F52B5.3,xpc-1,htp-3,F08F8.4,rec-8,cec-3,msh-6,polk-1,lig-1	2.99001	0.0135189
	INTERPRO	IPR000357:HEAT	6	0.000494131	F54A3.2,zyg-9,imb-1,imb-3,W04A4.5,T08A11.2	8.8526	0.038633
	GOTERM_BP_FAT	GO:0034470~ncRNA processing	10	0.000634543	W02A11.1,B0024.11,Y53C12B.1,Y39A1A.14,trm-1,Y56A3A.11,Y48B6A.1,K01G5.5,nol-1,tut-1	4.12136	0.017914
	CHROMOSOME	I	90	0.000641779	W02D3.4,M04F3.5,pif-1,F57B10.4,ekl-1,F22D6.9,hcp-4,R119.1,Y39G10AL.1,npp-12,aspm-1,prg-1,W01A8.8,syp-4,C53H9.2,mus-101,F28A12.4,rsd-6,mom-4,Y71G12B.10,H05L14.2,imb-1,imb-3,smn-1,ZK265.6,F15D3.6,K11D2.5,cpb-3,Y23H5B.6,htp-3,Y47H9C.8,rcor-1,T22C1.5,T01H8.2,C17D12.7,W04A4.5,Y65B4BR.8,pdp-1,F02E9.7,tufm-2,cdt-1,Y51F10.3,C47B2.2,hus-1,F59A3.2,F33H2.6,ego-1,sys-1,F52B5.3,ugt-25,madf-6,rnf-1,T26E3.4,C41…	1.40539	0.00448381
	INTERPRO	IPR011545:DNA/RNA helicase, DEAD/DEAH box type, N-terminal	7	0.000695083	him-6,tag-51,ddx-19,F52B5.3,hel-1,Y55F3BR.1,Y23H5B.6	6.42633	0.0473416
	GOTERM_BP_FAT	GO:0007052~mitotic spindle organization	9	0.000851658	gpr-1,ric-8,zyg-9,imb-1,gpa-16,hcp-4,hcp-2,plk-1,kbp-1	4.42714	0.0229848
	GOTERM_BP_FAT	GO:0007067~mitosis	9	0.00105401	gpr-1,him-6,him-3,hcp-4,mat-2,hcp-2,htp-1,htp-2,htp-3	4.28879	0.0272514
	GOTERM_BP_FAT	GO:0000280~nuclear division	9	0.00116868	gpr-1,him-6,him-3,hcp-4,mat-2,hcp-2,htp-1,htp-2,htp-3	4.22281	0.0290293
	GOTERM_BP_FAT	GO:0000087~M phase of mitotic cell cycle	9	0.00116868	gpr-1,him-6,him-3,hcp-4,mat-2,hcp-2,htp-1,htp-2,htp-3	4.22281	0.0290293
	GOTERM_BP_FAT	GO:0048285~organelle fission	9	0.00129309	gpr-1,him-6,him-3,hcp-4,mat-2,hcp-2,htp-1,htp-2,htp-3	4.15883	0.0309021
	GOTERM_BP_FAT	GO:0010608~posttranscriptional regulation of gene expression	8	0.00155807	ife-5,fbf-2,dcr-1,fbf-1,ego-1,puf-8,mut-7,cpb-1	4.60348	0.035819
	GOTERM_BP_FAT	GO:0040010~positive regulation of growth rate	77	0.00210295	C55F2.1,K10D2.5,W06E11.1,aspm-1,C53H9.2,wip-1,mdt-9,F09E5.2,K04C2.2,phb-2,dcr-1,F38A1.8,Y50D7A.2,imb-3,smn-1,T06D8.5,ZK265.6,F15D3.6,Y41C4A.9,cpb-3,T14B4.2,Y23H5B.6,rpb-2,mrps-18C,W04A4.5,cua-1,F56C9.11,sams-4,pdp-1,yars-1,tufm-2,mrpl-40,kars-1,gop-2,K07C5.4,ego-1,sys-1,K11G9.2,K01G5.5,F52B5.3,npp-20,F52B11.2,acdh-13,Y55F3BR.1,kbp-1,W03F9.2,JC8.5,emb-4,mrpl-46,lin-37,Y57A10A.27,T26E3.4,Y39B6A.36,…	1.36294	0.046435
	GOTERM_BP_FAT	GO:0040009~regulation of growth rate	77	0.00213781	C55F2.1,K10D2.5,W06E11.1,aspm-1,C53H9.2,wip-1,mdt-9,F09E5.2,K04C2.2,phb-2,dcr-1,F38A1.8,Y50D7A.2,imb-3,smn-1,T06D8.5,ZK265.6,F15D3.6,Y41C4A.9,cpb-3,T14B4.2,Y23H5B.6,rpb-2,mrps-18C,W04A4.5,cua-1,F56C9.11,sams-4,pdp-1,yars-1,tufm-2,mrpl-40,kars-1,gop-2,K07C5.4,ego-1,sys-1,K11G9.2,K01G5.5,F52B5.3,npp-20,F52B11.2,acdh-13,Y55F3BR.1,kbp-1,W03F9.2,JC8.5,emb-4,mrpl-46,lin-37,Y57A10A.27,T26E3.4,Y39B6A.36,…	1.36215	0.0456506
	CHROMOSOME	III	80	0.00454054	hrde-1,nex-3,gpr-1,K10D2.5,H14E04.2,scav-2,T28A8.6,tag-51,W06E11.1,prdx-3,C29E4.12,pgl-2,K11H3.4,acbp-5,R02F2.9,mut-7,sdz-21,Y39A1A.14,col-96,wip-1,C28A5.2,fmo-3,T10F2.2,C28H8.4,Y66D12A.19,K04C2.2,taf-7.2,dcr-1,Y50D7A.2,spp-1,C38D4.1,C38C10.2,Y50D7A.3,Y41C4A.9,cpb-1,C26E6.12,F58A4.2,rpb-2,mrps-18C,cua-1,ZK418.9,F56C9.11,ZK418.8,pdp-1,F44E2.10,F56C9.6,mrpl-40,gop-2,K01G5.5,F52B5.3,T04A8.8,F23F12.1…	1.34582	0.0158019

## Sheet: Motif
Base	A	C	G	T
Motif1:	Cluster 1	Consensus: ACGTGA	MAPscore: 11.643143
Matrix:
1	0.918976	0.030024	0.021301	0.0297
2	0.130242	0.726937	0.060783	0.082037
3	0.068723	0.042419	0.815084	0.073773
4	0.037045	0.005691	0.025892	0.931371
5	0.034291	0.070884	0.874308	0.020518
6	0.838174	0.014873	0.081902	0.06505
Motif3:	Cluster 2	Consensus: ACGTGA	MAPscore: 12.801479
Matrix:
1	0.886575	0.042025	0.02924	0.04216
2	0.088943	0.822803	0.044931	0.043323
3	0.038092	0.02953	0.858835	0.073542
4	0.040998	0.005994	0.01442	0.938588
5	0.061338	0.048999	0.860869	0.028794
6	0.777899	0.038538	0.107695	0.075867
Motif1:	Cluster 5	Consensus: TGATAAS	MAPscore: 11.220629
Matrix:
1	0.037906	0.016085	0.003074	0.942935
2	0.037906	0.03488	0.88497	0.042243
3	0.955946	0.008857	0.01464	0.020558
4	0.076941	0.027651	0.008857	0.886551
5	0.921249	0.02476	0.031988	0.022003
6	0.927032	0.007411	0.01464	0.050918
7	0.066821	0.344267	0.500406	0.088507
Motif1:	Cluster 7	Consensus: TGATAAS	MAPscore: 11.056107
Matrix:
1	0.038123	0.008202	0.002474	0.951201
2	0.017502	0.020804	0.952212	0.009482
3	0.962658	0.016221	0.003619	0.017502
4	0.13894	0.055173	0.041425	0.764461
5	0.874443	0.034552	0.075795	0.015211
6	0.915686	0.004765	0.026532	0.053017
7	0.099988	0.391992	0.449274	0.058745

## Sheet: EASE
Cluster	Gene Category	System	Counts	EASE score	Bonferroni	Supporting genes
1	Male; Kim; 2001	Kim Mounts	126	3.43032e-32	6.04e-30	B0511.11, Y50E8A.2, F26A1.4, elo-4, Y43F8C.3, dhhc-5, ZK546.7, F25B3.4, F10E9.2, F08G12.5, F36D1.6, Y50E8A.6, R05H10.1, twk-6, scl-5, C25E10.8, osta-1, coel-1, Y51H7C.8, W04E12.5, F47B8.2, K07F5.8, K07F5.6, Y66A7A.4, srp-10, srp-9, C10C5.4, C10C5.5, F15H9.1, far-6, W02A2.4, fbxb-36, Y38F1A.7, F41G3.5, cyp-34A4, W06F12.3, Y50E8A.12, ZK1251.3, clec-64, K01A2.10, F28A10.1, F28A10.4, F46A8.9, dhhc-13…
	>=2 up after 8 h infection with S. aureus; Irazoqui; 2010	Pathogen	23	1.62364e-08	2.86e-06	D1086.5, T22F3.11, C46H11.2, hil-1, C10C5.5, cyp-34A4, C33A12.4, K01A2.10, F46C5.1, sodh-1, F41G4.8, F49H6.13, ZC443.4, glc-1, R07C12.1, best-24, C23H4.6, F10D7.3, ins-11, T12A7.6, C35C5.8, comt-4, C34C6.7
	Regulated UP_Bt toxin,Cry5B; Huffman; 2004	Chemicalexposure-otherStress	32	5.2214e-08	9.19e-06	Y53H1B.2, ttr-5, ZK896.5, nhr-231, C25E10.8, C42D4.13, ttm-1, Y37D8A.16, far-6, F37H8.3, R08H2.8, dhhc-10, thn-1, srt-22, F56D5.6, cyp-33C8, sodh-1, C50B8.4, sma-1, R07C12.1, scrm-4, C31B8.4, R10H1.1, tag-196, F35E12.9, F52B11.5, F15A8.6, zip-2, sto-1, Y43F8B.9, C34C6.7, C42D4.1
	upregulated by tert-butyl hydrogen peroxide (SKN-1-independent); Oliveira; 2009	Chemicalexposure-otherStress	24	6.3476e-08	1.12e-05	Y73C8B.1, nhr-231, R05H10.1, F47B8.2, dhhc-10, K08D9.4, nhr-206, cyp-13A1, R10H1.1, K03H1.5, D2063.1, Y69H2.10, F42C5.4, cyp-33C4, F15A8.6, gem-4, F15E6.3, sto-1, K03A11.5, ugt-4, T12A7.6, comt-4, atg-2, C34C6.7
	Germline; Kim; 2001	Kim Mounts	70	2.83849e-07	5e-05	B0511.11, C04E6.4, fbxa-224, Y50E8A.2, ZK546.7, F25B3.4, F10E9.2, ZK1098.6, fog-3, osta-1, F26A1.3, tsp-18, K07F5.8, K07F5.6, M70.3, F15H9.1, fbxb-36, F41G3.5, W06F12.3, F28A10.1, F28A10.4, F13H8.8, K09C6.1, D2024.1, K09C6.2, elo-7, F56H6.6, W03F8.2, F26F12.2, T15H9.4, C55C2.3, ferl-1, clec-155, wht-6, C28C12.1, Y116A8A.2, Y45F10B.2, W03A5.1, sams-5, C10G11.1, C29F5.3, M05B5.3, F20D6.1, K12B6.2, …
	Regulated UP_>2fold,Dauer/[Dauer+12hrs]; McElwee; 2004	Development-Dauer-Aging	54	1.15128e-06	0.000203	C28F5.4, D1086.5, ttr-5, F08G12.5, T01D3.3, T22F3.11, ncx-9, R05H10.1, F59E11.7, C25E10.8, coel-1, F47B8.2, btb-21, Y37H2C.1, F37H8.3, T28A11.2, C33A12.4, F46A8.7, dod-6, acs-7, nlp-8, dpf-6, M05D6.3, ZC443.4, ttr-4, twk-7, F22B7.9, flp-13, B0507.8, C31B8.4, R10H1.1, tag-196, ikb-1, F44D12.8, F09F7.7, Y44A6C.1, F11A5.9, C17B7.4, pho-6, Y4C6B.3, flp-21, F15A8.6, F21C3.7, cyp-33C3, F13H6.5, Y6E2A.4…
	lin35_Upregulated; Kirienko; 2007	Mutant	32	6.86305e-06	0.00121	B0507.10, col-176, bath-46, C08F11.7, ZK896.5, B0284.1, T22F3.11, F59E11.7, C25E10.8, Y34F4.4, F47B8.2, C36C5.12, C36C5.15, F37H8.3, cyp-34A4, clec-64, F46C5.1, sodh-1, W07B8.4, glc-1, R07C12.1, Y9C9A.1, B0507.8, ZK896.1, C31B8.4, C09G5.7, F11A5.9, F52B11.5, F01D4.8, gem-4, Y43F8B.9, C35C5.8
	mxl-3 targets; Grove; 2009	Transcription Factor targets	66	3.58493e-06	0.00426	C04E6.4, Y50E8A.2, C08F11.7, dhhc-5, F36D1.6, fbxa-218, Y51H7C.8, R05D7.2, Y66A7A.4, fbxb-36, F56H1.3, gly-14, Y39B6A.25, Y50E8A.12, F46A8.6, D2024.1, C08F11.14, sodh-1, Y73F8A.20, F23C8.7, Y52D5A.2, Y52D5A.1, sfxn-1.3, F36A4.3, C55C2.3, ferl-1, sma-1, T26H5.4, Y53G8B.3, F08F3.8, C29F5.3, F07D3.3, poml-4, Y116A8A.6, Y116A8A.4, ZK930.5, D2063.1, irld-57, Y23H5A.4, F19B6.3, mltn-1, fbxa-201, alh-5,…
	Cadmium up; Cui; 2007	Chemicalexposure-otherStress	20	3.13826e-05	0.00552	B0507.10, bath-46, B0284.2, cyp-13A11, ttm-1, thn-1, nhr-206, F22B7.9, Y9C9A.1, B0507.8, C17H1.4, C31B8.4, F49H6.5, alh-5, cyp-33C4, hsp-16.11, thn-5, T28A11.19, F53H2.1, comt-4
	mdl-1 and mxl-1 targets; Grove; 2009	Transcription Factor targets	169	2.56358e-05	0.0305	C04E6.4, dct-8, Y50E8A.2, Y53H1B.2, col-176, C08F11.7, Y73B6BL.36, rncs-1, dhhc-5, C01G12.13, ZK546.7, C33G8.2, Y73C8B.1, F25B3.4, B0284.2, snf-4, T10B5.2, F36D1.6, scl-5, Y102A11A.2, coel-1, fbxa-218, F47H4.12, Y51H7C.8, R05D7.2, Y66A7A.4, Y37D8A.16, fbxb-36, F56H1.3, gly-14, Y82E9BR.23, T28A11.2, Y39B6A.25, W06F12.3, T09E11.11, Y50E8A.12, C33A12.4, ZK1251.3, col-95, srj-14, R102.7, fbxc-23, C18…
	up osm-11; Rohlfing; 2010	Osmotic stress	22	0.000253424	0.0446	sulp-2, Y37D8A.16, F37H8.3, T09E11.11, K01A2.10, wrt-10, dod-6, sodh-1, lpr-3, nlp-31, F22B7.9, tag-196, alh-5, Y4C6B.3, F10D7.3, F01D4.8, prx-11, M28.4, sto-1, noah-1, M03A1.8, C42D4.1
2	Male; Kim; 2001	Kim Mounts	382	9.39555e-206	1.57e-203	F44D12.8, Y73B6A.1, K08F4.5, ZK484.5, K01D12.15, acp-3, C14C10.1, Y65B4A.9, nspd-1, rnh-1.1, B0207.7, moa-1, K03H1.12, F10G8.2, R07E5.6, F32B4.2, Y38H8A.3, F46A9.1, Y106G6D.3, T04F3.3, Y43F8C.9, Y43F8C.5, C01G5.3, ssp-16, R07C3.13, C01G10.14, nspd-9, C18H7.4, ZK507.3, ssp-34, F56F4.3, T08B2.12, C17F3.3, B0379.7, Y49F6B.8, gipc-1, clec-175, R08C7.8, Y69E1A.4, sss-2, C09H10.9, T08B6.4, C24D10.1, R1…
	up dpy-10; Rohlfing; 2010	Osmotic stress	403	7.05521e-174	1.18e-171	F44D12.8, msp-38, K08F4.5, ZK484.7, ZK484.5, K01D12.15, mpz-4, C14C10.1, nspd-1, rnh-1.1, B0207.7, C35E7.9, R07E5.6, F52H3.6, F32B4.2, Y38H8A.3, F46A9.1, Y106G6D.3, Y43F8C.5, ssp-16, T27A3.5, msp-152, F29B9.7, ZK354.8, basl-1, C18H7.4, ZK507.3, C50F4.10, C50D2.3, ssp-34, F40G12.10, T08B2.12, B0379.7, nkb-2, Y49F6B.8, gipc-1, sss-2, T08B6.4, nspd-6, C24D10.1, F53B6.7, msp-57, msp-53, C17H12.3, K07…
	up dpy-9; Rohlfing; 2010	Osmotic stress	373	5.44714e-162	9.1e-160	F44D12.8, msp-38, K08F4.5, ZK484.5, K01D12.15, C14C10.1, nspd-1, rnh-1.1, B0207.7, C35E7.9, R07E5.6, F52H3.6, F32B4.2, Y38H8A.3, F46A9.1, Y106G6D.3, Y43F8C.5, ssp-16, T27A3.5, msp-152, nspd-9, F29B9.7, ZK354.8, basl-1, C18H7.4, ZK507.3, C50F4.10, C50D2.3, ssp-34, F40G12.10, T08B2.12, B0379.7, nkb-2, Y49F6B.8, gipc-1, sss-2, T08B6.4, nspd-6, C24D10.1, F53B6.7, msp-57, msp-53, C17H12.3, T05A7.6, ss…
	Germline; Kim; 2001	Kim Mounts	325	1.20423e-157	2.01e-155	F44D12.8, msp-38, K08F4.5, ZK484.7, ZK484.5, acp-3, mpz-4, C04E6.5, C14C10.1, nspd-1, rnh-1.1, B0207.7, moa-1, C35E7.9, F52H3.6, Y38H8A.3, F46A9.2, F46A9.1, Y106G6D.3, T04F3.3, C01G5.3, ZK795.2, ssp-16, T27A3.5, T27A3.4, C01G10.14, ZK354.8, basl-1, C18H7.4, C50F4.10, C50D2.3, ssp-34, F56F4.3, F40G12.10, T08B2.12, C17F3.3, B0379.7, gipc-1, R08C7.5, clec-175, R08C7.8, sss-2, C09H10.9, T08B6.4, C24D…
	gene down regulated in TF zip-2 RNAi on OP50; Estes; 2010	Mutant	113	7.99265e-90	1.33e-87	hrg-2, mpz-4, C14C10.1, C35E7.9, clec-73, F52H3.6, Y38H8A.3, Y43F8C.5, ZK795.2, ssp-16, T27A3.4, basl-1, ssp-34, gipc-1, sss-2, T08B6.4, R13H9.5, sss-1, C33F10.1, clec-123, Y39B6A.30, Y59E9AL.6, ZK938.1, ZK1248.5, kin-24, W09D6.4, C43E11.5, Y43F8A.2, F47B3.7, F07A5.2, nlp-25, F40H6.1, F47B3.4, C15C6.2, sst-20, C45G9.4, T13F2.9, T10E9.4, K11C4.1, F10G8.1, F13A7.7, ssq-4, T28H11.7, F36A4.4, snf-2, …
	up osm-8; Rohlfing; 2010	Osmotic stress	199	3.38697e-82	5.66e-80	msp-38, ZK484.5, K01D12.15, C14C10.1, nspd-1, F52H3.6, Y38H8A.3, Y43F8C.5, ssp-16, T27A3.5, msp-152, C50D2.3, ssp-34, T08B2.12, nkb-2, gipc-1, sss-2, T08B6.4, nspd-6, msp-57, msp-53, C17H12.3, sss-1, C33F10.1, msp-77, C28C12.11, clec-123, C03C11.1, catp-4, rmd-3, sqt-2, Y59E9AL.6, ZK938.1, ZK1248.5, ant-1.4, nspd-2, msp-56, msp-10, msp-81, ssq-1, ZK622.1, C43E11.5, D1081.12, F35B3.4, sqt-1, spe-1…
	Regulated DOWN_>2fold,P<0.005,Day4/Day3,Aging; Lund; 2002	Development-Dauer-Aging	121	9.09813e-73	1.52e-70	K08F4.5, ZK484.5, nspd-1, K03H1.12, Y106G6D.3, T04F3.3, Y43F8C.9, ssp-16, F29B9.7, C50F4.10, C50D2.3, ssp-34, T08B2.12, gipc-1, sss-2, R13H9.5, sss-1, F55D12.6, rmd-3, ZK938.1, mpz-3, nspd-2, msp-56, msp-10, msp-81, ssq-1, ZC317.6, W03G1.2, R09E10.6, F40H6.1, htas-1, msp-76, Y57A10B.7, dct-9, Y51A2B.6, K05F1.9, C08F11.10, F44F4.10, C48E7.7, K01D12.7, irld-8, T13F2.9, F49F1.12, F36A2.11, K01H12.4,…
	down after Organophosphorus pesticide chlorpyrifos; Vinuela; 2010	Chemicalexposure-otherStress	126	2.59168e-70	4.33e-68	msp-38, ZK484.5, K01D12.15, nspd-1, F32B4.2, Y38H8A.3, Y43F8C.9, ssp-16, T27A3.4, R07C3.13, nspd-9, C50D2.3, ssp-34, T08B2.12, gipc-1, sss-2, T08B6.4, R13H9.5, sss-1, C33F10.1, Y53F4B.11, clec-123, catp-4, F55D12.6, rmd-3, ZK938.1, nspd-2, msp-56, Y69A2AR.19, C34G6.3, W09D6.4, Y73F8A.14, F36A2.12, nspa-5, R09E10.6, htas-1, msp-76, Y41C4A.18, dct-9, C36F7.5, C15C6.2, msp-142, F44F4.10, C48E7.7, ms…
	Osmotically up-regulated gene 15min; Rohlfing; 2010	Osmotic stress	61	1.75929e-41	2.94e-39	msp-38, nspd-1, msp-152, T08B2.12, gipc-1, nspd-6, msp-57, msp-53, C33F10.1, msp-77, rmd-3, nspd-2, msp-56, msp-10, msp-81, ssq-1, R09E10.6, msp-76, C15C6.2, acdh-8, msp-142, msd-4, C45G9.4, T13F2.9, F10G8.1, ssq-4, ssq-2, msp-33, D2062.6, F27C1.1, Y59E9AL.3, msp-19, msp-3, msp-49, msp-50, msp-55, msp-40, C34D4.3, msp-79, msp-78, nspd-4, C04F12.7, Y69E1A.2, msp-74, msp-59, C04G2.9, Y69E1A.1, gsp-…
	over-expressed genes in rrf-3(pk1426) and eri-1(mg366) mutants vs. N2; Asikainen; 2007	Mutant	40	9.64209e-33	1.61e-30	ZK484.7, K01D12.15, C35E7.9, ssp-16, ssp-34, C24D10.1, C33F10.8, kin-24, F56F3.4, B0218.5, ZK666.8, C25A8.5, ZK1010.5, F53C3.1, ZC581.7, Y38H8A.4, Y39E4B.11, T16G12.7, F59A6.2, E03H12.7, C49C8.1, irld-3, F31E8.5, F09C12.8, C54G4.3, T22B3.2, F58D5.7, W01B6.2, cbs-2, C04G2.8, F07F6.1, C39H7.1, nspd-5, Y38H6C.15, ZK354.6, F58D2.2, Y95B8A.4, irld-14, pph-2, T21G5.4
	Germline-enriched_mRNA-tag; Pauli; 2006	Tissue-specific	142	9.55436e-32	1.6e-29	F44D12.8, ZK484.7, mpz-4, C04E6.5, B0207.7, moa-1, T04F3.3, C01G5.3, C01G5.4, ZK795.2, C18H7.4, C50F4.10, C50D2.3, C17F3.3, C44B9.2, R08C7.5, R08C7.8, H04J21.1, T05A7.6, C28C12.11, C46H11.6, B0496.6, F36G9.13, mpz-3, K08E4.7, ttr-9, ZK622.1, H05L14.1, Y44A6D.5, B0207.11, W03G1.2, B0218.7, B0218.5, nep-8, W03F11.4, spe-8, tag-344, M117.4, F44F4.10, ZK666.8, F20H11.4, T21G5.1, F42G8.8, ZK673.6, wht…
	Protein phosphatase; Kim; 2001	Kim Mounts	41	2.00668e-27	3.35e-25	ZK484.7, F52H3.6, T04F3.3, T27A3.5, ZK354.8, R08C7.8, Y69E1A.4, C17H12.3, ZK938.1, F54F12.1, F47B3.7, C33H5.16, ZK1251.5, R03D7.8, F20H11.4, M04G7.2, F42G8.8, F55H12.5, F10G8.1, T28F4.3, K09F6.3, F20D6.6, Y40H4A.2, F36H1.3, T22C1.8, C27B7.6, F23B12.1, C34D4.2, Y57G11C.6, F26B1.5, F58G1.3, gsp-3, M05B5.1, F38H4.4, C17H12.5, C09H5.7, C15H7.3, F49E11.7, F55F8.7, C06A1.3, C47A4.3
	Osmotically down-regulated gene 6h; Rohlfing; 2010	Osmotic stress	34	1.93046e-23	3.22e-21	msp-38, nspd-1, msp-152, nspd-6, msp-57, msp-53, msp-77, nspd-2, msp-56, msp-10, msp-81, msp-76, msd-4, msp-33, Y59E9AL.3, msp-19, msp-3, msp-49, msp-50, msp-55, msp-40, msp-79, msp-78, nspd-4, msp-74, msp-59, msp-64, msd-2, msp-65, msp-51, msp-45, F58A6.9, msp-36, F56C3.9
	Osmotically up-regulated gene 1Generation; Rohlfing; 2010	Osmotic stress	36	2.99141e-19	5e-17	msp-38, msp-152, nspd-6, msp-57, msp-53, C33F10.1, msp-77, nspd-2, msp-56, msp-10, msp-81, R09E10.6, msp-76, C15C6.2, msp-142, ssq-2, msp-33, F27C1.1, Y59E9AL.3, msp-19, msp-3, msp-49, msp-55, msp-40, msp-79, msp-78, Y69E1A.2, C04G2.9, msp-64, nspd-5, gipc-2, msp-65, clec-50, msp-45, F58A6.9, msp-36
	Protein kinase; Kim; 2001	Kim Mounts	60	2.72989e-18	4.56e-16	B0207.7, Y38H8A.3, C18H7.4, ZK507.3, C50F4.10, R13H9.5, T05A7.6, Y39G8C.2, kin-24, ZK622.1, H05L14.1, T15B12.2, B0218.5, ZK596.2, spe-8, T11F8.4, tag-344, C49C3.2, ZK666.8, T21G5.1, frk-1, K11C4.1, W02B12.12, C25A8.5, gska-3, T05C12.1, F53C3.1, ZC581.2, ZC581.7, Y38H8A.4, C34F11.5, F33D11.7, C09B9.4, kin-26, T06C10.3, F59A6.4, C49C8.1, Y69E1A.3, C55C3.4, C04G2.2, C27D8.1, R11E3.1, ZK593.9, W01B6.…
	mxl-3 targets; Grove; 2009	Transcription Factor targets	123	6.36779e-16	7.3e-13	K08F4.5, ZK484.7, T04F3.3, T08H10.3, F56F4.3, C44B9.2, Y39B6A.18, T08B6.4, R13H9.5, K02F6.3, F14F7.4, F55D12.6, C30G7.3, Y39B6A.31, Y54E2A.9, ZK1248.5, ant-1.4, Y69A2AR.19, W09D6.4, F28E10.4, dod-23, Y113G7C.1, M70.1, R03D7.8, Y57A10B.7, W03F11.4, C36F7.5, msp-142, Y57G7A.6, oac-19, F44F4.10, ZK666.8, Y71G12B.27, K01D12.7, T08G3.4, wht-4, cysl-4, F49F1.12, Y39F10A.3, T10E9.4, C36E6.8, K11C4.1, F1…
	Osmotically up-regulated gene 1h; Rohlfing; 2010	Osmotic stress	30	6.52381e-14	1.09e-11	msp-152, C33F10.1, nspd-2, msp-56, msp-81, nlp-25, msp-76, C15C6.2, msp-142, msp-33, F27C1.1, Y59E9AL.3, msp-3, msp-49, msp-50, msp-79, msp-78, C04F12.7, Y69E1A.2, C04G2.9, gsp-3, msp-64, C39H7.1, nspd-5, msd-2, gipc-2, clec-50, msp-45, F58A6.9, msp-36
	>=2 down from D6 to D10 ub daf-2; Halaschek-Wiener; 2005	DAF Insulin food	12	8.94078e-13	1.49e-10	msp-38, msp-152, ssq-1, msp-142, ssq-4, ssq-2, msp-33, msp-3, msp-40, msp-64, msp-45, ssq-3
	down after Organophosphorus pesticide diazinon; Vinuela; 2010	Chemicalexposure-otherStress	29	2.20793e-12	3.69e-10	nspd-1, F10G8.2, R07C3.13, T08B2.12, gipc-1, sss-2, sss-1, rmd-3, nspd-2, W09D6.4, spe-11, nspa-5, W03G1.2, R09E10.6, F07A5.2, C48E7.7, msd-4, T13F2.9, dao-4, T28H11.7, D2062.6, F27C1.1, ssp-31, msp-50, cdh-5, nspd-5, ZC477.7, nspd-10, R10E4.7
	hlh-30 targets; Grove; 2009	Transcription Factor targets	54	5.35632e-11	6.14e-08	hrg-2, K03H1.12, C01G5.4, F56F4.3, Y39B6A.18, T08B6.4, msp-57, Y39B6A.30, Y54E2A.9, ant-1.4, C43E11.5, clec-117, Y54F10BM.3, dod-23, Y113G7C.1, Y57A10B.7, spe-8, F44F4.10, Y71G12B.27, T08G3.4, cysl-4, K11C4.1, ant-1.3, Y105C5B.18, F36H12.4, T05F1.8, msp-55, C50F2.5, C47E8.1, C49C8.1, F54D1.1, Y69E1A.2, R01H2.2, C15H11.1, F46F5.6, C50C3.2, F42A9.3, F42A9.7, cbs-2, B0393.4, nspd-5, F11G11.4, spe-12…
	>=2 down from D1 to D10 ub daf-2; Halaschek-Wiener; 2005	DAF Insulin food	12	3.9441e-09	6.59e-07	msp-38, msp-152, ssq-1, msp-142, ssq-4, ssq-2, msp-33, msp-3, msp-40, msp-64, msp-45, ssq-3
	mdl-1 and mxl-1 targets; Grove; 2009	Transcription Factor targets	267	4.67902e-08	5.37e-05	F44D12.8, F22G12.1, K08F4.5, ZK484.7, hrg-2, mpz-4, moa-1, K03H1.12, oac-5, Y71G12B.3, F46A9.2, F46A9.1, T04F3.3, Y43F8C.5, C01G5.4, R04B5.1, T08H10.3, F56F4.3, F40G12.10, C44B9.2, B0379.7, Y39B6A.18, R08C7.5, Y69E1A.4, sss-2, T08B6.4, msp-57, R13H9.5, F35E2.5, C17H1.7, H04J21.1, T05A7.6, C33F10.8, decr-1.2, C03C11.1, K02F6.3, F14F7.4, F55D12.6, F26D2.10, C46H11.6, C09F9.1, Y18H1A.10, C30G7.3, Y3…
	>=2 down from D1 to D6 ub daf-2; Halaschek-Wiener; 2005	DAF Insulin food	12	4.0638e-07	6.79e-05	msp-38, msp-152, ssq-1, msp-142, ssq-4, ssq-2, msp-33, msp-3, msp-40, msp-64, msp-45, ssq-3
	down after Organophosphorus pesticide chlorpyrifos + diazinon; Vinuela; 2010	Chemicalexposure-otherStress	13	5.12555e-05	0.00856	ZK484.5, T08B2.12, sss-2, sss-1, dct-9, msp-142, C48E7.7, msd-4, T13F2.9, D2062.6, T23F11.2, T23B3.5, nspd-10
	Mixed stage[Dauer exclusive]_SAGE tag; Jones; 2001	Development-Dauer-Aging	44	6.36988e-05	0.0106	F46A9.1, col-128, nspd-9, C18H7.4, gipc-1, sss-2, sqt-2, ZK1248.5, F56F3.4, R09E10.6, F07A5.2, ZK1037.6, msd-4, dpy-8, tbx-34, K07A1.5, F58E6.5, F27C1.1, gska-3, F53C3.1, F36H12.5, C27B7.6, C36H8.1, C38C3.3, Y106G6H.13, R07E5.15, C27D8.1, R11E3.1, F26B1.5, gsp-3, col-17, C39H7.1, gipc-2, Y47D3A.13, Y39A1A.2, ora-1, C05B5.2, F36D3.4, clec-50, F58A6.5, F58A6.9, F32B5.4, B0252.5, F21H7.5
3	Ortholog_Worm,Fly; McCarroll; 2004	Other	402	9.30934e-26	1.89e-23	T08A11.1, dpff-1, ppfr-4, trap-1, F52C12.4, ads-1, hpd-1, vha-3, praf-3, memb-1, gpi-1, tftc-5, T02C12.2, tpi-1, aps-2, stau-1, rpn-8, ehbp-1, C50D2.5, snx-6, D2092.4, vha-8, eif-3.C, dpy-23, cyh-1, vps-16, ZK546.2, hlh-2, nuo-1, Y16B4A.2, mrpl-11, F46H5.3, F08G12.2, unc-115, ife-4, vit-5, T10C6.5, kin-3, B0205.6, rnp-3, copb-1, K07H8.2, ncl-1, ppk-1, cct-7, cyp-13A12, vha-12, elo-3, C44B7.7, ubl…
	Age-Regulated Genes; Budovskaya; 2008	Development-Dauer-Aging	156	2.18753e-19	4.44e-17	cdr-6, F57F5.1, daf-36, R193.2, col-68, acl-1, elo-5, Y69E1A.5, F46H5.3, T10B5.7, vit-5, spp-3, F49C12.7, vha-12, F02H6.2, R09H10.3, M02D8.1, T15B7.1, col-141, ZK1058.9, smd-1, fat-7, F38E9.5, hacd-1, lipl-5, F28C6.1, cyp-25A2, nstp-2, tag-18, ftn-2, tre-3, scav-6, Y39A1A.22, clec-52, Y41C4A.11, flh-3, col-120, skr-13, btb-6, T18D3.6, col-180, col-43, col-154, R07E3.4, T25B9.1, cnc-8, F38B2.4, K1…
	Regulated DOWN_>2fold,Dauer/[Dauer+12hrs]; McElwee; 2004	Development-Dauer-Aging	164	3.03996e-19	6.17e-17	mec-5, F57F5.1, C35D10.13, daf-36, aps-2, col-68, D2092.4, F52A8.1, grd-14, F10E9.4, mrpl-11, ost-1, rnp-2, spp-3, abu-11, C18B12.6, C44B7.7, M02D8.1, F42A10.5, T15B7.1, col-141, smd-1, tag-170, F53F1.4, K12H4.5, hpo-21, pqn-74, clec-53, odr-4, C34B2.10, tsp-10, hke-4.2, Y57G11C.15, dnj-21, dpy-18, K02G10.5, M106.7, clec-52, tni-1, col-120, col-180, C03H12.1, col-43, col-154, F59B2.2, fipr-21, cn…
	ELT-3 L1 Targets; Niu; 2011	Transcription Factor targets	171	4.53246e-19	6.04e-16	ttr-59, trap-1, hpd-1, K09E2.3, F27C1.2, ttr-31, anmt-2, Y57E12AL.6, F09G2.2, gsp-1, T01C8.2, mel-26, let-805, tag-96, F42A10.5, pyk-2, W09C5.8, Y24D9A.8, F28B3.5, gcn-1, Y111B2A.19, F21D5.7, pbs-2, cyp-25A2, lsm-6, atp-2, ftn-2, K08F9.4, odr-4, Y41D4A.6, Y57G11C.15, dpy-18, mca-1, F02E9.1, Y71F9AL.9, act-1, mrpl-34, C48E7.1, R07E3.4, C54E4.5, T25B9.1, fipr-21, nap-1, dad-1, pqn-27, lon-1, lpin-1…
	Regulated DOWN_Bt toxin,Cry5B; Huffman; 2004	Chemicalexposure-otherStress	82	2.24381e-16	4.55e-14	cdr-6, hpd-1, praf-3, F10E9.4, C44B7.11, Y16B4A.2, cgr-1, mrpl-11, R09H10.3, T15B7.1, pyk-2, M03B6.1, Y69H2.9, lipl-5, cyp-25A2, nstp-2, clec-53, rsp-6, ftn-2, tsp-10, scav-6, clec-52, clec-51, F46B6.6, gst-26, mrpl-34, Y7A5A.1, mrpl-49, ncx-7, pgp-9, R09F10.1, C26B9.5, gst-42, H22K11.2, Y105C5B.15, B0035.15, clec-56, clec-57, R07B7.10, F13D12.6, B0513.2, cdr-2, R08E5.3, C24D10.6, H06H21.8, npa-1…
	down dpy-10; Rohlfing; 2010	Osmotic stress	142	2.59447e-14	5.27e-12	tbx-33, memb-1, R12C12.5, C35D10.13, F40G12.11, pes-10, hlh-2, inx-2, F08G12.2, B0454.9, gla-3, C33F10.4, C05D9.7, mel-26, F02H6.2, E01B7.1, fat-7, hacd-1, K08F9.4, F48C1.5, tag-276, C48B6.9, F31C3.3, Y75B12B.1, ent-7, Y41C4A.11, flh-3, ZK813.1, skr-13, K02C4.3, btb-6, C41H7.6, sam-10, nfyb-1, H04M03.3, C29G2.1, unc-84, let-711, bath-15, Y48G10A.4, lin-54, cpg-3, F53F4.12, chs-1, R09F10.3, F32D1.…
	down dpy-9; Rohlfing; 2010	Osmotic stress	115	1.12919e-13	2.29e-11	tbx-33, memb-1, R12C12.5, C35D10.13, F40G12.11, pes-10, hlh-2, inx-2, F08G12.2, B0454.9, C33F10.4, vit-5, F55A11.4, F02H6.2, sms-2, fat-7, hacd-1, K08F9.4, F48C1.5, tag-276, C48B6.9, F31C3.3, Y75B12B.1, Y41C4A.11, flh-3, ZK813.1, skr-13, btb-6, C41H7.6, H04M03.3, C29G2.1, unc-84, bath-15, Y48G10A.4, lin-54, cpg-3, chs-1, R09F10.3, F32D1.6, nhl-2, pup-3, hmg-4, best-7, ceh-21, C25A8.4, F43D2.2, zy…
	Regulated DOWN_Cadmium; Huffman; 2004	Chemicalexposure-otherStress	66	1.34976e-11	2.74e-09	hpd-1, ndg-4, vha-8, eif-3.C, C44B7.11, elo-5, Y16B4A.2, cgr-1, mrpl-11, vit-5, vha-12, C44B7.7, pyk-2, hacd-1, lipl-5, rsp-6, ftn-2, cgt-2, F46B6.6, gst-26, mrpl-34, nap-1, ncx-7, lpin-1, tiar-1, rsp-4, dct-11, gst-42, H22K11.2, clec-56, clec-57, K09C4.5, cdr-2, C24D10.6, acs-22, npa-1, T16G12.1, M153.1, ptr-14, ugt-26, C10E2.6, dpyd-1, F20D6.5, ZK669.4, nol-10, emo-1, ZC376.3, F09E5.3, pyr-1, b…
	>=2 down wt vs GacA PA14 at 8 hours; Troemel; 2006	Pathogen	39	4.79147e-10	9.73e-08	ttr-31, daf-36, R193.2, pes-10, elo-5, Y16B4A.2, F49C12.7, C44B7.7, F53F1.4, hacd-1, lipl-5, tsp-10, clec-52, gst-26, R07E3.4, T25B9.1, col-92, Y47G6A.19, clec-56, fkb-3, Y11D7A.3, mua-3, ram-2, col-12, ugt-61, C52G5.2, F07A11.5, grl-4, K03H6.2, K11G9.5, col-150, ugt-21, Y57A10A.23, lips-14, ugt-22, gst-36, Y71D11A.3, col-137, col-13
	up dpy-10; Rohlfing; 2010	Osmotic stress	198	9.21968e-09	1.87e-06	cdr-6, mrp-3, ads-1, hpd-1, cyp-33A1, K09E2.3, ndg-4, ttr-31, grl-21, D2092.4, grd-14, C44B7.11, Y69E1A.5, Y16B4A.2, cgr-1, T10B5.7, ost-1, T01C8.2, K10C2.1, W06A7.2, spp-3, T01D1.4, F49C12.7, R09H10.3, C44B7.7, M02D8.1, pyk-2, Y69H2.9, nep-17, H06A10.1, F53F1.4, pgp-2, lipl-5, pqn-74, clec-53, tag-273, ftn-2, tsp-10, lgc-34, tre-3, dpy-18, C03B1.13, clec-52, clec-51, tni-1, gst-26, col-180, col-…
	Cell structural,muscle; Kim; 2001	Kim Mounts	53	1.65581e-08	3.36e-06	mec-5, R193.2, col-68, ost-1, cct-7, col-141, vab-10, scav-6, dpy-18, unc-68, tni-1, col-120, act-1, col-180, col-43, col-154, unc-52, col-92, col-63, col-125, act-4, col-76, col-49, unc-27, pfn-3, col-10, ram-2, egl-30, col-12, arx-1, col-157, col-77, unc-15, let-2, pat-10, col-130, col-138, tnt-2, pat-3, pfn-1, rol-1, emb-9, col-150, col-133, col-104, col-60, myo-3, R148.3, K08E3.4, act-2, col-…
	down skn-1 mutant, normal culture condition; Oliveira; 2009	Mutant	41	4.75263e-08	9.65e-06	hpd-1, K09E2.3, vha-8, Y16B4A.2, K10C2.1, C44B7.7, nep-17, fat-7, clec-53, scav-6, clec-51, K12H4.7, C26B9.5, gst-42, Y105C5B.15, erd-2, Y53G8B.1, K09C4.5, F25D1.5, T16G12.1, vha-16, clec-204, C14H10.1, T28F3.8, F25B4.8, F14D7.6, bas-1, trap-2, alh-10, gst-7, aqp-11, gst-10, R04E5.2, gas-1, Y38F2AR.12, clec-205, ugt-22, gst-36, ugt-23, rhy-1, fah-1
	Glycoproteins Con A binding; Kaji; 2007	Other	76	9.39954e-08	1.91e-05	T19A5.1, trap-1, grd-13, ndg-4, T07F12.2, grd-14, C44B7.11, elo-5, atgp-2, K10C2.1, C05D9.3, vit-5, elo-3, let-805, ugt-45, W01F3.1, nep-17, C51E3.6, tre-3, scav-6, dpy-18, K02G10.5, plx-1, him-4, unc-52, cpg-3, R17.3, C26B9.5, nhl-2, mab-20, C25A8.4, Y50D4B.3, clr-1, Y37D8A.2, lam-2, clec-88, mup-4, hrdl-1, Y51H7C.13, Y50D4B.4, mua-3, ced-1, pdi-2, F32A5.2, C14B1.9, W05F2.3, Y52B11A.8, clec-204,…
	up osm-8; Rohlfing; 2010	Stress	102	2.20659e-07	4.48e-05	ads-1, hpd-1, K09E2.3, ttr-31, C40H1.2, grl-21, grd-14, acl-7, Y16B4A.2, cgr-1, ost-1, spp-3, H06A10.1, F53F1.4, lipl-5, tsp-10, dpy-18, clec-52, tni-1, gst-26, col-180, him-4, grd-10, C48E7.1, clec-60, R07E3.4, C54E4.5, T25B9.1, fipr-21, cnc-8, unc-52, gst-42, col-49, fkb-3, T04G9.4, mup-4, R08E5.3, Y51H7C.13, col-10, C02E7.6, col-161, C50B6.7, npa-1, Y59E9AR.7, ram-2, F32A5.2, T09B4.8, Y58A7A.1…
	downregulated by tert-butyl hydrogen peroxide (SKN-1-independent); Oliveira; 2009	Osmotic stress	25	2.21827e-07	4.5e-05	trap-1, hpd-1, daf-36, elo-5, C18B12.6, pyk-2, nhx-1, gst-26, R07E3.4, T25B9.1, R09F10.1, clec-56, F08F3.4, T04G9.4, mboa-3, ife-2, T09B4.8, nid-1, Y43F8C.13, Y49E10.18, trap-2, acs-1, tkt-1, decr-1.1, F31D4.8
	elt-2 regulated; McGhee; 2007	Transcription Factor targets	18	5.60219e-07	0.000747	F57F5.1, elo-5, T10B5.7, pyk-2, nep-17, hacd-1, atp-2, clec-52, K12H4.7, nap-1, R09F10.1, spp-14, asp-3, C50B6.7, dct-18, R06C1.4, acs-1, F57F4.4
	>=2 down daf-2 (D6); Halaschek-Wiener; 2005	DAF Insulin food	37	3.63088e-06	0.000737	F57F5.1, rpn-8, vha-8, F59F4.2, F46H5.3, vit-5, lipl-5, pbs-2, atp-2, act-1, lev-11, K12H4.7, act-4, hsp-1, acs-13, rpl-7A, F13D12.6, spp-14, asp-3, cyp-31A5, pdi-2, hmg-1.1, F48E3.4, bcat-1, nid-1, par-5, fat-2, F25H2.6, gst-7, T09B4.5, gdi-1, tsn-1, his-24, H28O16.1, F59C6.5, cpr-6, act-2
	Regulated DOWN_>2fold,daf2 mutant,-IGF1; McElwee; 2004	DAF Insulin food	42	4.98384e-06	0.00101	mec-5, ads-1, hpd-1, daf-36, cln-3.1, cgr-1, nep-17, tsp-10, cpt-6, tre-3, clec-51, Y41C4A.11, fipr-21, pgp-9, best-7, Y50D4B.3, T05C3.6, Y37D8A.4, F08F3.4, E02C12.6, lin-10, T16G12.1, T09B4.8, ZK228.4, ugt-26, dpyd-1, dct-18, C41A3.1, F14D7.6, bas-1, ugt-9, T24A6.20, trap-2, pho-7, R06C1.4, nhx-2, ugt-19, T25G12.6, hpo-34, ZC416.6, cah-3, F57F4.4
	BT247 down on C.elegans starin MY18; Boehnisch; 2011	Pathogen	36	1.24004e-05	0.00252	F57F5.1, ehbp-1, vit-5, spp-3, F53F1.4, lipl-5, ftn-2, tsp-10, K12H4.7, col-63, gbf-1, F13D12.6, spp-14, Y51H7C.13, asp-3, C02E7.6, npa-1, col-12, smo-1, col-157, ccch-5, asg-2, dpyd-1, Y47D7A.15, Y47D7A.13, grl-16, dct-18, pat-3, rol-1, fat-2, F25B4.8, col-60, acdh-2, eif-1.A, F57F4.4, cpr-6
	>=2 down after 8 h infection with S. aureus; Irazoqui; 2010	Pathogen	32	1.2897e-05	0.00262	grd-14, elo-5, F53F1.4, fat-7, hacd-1, tni-1, grd-10, R07E3.4, dhs-26, unc-52, col-63, Y47G6A.19, gst-30, Y11D7A.3, mua-3, ram-2, ZK228.4, ugt-26, nid-1, grl-4, K08D8.3, col-133, ugt-21, acs-1, Y57A10A.23, gst-10, lips-14, W01C8.5, ugt-22, F53B3.6, ugt-41, col-137
	BT247 down on C.elegans strain MY15; Boehnisch; 2011	Pathogen	57	1.2992e-05	0.00264	mrp-3, F57F5.1, C40H1.2, Y16B4A.2, vit-5, spp-3, lfi-1, pyk-2, F53F1.4, lipl-5, Y41D4A.5, Y105E8A.3, clec-52, ccr-4, F14B8.4, irx-1, K12H4.7, lin-54, col-63, gbf-1, K04C1.4, rpl-12, Y106G6H.8, col-49, spp-14, asp-3, C02E7.6, npa-1, col-77, T20H4.5, let-2, pqn-54, Y47D7A.15, Y47D7A.13, grl-16, ttr-50, npp-14, ifb-1, nuo-5, rol-1, F25B4.8, K08D8.3, F10D11.6, jamp-1, F16B4.4, col-104, T21B6.3, col-6…
	Glycoproteins GaL6 binding; Kaji; 2007	Other	41	1.39613e-05	0.00283	trap-1, grd-13, R193.2, C44B7.11, atgp-2, Y16B4A.2, K10C2.1, C05D9.3, vit-5, let-805, nep-17, C51E3.6, tre-3, dpy-18, K02G10.5, him-4, Y37D8A.2, lam-2, Y51H7C.13, asp-3, F32A5.2, T16G12.1, W05F2.3, C52G5.2, F48E3.4, T28F3.8, R12C12.6, C39B5.5, pat-3, kcc-1, pho-7, Y45F10C.4, ribo-1, lron-3, iglr-2, T22D1.11, nkb-1, F57F4.4, cpr-6, lam-1, pat-2
	potential elt-3 GATA targets; Budovskaya; 2008	Transcription Factor targets	8	1.5618e-05	0.00317	R09H10.3, M02D8.1, cyp-25A2, C26B9.5, gst-42, apy-1, ugt-9, ugt-22
	DNA synthesis; Kim; 2001	Kim Mounts	55	2.13207e-05	0.00433	tpi-1, F46H5.3, C32E8.9, vha-12, F55A11.4, acs-4, tag-96, sdha-1, hacd-1, mrps-12, atp-2, vha-10, C51E3.6, tre-3, F17E5.2, mca-1, F46B6.6, R07E3.4, F38B2.4, tre-2, H22K11.2, R07B7.10, ZK643.2, sfxn-1.5, W07E11.1, catp-3, C50B6.7, T09B4.8, M153.1, T09F3.2, bcat-1, T20H4.5, K02F3.2, F07A11.5, aldo-2, ZK669.4, pyr-1, bas-1, T22F3.3, gspd-1, frh-1, vha-5, C32F10.8, gas-1, acdh-2, R53.2, tkt-1, tyr-2,…
	up dpy-9; Rohlfing; 2010	Osmotic stress	164	3.14121e-05	0.00638	mrp-3, ads-1, hpd-1, cyp-33A1, K09E2.3, ttr-31, grl-21, D2092.4, grd-14, Y16B4A.2, cgr-1, unc-115, ost-1, W06A7.2, T01D1.4, R09H10.3, C44B7.7, M02D8.1, W01F3.1, nep-17, H06A10.1, F53F1.4, pgp-2, lipl-5, pqn-74, tag-273, lgc-34, tre-3, dpy-18, K02G10.5, clec-52, tni-1, abu-10, gst-26, col-180, col-154, him-4, C48E7.1, abu-8, fipr-21, cnc-8, unc-52, W05B2.7, pgp-9, inx-5, C26B9.5, col-125, C53D6.7,…
	>=2 down wt vs GacA PA14 at 4 hours; Troemel; 2006	Pathogen	18	3.322e-05	0.00674	R193.2, elo-5, C44B7.7, F53F1.4, hacd-1, gst-26, grd-10, R07E3.4, T25B9.1, dhs-26, Y47G6A.19, Y50D4B.3, fkb-3, C52G5.2, Y43F8C.13, ugt-21, Y57A10A.23, F53B3.6
	down osm-8; Rohlfing; 2010	Osmotic stress	20	6.46233e-05	0.0131	tbx-33, memb-1, pes-10, F02H6.2, fat-7, tag-276, Y41C4A.11, skr-13, Y48G10A.4, ceh-21, C25A8.4, Y105C5B.15, skr-15, spat-1, F28C10.3, arf-1.1, Y46G5A.8, acdh-2, F53B1.2, C35E7.5
	Glycoproteins WGA binding; Kaji; 2007	Other	34	0.000100274	0.0204	trap-1, grd-13, atgp-2, K10C2.1, C05D9.3, let-805, nep-17, C51E3.6, him-4, Y50D4B.3, Y37D8A.2, lam-2, asp-3, Y50D4B.4, T16G12.1, C14B1.9, F48E3.4, C34E7.4, perm-5, T25D3.4, tol-1, R12C12.6, pat-3, kcc-1, Y45F10C.4, vha-5, W10G11.17, F40A3.2, R148.3, lron-3, nkb-1, F57F4.4, lam-1, pat-2
	Proteome changes S. aureus; Bogaerts; 2010	Pathogen	20	0.000142143	0.0289	hpd-1, tpi-1, vha-8, F46H5.3, vha-12, sdha-1, lec-1, dpy-18, gst-26, lev-11, tct-1, act-4, hsp-1, fkb-3, R08E5.3, pdi-2, ifb-1, sec-23, dct-18, H28O16.1
4	down in fer-1; Krajacic; 2009	Mutant	58	6.24568e-55	9.99e-53	tag-273, K01D12.1, C08B6.4, F13H10.5, ZK822.1, ZK675.4, T03G6.1, mboa-1, ptr-18, rhgf-2, F09F9.4, K10D3.4, ddr-2, F22F4.1, W03F9.4, F35D2.3, dsl-6, cutl-9, zag-1, gei-13, lron-2, Y64H9A.2, T02E9.5, T06D8.3, oac-51, ZC374.2, F31D4.5, ZC123.1, bus-8, col-121, peb-1, pqn-13, F01D5.6, lam-3, B0393.5, R03H10.2, Y47D3B.1, Y97E10AR.1, dex-1, Y23H5B.8, Y41D4B.6, ZC449.1, atf-8, mlt-9, rga-2, hsp-12.1, C0…
	Regulated DOWN_>2fold,Dauer/[Dauer+12hrs]; McElwee; 2004	Development-Dauer-Aging	63	1.08659e-18	1.74e-16	R74.2, F41F3.3, tbb-4, K01D12.9, ZK381.2, col-54, C46H11.7, phat-2, F18C5.5, cut-2, T03G6.1, mboa-1, ptr-18, acs-20, F22F4.1, atf-2, glf-1, C09F5.1, fip-5, gei-13, lron-2, M03E7.4, ptr-16, T20F5.4, R04B3.3, T06D8.3, R12A1.3, cutl-28, C33H5.2, ZC123.1, C02E7.7, dpy-17, wrt-1, bus-8, D2092.8, pqn-13, C38C6.3, F01D5.6, cnc-3, Y47D3B.1, F49D11.6, col-74, col-65, bed-3, T25E4.1, noah-2, nstp-3, igcm-3…
	Lipid Metabolism; Kim; 2001	Kim Mounts	21	3.9424e-08	6.31e-06	acdh-2, B0272.4, cyp-13B1, acdh-7, ech-1, cyp-34A9, lipl-3, mboa-1, Y25C1A.13, acs-20, W03F9.4, ugt-51, F25E2.3, cyp-13A4, daf-22, cyp-37A1, ugt-33, lips-9, cyp-33C2, lipl-4, F58A6.1
	upregulated by tert-butyl hydrogen peroxide (SKN-1-independent); Oliveira; 2009	Chemicalexposure-otherStress	16	1.52652e-06	0.000244	B0272.4, ftn-1, fmo-5, cyp-34A9, ceeh-2, Y25C1A.13, ugt-51, F25E2.3, Y53G8B.2, fmo-2, scl-2, cpt-3, F16G10.15, Y71F9B.9, gst-35, F58A6.1
	up dpy-9; Rohlfing; 2010	Osmotic stress	51	9.71513e-06	0.00155	tag-273, F41F3.3, B0272.4, K01D12.9, cyp-13B1, W07G4.5, ftn-1, col-54, F48D6.4, C46H11.7, phat-2, cyp-34A9, cut-2, T03G6.1, ptr-18, acs-20, F22F4.1, Y116F11A.6, glf-1, fip-5, lron-2, maoc-1, R12A1.3, ZC123.1, C02E7.7, wrt-1, scl-2, D2092.8, pqn-13, C38C6.3, F01D5.6, cnc-3, B0393.5, Y47D3B.1, Y71F9B.9, lips-9, F49D11.6, C01A2.2, col-65, bed-3, T25E4.1, noah-2, mlt-9, hsp-12.1, far-3, M02G9.1, agmo…
	up osm-7; Rohlfing; 2010	Osmotic stress	13	6.11978e-05	0.00979	clec-266, cyp-13B1, ftn-1, ilys-3, fmo-2, scl-2, cnc-3, lys-7, Y71F9B.9, noah-2, far-3, dpy-14, hch-1
	Infection-Down D. coniospora 24 h (cDNA); Pujol; 2008	Pathogen	11	9.08554e-05	0.0145	tbb-4, cutl-16, cut-2, hil-3, dpy-17, daf-22, fmo-2, F01D5.6, col-74, col-165, hil-2
	up osm-11; Rohlfing; 2010	Osmotic stress	16	0.000112791	0.018	clec-266, cyp-13B1, ftn-1, cyp-34A9, ilys-3, dpy-17, fmo-2, scl-2, cnc-3, lys-7, Y71F9B.9, noah-2, ces-2, dpy-14, F58A6.1, hch-1
	Regulated UP_>2fold,P<0.005,Day4/Day3,Aging; Lund; 2002	Development-Dauer-Aging	24	0.000222787	0.0356	K12D9.1, tctn-1, C09F9.2, ZK822.1, sel-7, acs-20, F35D2.3, ilys-3, C08G9.2, nphp-1, hbl-1, cfz-2, T06D8.3, F25E2.3, cutl-28, hsp-12.6, fmo-2, K09F5.6, noah-2, F22F7.3, ZC449.1, F53B3.5, cutl-2, hch-1
	Regulated UP_>2fold,daf2 mutant,+IGF1; McElwee; 2004	DAF Insulin food	15	0.000227963	0.0365	cyp-13B1, ftn-1, F48D6.4, cyp-34A9, Y6G8.2, fkb-7, Y53G8B.2, spp-12, hsp-12.6, lys-7, Y34F4.2, C01A2.2, far-3, cyp-33C2, lipl-4
	up >1,75 fold in M. luteus vs E. coli; Coolon; 2009	Pathogen	5	0.000256821	0.0411	W03F9.4, ilys-3, maoc-1, daf-22, cyp-37A1
5	UP PA14 infection; Troemel; 2006	Pathogen	101	6.63494e-128	7.24e-125	F35E12.9, C29F3.7, comt-2, dod-22, oac-6, tsp-2, clec-143, ncr-1, C16B8.3, Y17G7B.8, F19B2.5, nhr-6, Y17D7B.3, Y17D7B.2, C49G7.10, Y58A7A.4, C48B4.1, srr-6, hpo-6, valv-1, C18H9.6, H43E16.1, oac-20, tth-1, R03G8.3, F25A2.1, lec-11, lys-3, T01D3.6, C33H5.13, F53A9.8, F53A9.6, F53A9.1, K08D8.4, dod-24, tsp-1, fbxa-128, Y75B8A.28, C08E8.4, M28.8, T04F8.7, C49C8.5, F49F1.7, clec-265, F17C11.11, Y40D1…
	>=2 up wt vs GacA PA14 at 4 hours; Troemel; 2006	Pathogen	96	2.0445e-121	3.21e-119	oac-6, clec-143, H20E11.3, nhr-6, F20G2.5, C23G10.11, Y17D7B.3, Y17D7B.2, K09D9.1, C49G7.10, Y58A7A.4, Y58A7A.5, T16G1.5, srr-6, valv-1, H43E16.1, oac-20, tth-1, C10C5.2, irg-3, F35E12.8, F25A2.1, lys-3, T01D3.6, pgp-5, F53A9.8, F53A9.6, F53A9.1, F53A9.2, clec-66, K08D8.4, tsp-1, fbxa-128, Y75B8A.28, C08E8.4, M28.8, T04F8.7, F49F1.6, clec-265, Y40D12A.2, C50F4.9, ugt-16, fbxa-74, F22H10.2, T05F1.…
	>=2 up wt vs GacA PA14 at 8 hours; Troemel; 2006	Pathogen	80	1.71525e-98	2.69e-96	H20E11.3, nhr-6, C23G10.11, Y17D7B.3, Y17D7B.2, K09D9.1, C49G7.10, Y58A7A.4, Y58A7A.5, T16G1.5, valv-1, fbxa-150, H43E16.1, C10C5.2, irg-3, F35E12.8, lec-11, lys-3, T01D3.6, pgp-5, F53A9.8, F53A9.6, F53A9.1, F53A9.2, clec-66, K08D8.4, tsp-1, fbxa-128, M28.8, T04F8.7, C49C8.5, F49F1.6, clec-265, C50F4.9, ugt-16, fbxa-74, F22H10.2, F56D2.5, T05F1.9, ifd-2, oac-14, Y94H6A.2, haf-7, T19D12.4, tag-234…
	Infection_P.aeruginosa UP; Shapira; 2006	Pathogen	75	2.27614e-85	3.57e-83	C29F3.7, comt-2, dod-22, Y17G7B.8, F19B2.5, H20E11.3, F20G2.5, dod-19, K09D9.1, C49G7.10, F44G3.10, hpo-6, valv-1, fbxa-150, D2007.1, H43E16.1, C10C5.2, tba-7, irg-3, F35E12.8, lec-11, lys-2, T01D3.6, C33H5.13, F53A9.6, clec-66, K08D8.4, dod-24, F31F7.1, F39G3.5, C49C8.5, F49F1.1, T24B8.5, fbxa-59, fbxa-74, F22H10.2, F56D2.5, F13A7.11, lec-8, klf-3, T19D12.4, F54E2.1, clec-67, fbxa-14, sox-4, F01…
	Regulated UP_Bt toxin,Cry5B; Huffman; 2004	Chemicalexposure-otherStress	86	1.96017e-75	3.08e-73	F35E12.9, C29F3.7, W04B5.3, dod-22, tsp-2, ncr-1, C16B8.3, F20G2.5, dod-19, K09D9.1, C49G7.10, Y58A7A.5, abt-4, C48B4.1, valv-1, fbxa-150, C18H9.6, tth-1, C10C5.2, tba-7, F35E12.8, lys-3, T01D3.6, C33H5.13, F53A9.8, F53A9.6, F53A9.1, F53A9.2, Y37H2A.14, tsp-1, arrd-7, C08E8.4, M28.8, F39G3.5, pme-5, C49C8.5, lec-10, tat-2, F22H10.2, T05F1.9, ifd-2, F13A7.11, C03B1.14, F47D12.6, oac-14, swt-6, Y46…
	Regulated UP_Cadmium; Huffman; 2004	Chemicalexposure-otherStress	83	6.73985e-65	1.06e-62	C29F3.7, dod-22, oac-6, C16B8.3, Y17G7B.8, F19B2.5, F20G2.5, K09D9.1, C49G7.12, C49G7.10, Y58A7A.5, abt-4, C48B4.1, F44G3.10, fbxa-150, oac-20, C10C5.2, tba-7, F35E12.8, F25A2.1, gba-1, T01D3.6, C33H5.13, F53A9.8, F53A9.6, F53A9.1, F53A9.2, Y37H2A.14, oac-3, fbxa-128, F31F7.1, arrd-7, C08E8.4, F57B9.3, F49F1.7, clec-265, lec-10, F22H10.2, F56D2.5, T05F1.9, F13A7.11, F47D12.6, swt-6, haf-7, Y46D2A…
	Regulated DOWN_>2fold,daf2 mutant,-IGF1; McElwee; 2004	DAF Insulin food	63	1.74325e-52	2.74e-50	F35E12.9, Y47H10A.5, dod-22, oac-6, H20E11.3, K09D9.1, C49G7.12, C49G7.10, Y58A7A.5, T16G1.6, pcp-2, valv-1, oac-20, C10C5.2, F25A2.1, lys-3, T01D3.6, pgp-5, clec-66, Y37H2A.14, dod-24, fbxa-128, F39G3.5, F49F1.6, F49F1.7, F49F1.1, clec-265, lec-10, F17C11.11, F56D2.5, ifd-2, F13A7.11, oac-14, F55G1.15, T19D12.1, Y46D2A.2, T19D12.4, E02C12.8, C16D9.4, Y58A7A.3, fbxa-14, ZK6.11, dod-17, K10D11.5, …
	lin35_Upregulated; Kirienko; 2007	Mutant	71	4.31281e-48	6.77e-46	dod-22, tsp-2, clec-143, F19B2.5, F20G2.5, C23G10.11, dod-19, K09D9.1, F44G3.10, srr-6, hpo-6, fbxa-150, D2007.1, H43E16.1, C10C5.2, tba-7, irg-3, F35E12.8, clec-66, F10E9.12, K08D8.4, Y37H2A.14, dod-24, tsp-1, fbxa-128, C08E8.4, F57B9.3, Y9C9A.8, F17C11.11, F56D2.5, F13A7.11, oac-14, lec-8, swt-6, Y94H6A.2, T19D12.4, fbxa-24, F54E2.1, F23H12.3, C16D9.4, clec-67, Y58A7A.3, C18A11.1, H34I24.2, cul…
	UP>=2 by SEK-1; Troemel; 2006	Mutant	40	1.73974e-44	2.73e-42	dod-22, oac-6, dod-19, hpo-6, oac-20, irg-3, F35E12.8, F25A2.1, lys-2, T01D3.6, clec-66, dod-24, F49F1.1, T24B8.5, lec-10, Y40D12A.2, F39E9.1, oac-14, swt-6, F28B4.3, clec-67, F01D5.1, F01D5.5, ZK6.11, dod-17, F55G11.2, F55G11.8, F08G5.6, C32H11.4, C32H11.9, F35E12.5, K08D8.5, clec-41, ttr-23, clec-186, ugt-44, C17H12.6, C17H12.8, F53C11.1, gst-22
	BT247 up on C. elegans strain MY15; Boehnisch; 2011	Pathogen	42	1.60946e-30	2.53e-28	F35E12.9, dod-22, C16B8.3, F19B2.5, F21C10.11, D2007.1, H03A11.2, lys-3, lys-2, T01D3.6, F53A9.6, F53A9.7, F53A9.1, F53A9.2, C44H9.5, clec-265, T24B8.5, F17C11.11, ifd-2, F13A7.11, oac-14, T19D12.4, C50F7.5, Y58A7A.3, fbxa-14, Y22D7AL.15, ZK6.11, cpr-3, K10D11.2, clec-4, T24C4.4, B0024.4, C49C3.9, K06A4.7, K11H12.4, clec-186, ZK896.4, ugt-44, C17H12.6, C17H12.8, clec-63, M02H5.8
	up >= 2 Infection Yersinia pestis; Bolz; 2010	Pathogen	31	2.65695e-30	4.17e-28	dod-22, C16B8.3, C23G10.11, hpo-6, irg-3, lec-11, T01D3.6, C33H5.13, F53A9.8, F53A9.6, F53A9.1, clec-66, dod-24, C49C8.5, F49F1.6, pbo-4, F40F4.6, Y46D2A.2, clec-67, lipl-1, Y22D7AL.15, cpr-3, K10D11.5, F55G11.8, F08G5.6, C32H11.4, F35E12.5, K08D8.5, H20E11.1, C17H12.8, M02H5.8
	UP>=2 by PMK-1; Troemel; 2006	Mutant	26	1.25791e-24	1.97e-22	C29F3.7, H20E11.3, dod-19, Y58A7A.5, pcp-2, hpo-6, D2007.1, F35E12.8, lys-2, dod-24, clec-265, T24B8.5, clec-67, F01D5.1, F01D5.5, ugt-31, ZK6.11, F55G11.4, F55G11.8, F08G5.6, clec-85, fbxa-105, F35E12.5, K08D8.5, ugt-44, C17H12.8
	up after Organophosphorus pesticide chlorpyrifos + diazinon; Vinuela; 2010	Chemicalexposure-otherStress	32	3.5077e-24	5.51e-22	C29F3.7, Y47H10A.5, tsp-2, C23G10.11, dod-19, K09D9.1, T16G1.6, F44G3.10, C18H9.6, F53A9.8, F49F1.7, fbxa-24, C50F7.5, C18A11.1, cpr-3, ech-9, F55G11.4, F55G11.2, F08G5.6, C29F9.4, T24C4.4, ugt-18, C32H11.4, C32H11.9, clec-41, B0024.4, ttr-23, K11H12.4, C17H12.6, F53C11.1, F35E12.4, fbxa-18
	up after Organophosphorus pesticide diazinon; Vinuela; 2010	Chemicalexposure-otherStress	28	3.50319e-23	5.5e-21	Y47H10A.5, tsp-2, C23G10.11, T16G1.6, F44G3.10, C18H9.6, F53A9.8, F53A9.7, clec-66, tsp-1, F49F1.7, oac-14, T19D12.4, fbxa-24, C50F7.5, C18A11.1, cpr-3, clec-4, F55G11.4, F55G11.2, F08G5.6, F53B2.8, T24C4.4, C32H11.9, F35E12.5, B0024.4, ttr-23, K11H12.4
	down skn-1 mutant, normal culture condition; Oliveira; 2009	Mutant	35	8.02915e-23	1.26e-20	clec-143, H20E11.3, pcp-2, irg-3, H03A11.2, T01D3.6, C33H5.13, clec-66, dod-24, M28.8, T04F8.7, clec-265, lec-10, Y40D12A.2, ugt-16, F22H10.2, ifd-2, tag-234, K10B2.2, F09A5.2, F01D5.5, ugt-31, dod-17, F55G11.4, F55G11.2, F55G11.8, F08G5.6, fbxa-60, C32H11.4, fbxa-190, F35E12.5, K11H12.4, K11H12.3, ZK896.4, C17H12.6
	Intestine-enriched_mRNA-tag; Pauli; 2006	Tissue-specific	50	1.34381e-21	2.11e-19	C29F3.7, H20E11.3, C49G7.10, valv-1, fbxa-150, R03G8.3, fbxa-31, lec-11, lys-2, T01D3.6, F53A9.1, F53A9.2, tsp-1, F31F7.1, arrd-7, F39G3.5, twk-28, fbxa-59, F56D2.5, T05F1.9, ifd-2, klf-3, T19D12.4, F54E2.1, F23H12.3, C16D9.4, C18A11.1, fbxa-162, F09A5.2, sox-4, T28H10.3, ZK6.11, cpr-3, ech-9, K10D11.6, fbxa-60, E03H4.8, ttm-4, clec-41, C49C3.9, clec-186, ugt-44, C17H12.6, C17H12.8, C05C12.4, nhr…
	Cadmium up; Cui; 2007	Chemicalexposure-otherStress	33	1.38579e-20	2.18e-18	C29F3.7, Y47H10A.5, oac-6, K09D9.1, Y58A7A.5, T16G1.5, T16G1.6, C10C5.2, F35E12.8, T01D3.6, Y75B8A.28, C08E8.4, F57B9.3, F49F1.6, F49F1.7, F49F1.1, T24B8.5, ugt-16, oac-14, C50F7.5, C06E4.8, K10B2.2, C18A11.1, F01D5.5, cpr-3, F55G11.4, F08G5.6, F53B2.8, B0024.4, ttr-23, F54B8.4, W09G12.7, fil-1
	Infection-Upregulated P.luminescens; Wong; 2007	Pathogen	49	7.69009e-19	1.21e-16	C29F3.7, W04B5.3, Y47H10A.5, C16B8.3, Y17G7B.8, F19B2.5, dod-19, C49G7.10, Y58A7A.5, C48B4.1, Y34B4A.6, tth-1, H03A11.2, lys-2, T01D3.6, F53A9.8, F53A9.2, clec-66, Y37H2A.14, T06E6.15, T24B8.5, F40F4.6, lec-8, haf-7, Y46D2A.2, T19D12.4, F54E2.1, F28B4.3, C50F7.5, fbxa-162, T28H10.3, F45D3.4, cpr-3, F19C7.1, F08G5.6, T24C4.4, C32H11.9, K08D8.5, B0024.4, spp-18, C49C3.9, K06A4.7, nhr-50, ZK896.4, u…
	Age-Regulated Genes; Budovskaya; 2008	Development-Dauer-Aging	63	1.27594e-18	2e-16	C29F3.7, fbxa-30, H20E11.3, vhp-1, dod-19, C48B4.1, T24A6.7, C18H9.6, irg-3, F35E12.8, lys-3, lys-2, T01D3.6, F53A9.6, clec-66, dod-24, tsp-1, F31F7.1, C49C8.5, F49F1.1, T24B8.5, Y40D12A.2, F40F4.6, lec-8, swt-6, T19D12.4, fbxa-24, F28B4.3, C50F7.5, K10B2.2, lipl-1, C18A11.1, F01D5.1, F01D5.5, T28H10.3, ZK6.11, ech-9, dod-17, K10D11.6, F55G11.4, F55G11.8, F19C7.1, F08G5.6, fbxa-60, C32H11.4, F35E…
	Regulated UP>3fold _PMK-1,daf2/daf2pmk1; Troemel; 2006	Mutant	16	4.52695e-18	7.11e-16	dod-19, hpo-6, D2007.1, lys-2, dod-24, T24B8.5, clec-67, F01D5.1, F01D5.5, F55G11.4, F55G11.8, F08G5.6, clec-85, F35E12.5, K08D8.5, C17H12.8
	Regulated DOWN_daf2 mutant&RNAi,Class2,-IGF1; Murphy; 2003	DAF Insulin food	29	3.94534e-17	6.19e-15	F35E12.9, dod-22, oac-6, dod-19, pcp-2, hpo-6, dod-24, F49F1.1, clec-265, T24B8.5, lec-10, T19D12.4, F54E2.1, F28B4.3, clec-67, ZK6.11, K10D11.2, dod-17, F55G11.8, F08G5.6, C32H11.4, C32H11.9, F35E12.5, K08D8.5, clec-41, C49C3.9, clec-186, C17H12.8, F53C11.1
	BT247 UP on C. elegans strain MY18; Boehnisch; 2011	Pathogen	25	6.57163e-17	1.03e-14	dod-19, Y58A7A.4, hpo-6, lys-3, lys-2, T01D3.6, F53A9.6, F53A9.1, F53A9.2, clec-265, T24B8.5, F22H10.2, T19D12.4, ZK6.11, cpr-3, clec-4, T24C4.4, B0024.4, C49C3.9, H20E11.1, K11H12.4, ZK896.4, ugt-44, C17H12.6, C17H12.8
	up by SEK-1 and PMK-1; Troemel; 2006	Mutant	12	7.5608e-17	1.19e-14	hpo-6, lys-2, dod-24, T24B8.5, clec-67, F01D5.1, F01D5.5, F55G11.8, F08G5.6, F35E12.5, K08D8.5, C17H12.8
	up after Organophosphorus pesticide chlorpyrifos; Vinuela; 2010	Chemicalexposure-otherStress	25	4.384e-16	6.88e-14	C29F3.7, Y47H10A.5, F44G3.10, C18H9.6, lys-2, T01D3.6, clec-66, clec-265, oac-14, T19D12.4, F54E2.1, F28B4.3, H34I24.2, cpr-3, F55G11.4, F55G11.2, F08G5.6, T24C4.4, C32H11.9, F35E12.5, clec-41, B0024.4, spp-18, C49C3.9, K11H12.4
	>=2 up after 8 h infection with S. aureus; Irazoqui; 2010	Pathogen	26	6.69273e-16	1.05e-13	dod-22, ncr-1, C23G10.11, C48B4.1, gba-1, F53A9.8, F53A9.6, F53A9.7, F53A9.1, F53A9.2, T04F8.7, C50F4.9, C50F7.5, lipl-1, C18A11.1, F45D3.4, ech-9, ugt-18, oac-31, F16C3.2, spp-18, best-5, Y43C5A.3, clec-71, fil-1, H02F09.3
	upregulated by tert-butyl hydrogen peroxide (SKN-1-independent); Oliveira; 2009	Chemicalexposure-otherStress	27	3.08462e-15	4.84e-13	oac-6, K09D9.1, C49G7.10, srr-6, F53A9.7, fbxa-128, C08E8.4, F56D2.5, oac-14, haf-7, K05B2.4, C50F7.5, Y58A7A.3, C18A11.1, T28H10.3, F45D3.4, ech-9, F53B2.8, F14F9.4, F14F9.3, nhr-112, ttr-23, fbxa-79, nhr-50, F54B8.4, W09G12.7, nhr-203
	Up by S. aureus AND P. aeruginosa NOT M. nematophilum; Irazoqui; 2010	Pathogen	14	3.12381e-15	4.9e-13	dod-22, C23G10.11, F53A9.6, F53A9.1, F53A9.2, T04F8.7, C50F7.5, C18A11.1, F45D3.4, ugt-18, F16C3.2, Y43C5A.3, clec-71, fil-1
	up by dbl-1 (>=2 FC or p<=0.001) : dbl-1 overexpression vs dbl-1 mutant; Roberts; 2010	Mutant	30	3.81365e-15	5.99e-13	dod-22, F19B2.5, Y58A7A.5, hpo-6, oac-20, C10C5.2, tba-7, lys-2, pgp-5, clec-66, K08D8.4, dod-24, T04F8.7, Y9C9A.8, clec-265, T19D12.1, clec-67, Y58A7A.3, H34I24.2, F01D5.1, dod-17, clec-4, F55G11.4, F55G11.2, K08D8.5, clec-41, C17H12.8, irg-2, clec-63, H02F09.3
	up dpy-10; Rohlfing; 2010	Osmotic stress	80	6.93346e-15	1.09e-12	F35E12.9, C29F3.7, W04B5.3, fbxa-202, oac-6, ncr-1, C16B8.3, Y17G7B.8, F19B2.5, H20E11.3, dod-19, C48B4.1, pcp-2, C18H9.6, D2007.1, oac-20, R03G8.3, tba-7, irg-3, F35E12.8, gba-1, lys-2, C33H5.13, F53A9.8, F53A9.6, F53A9.1, F53A9.2, clec-66, Y37H2A.14, F31F7.1, Y75B8A.28, C08E8.4, F39G3.5, C49C8.5, clec-265, lec-10, pbo-4, Y40D12A.2, ugt-16, ifd-2, F47D12.6, oac-14, swt-6, klf-3, T19D12.1, Y46D2A…
	down skn-1 mutant, up by sodium arsenite; Oliveira; 2009	Mutant	20	5.10354e-14	8.01e-12	clec-143, H20E11.3, pcp-2, irg-3, F35E12.8, dod-24, Y40D12A.2, tag-234, K10B2.2, F09A5.2, dod-17, F55G11.4, F55G11.2, F55G11.8, fbxa-60, C32H11.4, K11H12.4, K11H12.3, ZK896.4, C17H12.6
	Infection_M.nematophilum UP; O'Rourke; 2006	Pathogen	16	6.69655e-14	1.05e-11	oac-6, hpo-6, F53A9.8, M28.8, C49C8.5, C50F4.9, oac-14, clec-67, lipl-1, ech-9, oac-31, F35E12.5, B0024.4, best-5, C17H12.8, H02F09.3
	Up by M. nematophilum AND P. aeruginosa NOT S. aureus; Irazoqui; 2010	Pathogen	10	1.38947e-13	2.18e-11	oac-6, hpo-6, M28.8, C49C8.5, oac-14, clec-67, oac-31, F35E12.5, B0024.4, C17H12.8
	BT247 UP on N2; Boehnisch; 2011	Pathogen	21	1.97298e-12	3.1e-10	dod-19, H03A11.2, lys-2, T01D3.6, F53A9.1, F53A9.2, C44H9.5, clec-265, T24B8.5, lec-8, T19D12.4, ZK6.11, cpr-3, clec-4, B0024.4, C49C3.9, K11H12.4, ZK896.4, ugt-44, C17H12.6, C17H12.8
	up-regulated by Bacillus thuringiensis PFT Cry5B and S. aureus; Irazoqui; 2010	Pathogen	10	5.9678e-12	9.37e-10	dod-22, C48B4.1, F53A9.8, F53A9.6, F53A9.1, F53A9.2, C50F7.5, C18A11.1, F45D3.4, oac-31
	up dpy-9; Rohlfing; 2010	Osmotic stress	68	2.26772e-11	3.56e-09	F35E12.9, C29F3.7, oac-6, C16B8.3, F19B2.5, H20E11.3, vhp-1, Y58A7A.4, Y58A7A.5, pcp-2, C18H9.6, D2007.1, R03G8.3, F35E12.8, gba-1, lys-2, F53A9.8, F53A9.6, F53A9.1, F53A9.2, clec-66, K08D8.4, Y37H2A.14, F31F7.1, Y75B8A.28, C08E8.4, F39G3.5, C49C8.5, clec-265, lec-10, pbo-4, Y40D12A.2, ifd-2, F47D12.6, oac-14, T19D12.1, Y46D2A.2, F54E2.1, C16D9.4, clec-67, hum-8, F01D5.1, F01D5.5, F54D1.6, C38H2.…
	UP >=3 by DKF-2; Ren; 2009	Mutant	15	8.14294e-11	1.28e-08	valv-1, D2007.1, irg-3, F49F1.1, clec-265, T24B8.5, F47D12.6, lec-8, F01D5.5, T24C4.4, clec-41, spp-18, K11H12.4, C49G7.7, nhr-63
	up osm-11; Rohlfing; 2010	Osmotic stress	26	9.21539e-11	1.45e-08	oac-6, C48B4.1, gba-1, F53A9.8, F53A9.6, F53A9.1, F53A9.2, Y37H2A.14, F31F7.1, C08E8.4, C49C8.5, Y40D12A.2, C50F4.9, oac-14, T19D12.4, C50F7.5, lipl-1, H34I24.2, F01D5.5, T28H10.3, F55G11.4, F35E12.5, clec-41, F16C3.2, Y43C5A.3, clec-63
	down >=2 in age-1; Budovskaya; 2008	Mutant	13	9.43283e-10	1.48e-07	dod-22, K09D9.1, C49G7.10, T16G1.6, srr-6, C10C5.2, C06E4.8, T28H10.3, C06B3.7, F35E12.5, C17H12.8, irg-2, W09G12.7
	Osmotically up-regulated gene 1h; Rohlfing; 2010	Osmotic stress	14	4.55418e-08	7.15e-06	oac-6, C49G7.10, Y58A7A.5, F53A9.2, F31F7.1, F13A7.11, Y58A7A.3, F53B2.8, T24C4.4, C06B3.7, K11H12.4, C17H12.8, irg-2, ZK418.7
	Male; Kim; 2001	Kim Mounts	48	3.40015e-06	0.000534	Y47H10A.5, dod-22, C16B8.3, F20G2.5, K09D9.1, valv-1, fbxa-150, tba-7, irg-3, lys-3, T01D3.6, F53A9.6, F53A9.7, F53A9.1, K08D8.4, dod-24, tsp-1, C08E8.4, pme-5, F49F1.1, T24B8.5, F22H10.2, F39E9.1, F47D12.6, oac-14, swt-6, C50F7.5, ZK1290.10, ZK418.6, ugt-31, T28H10.3, F45D3.4, F55G11.4, F55G11.8, T24C4.4, fbxa-105, oac-31, C32H11.4, K08D8.5, ttr-23, K11H12.4, clec-186, C17H12.6, C17H12.8, W09G12…
	Up by S. aureus AND P. aeruginosa AND M. nematophilum; Irazoqui; 2010	Pathogen	5	1.37289e-05	0.00216	F53A9.8, C50F4.9, ech-9, oac-31, H02F09.3
	npr up-regulated, Katie L. Styer Science 2008	Mutant	6	2.39057e-05	0.00375	oac-20, lec-11, lys-2, dod-24, T24B8.5, clec-85
	Osmotically up-regulated gene 6h; Rohlfing; 2010	Osmotic stress	9	3.37637e-05	0.0053	C48B4.1, gba-1, F31F7.1, Y40D12A.2, Y46D2A.2, clec-85, clec-186, C17H12.8, clec-63
	Up by E. faecalis and S. aureus; Irazoqui; 2010	Pathogen	5	8.3643e-05	0.0131	F53A9.8, F53A9.6, F53A9.7, F53A9.1, C50F7.5
	Osmotically down-regulated gene 15min; Rohlfing; 2010	Osmotic stress	6	0.000159893	0.0251	F19B2.5, C49G7.10, F10E9.12, Y94H6A.10, Y58A7A.3, F53B2.8
	down >=2 daf-16(m26); Budovskaya; 2008	DAF Insulin food	14	0.00030887	0.0485	fbxa-30, K09D9.1, C49G7.10, C10C5.2, lys-3, tsp-1, C08E8.4, C18A11.1, ech-9, C06B3.7, best-5, irg-2, F08G2.5, fil-1
6	down dpy-10; Rohlfing; 2010	Osmotic stress	289	8.81911e-116	1.73e-113	Y50D7A.8, skr-7, F02H6.4, mig-32, F26A1.1, F17C11.10, rga-3, F02E8.4, dsh-2, Y17G9B.9, cyp-31A3, C33G8.3, F25B3.6, C45H4.14, C44B9.3, athp-1, ceh-39, F14D7.2, Y62H9A.3, C50B6.3, C24D10.5, ptr-2, C49F5.6, C49F5.3, B0205.9, C36C9.1, fbxa-170, C04B4.2, arid-1, K02F6.7, fbxb-67, F35C11.5, daf-18, fog-2, capg-2, F53F8.3, col-143, try-1, T02G5.11, div-1, lrg-1, tsp-12, cpg-4, pig-1, T19B10.8, T04D3.1, …
	down dpy-9; Rohlfing; 2010	Osmotic stress	236	3.27329e-100	6.42e-98	skr-7, F02H6.4, mig-32, F26A1.1, F17C11.10, rga-3, F02E8.4, Y17G9B.9, cyp-31A3, C33G8.3, C45H4.14, F46F2.3, C44B9.3, athp-1, ceh-39, F14D7.2, Y62H9A.3, C50B6.3, C24D10.5, C49F5.6, C49F5.3, C36C9.1, fbxa-170, C04B4.2, arid-1, K02F6.7, fbxb-67, F35C11.5, daf-18, fog-2, capg-2, F53F8.3, col-143, try-1, T02G5.11, lrg-1, tsp-12, cpg-4, pig-1, T19B10.8, T04D3.1, btb-7, ZK177.1, col-101, Y62E10A.14, unc…
	Regulated DOWN_Cadmium; Huffman; 2004	Chemicalexposure-otherStress	92	5.59009e-30	1.1e-27	cpr-6, DH11.2, sams-1, K01D12.8, acs-5, gcsh-1, T02B5.3, mrpl-17, sco-1, T08H10.1, F02A9.4, tomm-7, amt-4, ugt-17, tsfm-1, F09B12.3, gpx-5, F27D4.1, acdh-1, rmo-1, F09F7.4, srh-237, F44E7.9, ugt-47, C52D10.1, T24C12.3, mmaa-1, tomm-20, tomm-40, R06C7.5, C46C11.2, lbp-6, C05C10.3, rsp-5, F49E12.9, mrpl-32, tin-13, mrps-9, F42A10.7, R02D3.1, dhs-7, ZK1010.2, W07B8.1, ZK686.2, C35A11.4, C52B11.5, mr…
	Germline-enriched_mRNA-tag; Pauli; 2006	Tissue-specific	155	5.88916e-27	1.15e-24	F29G9.7, cin-4, F17C11.10, Y106G6D.7, F02E8.4, dsh-2, F25B3.6, C44B9.3, F14D7.2, C50B6.3, nos-3, orc-2, ptr-2, B0205.9, R11H6.5, C04B4.2, wago-2, F35C11.5, B0280.9, capg-2, C14B1.7, vps-35, F53F8.3, T02G5.11, T02G5.12, div-1, lrg-1, tsp-12, T04D3.1, ZK177.1, C29A12.1, unc-71, H17B01.4, uba-2, tag-179, F20C5.3, btf-1, T19B4.5, imp-1, C17E7.4, pgl-3, erfa-3, C48B4.11, H02I12.5, klp-10, glh-1, spe-3…
	Regulated DOWN_Bt toxin,Cry5B; Huffman; 2004	Chemicalexposure-otherStress	94	9.91662e-27	1.94e-24	gst-4, acs-5, gcsh-1, mrpl-17, dhs-2, T08H10.1, D2023.4, F18E2.1, tomm-7, amt-4, hmit-1.1, ugt-17, tsfm-1, F53A2.7, F09B12.3, gpx-5, mdh-1, F27D4.1, mrps-10, eif-3.K, rmo-1, mrps-17, mrps-33, srh-237, F44E7.9, C52D10.1, clec-48, T24C12.3, tomm-20, tomm-40, R06C7.5, C46C11.2, lbp-6, hpo-35, mrpl-32, tin-13, mrps-9, dhs-7, W07B8.1, F40G9.2, cbl-1, hgo-1, C35A11.4, fkb-2, har-1, M88.7, clec-227, mrp…
	Down PA14 infection; Troemel; 2006	Pathogen	43	2.46111e-26	3.19e-23	gst-4, DH11.2, sams-1, R07E5.4, F46F2.3, amt-1, amt-4, hmit-1.1, ugt-17, ugt-46, acdh-1, nlp-26, srh-237, C52D10.1, C50A2.3, ugt-53, F58G6.3, pho-13, dhs-25, folt-2, ttr-44, F15E6.4, C35A5.3, F38B6.4, T05E12.6, ugt-30, ZK593.3, T13F3.6, tag-10, spp-23, F08A8.3, F08A8.2, vit-1, pmp-5, F44A6.5, D1054.8, ugt-6, Y38F1A.6, C46F2.1, fbxa-72, sur-5, C30G12.2, C42D4.2
	>=2 down after 8 h infection with S. aureus; Irazoqui; 2010	Pathogen	59	1.14812e-24	2.25e-22	gst-4, sams-1, R07E5.4, gcsh-1, F46F2.3, col-159, B0454.5, col-98, col-142, F09B12.3, gpx-5, ugt-46, gln-3, col-80, R03G8.6, D1086.3, oig-2, acdh-1, C52D10.1, C50A2.3, F40H3.2, col-93, cbl-1, C35A11.4, Y51A2D.18, F58G6.3, pho-13, dhs-25, folt-2, F15E6.4, T22B7.7, C17C3.1, C35A5.3, ZK185.3, T05E12.6, ZK593.3, T13F3.6, tag-10, ZK228.3, F08A8.3, F08A8.2, vit-1, pmp-5, D1054.8, vit-3, Y38F1A.6, ugt-6…
	down osm-8; Rohlfing; 2010	Osmotic stress	40	1.74509e-21	3.42e-19	skr-7, F02H6.4, C24D10.5, C49F5.6, try-1, T04D3.1, col-101, sri-40, Y105C5B.20, F44E7.4, rgs-11, vet-6, C09B8.4, vet-2, rgs-9, sea-1, F19B10.2, C50E3.12, C50E3.13, nhr-2, fbxc-32, E02H4.6, fkh-4, fkh-3, C27C7.1, ubxn-4, C35A5.3, clec-97, T02G6.5, tbh-1, K04G2.10, K08H2.3, F31F6.2, sepa-1, ceh-49, ugt-63, Y75D11A.3, R09A8.2, clec-47, C30G12.2
	Age-Regulated Genes; Budovskaya; 2008	Development-Dauer-Aging	144	2.37408e-19	4.65e-17	cpr-6, gst-4, DH11.2, sams-1, T04F8.8, grd-5, ttr-15, acs-5, grd-3, iars-2, F46F2.3, Y62H9A.3, col-159, col-140, F10E9.5, C49F5.3, pcp-1, cyn-3, F18E2.1, amt-4, col-98, cyp-34A8, F28H7.3, F53F8.3, col-143, col-142, nuc-1, C18H9.3, F09B12.3, sdz-30, T04D3.1, col-80, col-101, Y56A3A.16, D1086.3, cyp-25A1, C31G12.1, oig-2, F20C5.3, col-139, acdh-1, F55H12.4, nlp-26, F49E12.1, ugt-47, thn-2, clec-48,…
	Infection-Up D. coniospora 12 h (cDNA); Pujol; 2008	Pathogen	60	1.38047e-18	2.71e-16	F46F2.3, nos-3, ptr-2, Y14H12B.2, tsfm-1, T22F3.2, F53F8.3, F09B12.3, T12C9.7, C37C3.9, tdc-1, F09F7.4, C17E7.4, Y18D10A.11, C30C11.4, B0511.7, mtx-1, snpn-1, glh-1, Y54F10AM.11, gna-2, fbxc-50, dhfr-1, Y73B6BL.23, T05F1.2, C13G5.2, nud-1, mrpl-12, C06A8.3, F08F3.6, W02F12.3, rgs-9, C50E3.11, dhs-25, F18A1.7, ddp-1, folt-2, C27B7.5, C14B1.2, C27F2.9, M142.5, C27C7.1, C17C3.1, T02G6.5, F32D8.5, W0…
	down >= 2 Infection Yersinia pestis; Bolz; 2010	Pathogen	19	3.71572e-17	7.28e-15	DH11.2, sams-1, ugt-32, acdh-1, srh-237, fat-5, Y37A1B.5, C35A5.3, T05E12.6, lys-4, lys-5, ZK593.3, pmp-5, F44A6.5, D1054.8, ugt-63, fbxa-72, clec-47, C30G12.2
	Germline; Kim; 2001	Kim Mounts	158	7.73721e-17	1.52e-14	K08F4.2, F26A1.1, F17C11.10, skr-2, rga-3, dsh-2, F14D7.2, rfc-4, C50B6.3, ptr-2, knl-3, C49F5.6, rde-4, C36C9.1, R11H6.5, C04B4.2, wago-2, K02F6.7, B0280.9, daf-18, capg-2, T02G5.12, lrg-1, tsp-12, T19B10.8, unc-71, ifet-1, sup-17, T24D1.3, C37C3.9, rpn-3, imp-1, F31C3.4, C17E7.4, bra-2, pgl-3, lag-1, Y106G6H.14, C30C11.4, B0511.7, trcs-2, H02I12.5, lsm-1, adm-4, klp-10, R74.8, mtx-1, snpn-1, fb…
	Ortholog_Worm,Fly; McCarroll; 2004	Other	335	1.88451e-16	3.69e-14	cpr-6, M02B7.5, perm-3, K01D12.6, mdt-6, crn-1, kat-1, mig-32, F17C11.10, gcsh-1, mrpl-17, vig-1, Y106G6D.7, sec-24.1, sco-1, imp-2, usp-5, cyp-31A3, iars-2, F25B3.6, dhs-13, athp-1, F35F11.1, rle-1, orc-2, scpl-2, F02A9.4, ced-2, D2023.4, Y53F4B.18, R11H6.5, clh-5, prp-19, nprl-2, B0280.9, hmit-1.2, daf-18, tsfm-1, vps-35, nuc-1, try-1, npp-10, F53A2.7, pfd-2, div-1, R01H10.7, unc-57, tsp-12, yo…
	>=2 down wt vs GacA PA14 at 8 hours; Troemel; 2006	Pathogen	46	2.76392e-16	5.42e-14	kin-15, R07E5.4, dhs-2, T08H10.1, F46F2.3, col-159, B0454.5, C11E4.7, col-98, F28H7.3, hmit-1.2, hmit-1.1, ugt-17, col-142, gpx-5, ugt-46, gln-3, col-80, R03G8.6, D1086.3, cyp-25A1, F55H12.4, nlp-26, C52D10.1, col-160, F40H3.2, F58G6.3, ttr-44, clec-54, T22B7.7, F38B6.4, F59B1.2, tag-10, spp-23, F08A8.3, vit-1, ilys-5, gba-4, ugt-6, vit-4, ugt-63, C46F2.1, sod-3, col-103, C30G12.2, spp-4
	>=2 down wt vs GacA PA14 at 4 hours; Troemel; 2006	Pathogen	29	1.84804e-14	3.62e-12	sams-1, R07E5.4, gcsh-1, F46F2.3, amt-4, col-98, hmit-1.1, ugt-17, gpx-5, ugt-46, D1086.3, cyp-25A1, nlp-26, F40H3.2, F58G6.3, pho-13, ttr-44, ugt-30, T13F3.6, tag-10, spp-23, F08A8.3, vit-1, pmp-5, ugt-6, C46F2.1, fbxa-72, C30G12.2, spp-4
	Hermaphrodite; Kim; 2001	Kim Mounts	33	2.22348e-13	4.36e-11	skr-7, F02E8.4, Y17G9B.9, Y62H9A.3, rfc-4, F10E9.5, C44B7.12, cpg-9, F35C11.5, Y62E10A.14, F43G6.10, zif-1, ndx-4, gyg-2, F54D10.5, rgs-9, wdr-5.1, F26G1.1, fkh-4, F16A11.2, perm-2, lys-4, cyp-31A2, Y62H9A.6, R02F2.4, T06D4.1, pfd-6, F31F6.3, F31F6.1, F14H3.6, Y75D11A.3, Y57G11B.5
	Cadmium down; Cui; 2007	Heavy metal	20	2.27573e-11	4.46e-09	gcsh-1, F18E2.1, acdh-1, F09F7.4, F49E12.9, folt-2, T22B7.7, T05E12.6, lys-4, lys-5, lys-6, F08A8.3, F08A8.2, vit-1, ilys-5, gba-4, pmp-5, C23H5.8, clec-47, dct-16
	ELT-3 L1 Targets; Niu; 2011	Transcription Factor targets	133	2.12299e-11	2.75e-08	perm-3, K08F4.2, DH11.2, sams-1, C08H9.15, T04F8.8, ttr-15, acs-5, Y106G6D.7, hrpf-2, sec-24.1, sco-1, imp-2, T08H10.1, F46F2.5, dhs-13, lst-3, col-159, C50B6.3, F10E9.5, rde-4, cyn-3, B0205.9, amt-1, col-98, cyp-34A8, Y71G12B.13, col-142, ttr-53, ttx-7, gln-3, col-101, mdh-1, F27D4.1, F43D9.3, pen-2, uba-2, sup-17, npp-8, btf-1, rmo-1, VF13D12L.3, F09F7.4, nhr-76, nlp-26, C33A12.1, Y48A6C.4, T24…
	Regulated DOWN_>2fold,Dauer/[Dauer+12hrs]; McElwee; 2004	Development-Dauer-Aging	124	9.9847e-10	1.96e-07	sams-1, K01D12.8, tba-1, imp-2, F25G6.8, col-159, col-140, ptr-2, D2023.4, F18E2.1, tomm-7, prp-19, col-98, F28H7.3, hmit-1.1, R09B3.3, tsfm-1, col-143, col-142, nuc-1, F09B12.3, ttr-53, F53F1.2, col-80, col-101, F27D4.1, eif-3.K, Y56A3A.19, col-139, F09F7.4, mrps-33, F31C3.5, C33A12.1, erfa-3, F44E7.9, clec-48, acdh-9, tomm-20, col-155, tomm-40, C18E9.4, R06C7.5, tba-4, col-160, F30A10.13, col-9…
	DNA synthesis; Kim; 2001	Kim Mounts	59	2.13706e-08	4.19e-06	sams-1, kat-1, acs-5, nuc-1, F53A2.7, F27D4.1, mrps-10, Y56A3A.19, acdh-1, tdc-1, W04G3.5, btf-1, F09F7.4, C33A12.1, acdh-9, tomm-20, tomm-40, R06C7.5, R11.1, dao-3, gna-2, tin-13, R02D3.1, cbl-1, gyg-2, mrpl-12, ndk-1, R12E2.11, F20D1.9, sucg-1, aat-4, C29F7.3, K02B2.1, tre-1, F38B6.4, B0272.3, atad-3, C01F1.3, meg-2, R11E3.2, tag-173, ech-6, metr-1, T02G5.7, K11H3.3, ech-5, asg-1, gln-6, gln-5,…
	>=2 down dauer; Halaschek-Wiener; 2005	Development-Dauer-Aging	14	9.19805e-08	1.8e-05	col-159, col-140, col-143, col-19, col-160, col-8, vit-1, puf-5, cey-2, vit-3, vit-4, col-178, col-179, col-119
	downregulated by tert-butyl hydrogen peroxide (SKN-1-independent); Oliveira; 2009	Chemicalexposure-otherStress	23	4.70153e-07	9.21e-05	acs-5, gcsh-1, F28H7.3, ugt-46, T24C12.3, F40H3.2, F42A10.7, R02D3.1, Y105E8B.5, hgo-1, C35A11.4, C52B11.5, C44C1.1, pho-13, dhs-25, ZK185.3, tag-173, T02G5.7, art-1, ugt-63, gst-27, sur-5, dct-16
	Infection-Down D. coniospora 24 h (oligo,statistical); Pujol; 2008	Pathogen	12	2.28058e-06	0.000447	col-159, col-140, col-101, col-155, col-19, col-160, col-93, col-8, col-20, col-178, col-179, col-119
	Cell division; Kim; 2001	Kim Mounts	24	2.60424e-06	0.00051	rfc-4, div-1, T12C9.7, btf-1, swsn-4, orc-1, mcm-6, ccnk-1, rpa-1, mnat-1, F44B9.8, cyb-2.1, F33H2.5, gld-1, hpr-17, T24C4.5, rfc-2, hcp-1, hcp-3, mcm-3, top-2, mcm-2, M03F8.3, skpt-1
	Regulated DOWN_Starvation,L4/adults; Gilst; 2005	DAF Insulin food	10	2.70707e-06	0.000531	kat-1, F53A2.7, acdh-1, acdh-9, lbp-6, fat-5, ech-6, F08A8.3, F08A8.2, ech-5
	Mixed stage[Dauer exclusive]_SAGE tag; Jones; 2001	Development-Dauer-Aging	56	5.13886e-06	0.00101	F17C11.10, F02E8.4, Y17G9B.9, F46F2.3, F14D7.2, col-140, ptr-2, C49F5.3, F18E2.1, C39E9.12, F09B12.3, cpg-4, pig-1, W09C5.7, VF13D12L.3, C17E7.4, bra-2, C48B4.11, Y18D10A.11, thn-2, tomm-40, F55A11.1, gna-2, Y47G6A.25, F32D1.7, F39B2.1, F41E6.12, Y49F6C.8, sea-1, F20D1.9, C27B7.5, F33H2.5, C45G9.2, gld-1, perm-2, W06B4.1, lys-4, C17E7.9, tbh-1, meg-1, Y63D3A.4, ilys-5, R04D3.3, R04D3.4, ZC308.4, …
	up >1,75 fold in M. luteus versus Pseudomonas sp; Coolon; 2009	Pathogen	16	1.35839e-05	0.00266	col-159, col-140, F28H7.3, col-139, acdh-1, col-19, cpr-5, lys-4, F59B1.2, vit-1, ilys-5, gba-4, col-178, col-119, dct-16, spp-4
	>=2 down daf-2 (D6); Halaschek-Wiener; 2005	DAF Insulin food	33	1.36041e-05	0.00267	cpr-6, puf-11, prp-19, gpx-5, pas-6, gpd-4, F44E7.4, klp-10, clec-1, mcm-6, gyg-2, rpa-1, npp-4, egg-2, puf-10, cyp-31A2, art-1, vit-1, puf-5, drp-1, cey-2, vit-3, vit-4, bub-1, spr-2, hda-1, C17G10.9, cpr-1, mcm-3, vps-29, cpz-1, asp-4, mcm-2
	Osmotically up-regulated gene 1Generation; Rohlfing; 2010	Osmotic stress	21	1.90586e-05	0.00374	gst-4, sams-1, R07E5.4, F46F2.3, F28H7.3, hmit-1.1, nuc-1, ugt-46, col-139, ugt-47, clec-48, F40H3.2, Y119D3B.13, R02D3.1, W07B8.1, cbl-1, col-81, tag-10, Y102A5C.6, gba-4, col-129
	Infection-Up D. coniospora 24 h (cDNA); Pujol; 2008	Pathogen	48	3.39302e-05	0.00665	mig-32, F17C11.10, F55G1.6, F25B3.6, nos-3, B0205.9, tomm-7, daf-18, vps-35, K08E4.6, pen-2, C37C3.9, tdc-1, F31C3.4, lag-1, daz-1, B0261.7, mei-2, R11.1, Y39B6A.10, ZK856.11, C36B1.11, Y47G6A.25, nud-1, tra-3, C50E3.11, F18A1.7, Y54G11A.2, spr-5, tpp-2, asfl-1, F32D8.5, Y39G10AR.9, R04D3.3, B0393.3, ncbp-1, D1081.7, cey-2, Y56A3A.22, F58G11.3, wago-1, C42C1.8, npp-1, C17G10.9, F14H3.6, coq-8, T2…
	BT247 down on C.elegans strain MY18; Boehnisch; 2011	Pathogen	32	4.43707e-05	0.0087	cpr-6, F55G1.6, cpg-9, F28H7.3, F09B12.3, acdh-1, bra-2, thn-2, col-155, lbp-6, mrps-9, cpr-5, hgo-1, R05G6.7, C29F7.3, C41G7.3, T05E12.6, lys-4, lys-5, ech-6, T02G5.7, R02F2.4, ilys-5, Y67H2A.5, gba-4, cey-2, vit-3, vit-4, mtl-2, cpr-1, cpz-1, spp-4
	down osm-11; Rohlfing; 2010	Osmotic stress	10	4.99938e-05	0.0098	C33G8.3, T04D3.1, F58G6.3, dhs-25, clec-97, ugt-63, sur-5, R09A8.2, clec-47, C30G12.2
	BT247 down on N2; Boehnisch; 2011	Pathogen	16	8.47929e-05	0.0166	C50B6.3, C49F5.6, F09B12.3, acdh-1, C17E7.4, mrps-9, cpr-5, lys-4, lys-5, ech-6, vit-1, B0212.3, ilys-5, vit-3, vit-4, cpr-1
	Proteome changes S. aureus; Bogaerts; 2010	Pathogen	19	9.87969e-05	0.0194	sams-1, pas-6, acdh-1, F09F7.4, Y37E3.17, C30C11.4, hsp-6, lbp-6, R07H5.8, ndk-1, B0272.3, C01F1.3, ech-6, C07D8.6, C34C12.8, ZK1320.9, gst-27, dlst-1, fkb-6
	Infection-Downregulated E.faecalis; Wong; 2007	Pathogen	61	0.00011332	0.0222	T04F8.8, R07E5.4, gcsh-1, Y17G9B.9, F46F2.3, Y62H9A.3, col-159, col-140, scpl-2, F23D12.11, col-98, cpg-4, col-80, col-101, Y62E10A.14, Y18D10A.23, acdh-1, VF13D12L.3, rsp-7, col-155, Y57A10A.31, col-19, W03F11.1, B0513.4, exos-2, spe-39, fbxc-50, skr-11, nlp-27, K04C1.5, col-8, W02F12.3, F18A1.7, egg-6, folt-2, F33H2.5, C56G2.15, egg-5, ubxn-4, clec-170, perm-2, atad-3, puf-10, ech-6, bub-3, Y62…
	>=2 up from D6 to D10 ub daf-2; Halaschek-Wiener; 2005	DAF Insulin food	9	0.000145224	0.0285	col-159, col-140, col-143, hsp-6, col-19, col-160, col-178, col-179, col-119
	targets of skn-1 (negative regulation); Park; 2009	Transcription Factor targets	8	0.000167167	0.0328	ptr-2, R06C7.5, wdr-5.1, spl-1, C50E3.5, sun-1, rpt-3, nmt-1
	Infection_M.nematophilum DOWN; O'Rourke; 2006	Pathogen	8	0.000167167	0.0328	C05C10.3, F58G6.3, dhs-25, folt-2, C17C3.1, C35A5.3, F08A8.2, hsp-60
	up osm-7; Rohlfing; 2010	Osmotic stress	27	0.000228275	0.0447	gst-4, R07E5.4, dhs-2, F46F2.3, col-98, cyp-34A8, F28H7.3, hmit-1.1, ugt-17, nuc-1, D1086.3, clec-150, F55H12.4, ugt-47, thn-2, clec-48, R02D3.1, ugt-53, cbl-1, hgo-1, C06A8.3, qdpr-1, gba-4, Y51H7C.1, Y40H7A.10, clec-7, col-103
	down >1,75 fold in Pseudomonas sp vs E. coli; Coolon; 2009	Pathogen	11	0.000250946	0.0492	col-159, col-140, col-139, col-19, lys-4, F59B1.2, col-20, ilys-5, col-178, mtl-2, col-119
7	UP PA14 infection; Troemel; 2006	Pathogen	51	7.85513e-46	9.03e-43	F35E12.9, zip-5, cdr-4, clec-174, dct-17, F59C6.11, ugt-54, cyp-32B1, C18E9.9, Y51A2D.13, C25H3.10, far-7, F49F1.5, T20B3.1, ttm-5, gst-5, cyp-13A5, cyp-14A5, fhod-1, F35E12.6, R07B7.6, clec-68, F14H3.12, M01G12.9, F54F3.4, F13E6.4, F01D5.2, F46B3.1, clc-1, ech-8, mpk-2, F55G11.6, K09H11.1, gst-13, K09C4.1, pgp-7, cyp-35A2, R02D5.3, cyp-35C1, C32H11.3, cat-4, clec-163, cdr-1, K05F1.10, cyp-37B1, …
	>=2 up wt vs GacA PA14 at 4 hours; Troemel; 2006	Pathogen	34	3.04629e-25	5.24e-23	cdr-4, clec-2, dct-17, gst-38, ugt-54, clec-3, Y51A2D.13, C25H3.10, far-7, T20B3.1, stdh-2, cyp-14A5, clec-68, clec-17, F54F3.4, F47B8.4, ech-8, F55G11.6, K09C4.1, pgp-7, R02D5.3, oac-32, mtl-1, C32H11.3, cat-4, gst-6, clec-163, D2045.8, clec-74, C14C6.5, tts-1, dhs-9, Y48A6B.9, H02F09.2
	lin35_Upregulated; Kirienko; 2007	Mutant	46	5.73514e-24	9.86e-22	cdr-4, clec-174, ZK1055.7, ZK856.5, bcmo-2, pqn-60, lipl-2, gst-20, F19B10.13, Y47H9C.1, gst-38, cyp-32B1, dod-21, C25H3.10, F49F1.5, gst-5, spp-8, cyp-13A5, K04F1.9, arl-7, clec-68, F14H3.12, asm-3, clec-17, M01G12.9, F01D5.2, F01D5.3, clc-1, mtl-1, asah-1, Y51B9A.9, Y65B4BR.1, cyp-33C7, cdr-1, skr-4, fbxa-98, K05F1.10, cyp-37B1, gst-12, gst-24, C55A6.7, C14C6.5, tts-1, drh-2, C34D10.2, pqn-31
	Infection_P.aeruginosa UP; Shapira; 2006	Pathogen	28	4.04166e-19	6.95e-17	cdr-4, ZK1055.7, H06I04.6, gstk-1, ZK1320.2, F20C5.4, dct-17, gst-38, C18E9.9, gst-5, F35E12.6, clec-68, F47B8.4, F01D5.3, clc-1, crp-1, gst-13, C39H7.4, crn-2, nit-1, gst-6, K05F1.10, D2045.8, gst-24, C55A6.7, C14C6.5, K10C2.3, F11D11.3
	up after Organophosphorus pesticide diazinon; Vinuela; 2010	Chemicalexposure-otherStress	23	7.4316e-18	1.28e-15	clec-174, cyp-35A3, clec-209, W02G9.4, Y47H9C.1, gst-38, cyp-32B1, clec-3, Y51A2D.13, C25H3.10, F49F1.5, gba-2, cyp-13A6, C29F7.2, F47B8.4, cyp-35A2, cyp-35C1, cdr-1, cyp-37B1, cyp-35A4, ugt-8, ugt-13, H23N18.4
	up after Organophosphorus pesticide chlorpyrifos; Vinuela; 2010	Chemicalexposure-otherStress	23	8.22627e-15	1.41e-12	cdr-4, clec-174, cyp-35A3, clec-209, pqn-60, W02G9.4, gst-20, dct-17, Y47H9C.1, cyp-32B1, fipr-2, F49F1.5, gba-2, gst-5, spp-8, C29F7.2, cyp-35A2, cyp-35C1, gst-8, cdr-1, cyp-35A4, ugt-8, ugt-37
	Cadmium up; Cui; 2007	Chemicalexposure-otherStress	26	1.25953e-14	2.17e-12	cdr-4, bcmo-2, clec-209, lipl-2, gst-38, F48C1.9, F15E11.12, C25H3.10, far-7, spp-2, cyp-13A5, cyp-13A6, K04F1.9, C29F7.2, M01G12.9, fbxa-163, pgp-1, F46B3.1, mtl-1, Y19D10B.7, cyp-33C7, cdr-1, gst-24, F59D6.3, cyp-13A7, T12D8.5
	Lipid Metabolism; Kim; 2001	Kim Mounts	29	1.26166e-14	2.17e-12	cyp-35A3, lipl-2, cyp-13A10, ugt-54, gba-2, cyp-13A5, cyp-13A6, obr-3, cyp-14A5, lbp-7, cyp-35D1, asm-3, F09C8.1, cyp-34A2, ech-8, K09H11.1, cyp-35A2, cyp-35A1, cyp-35C1, asah-1, ugt-10, cyp-33C7, lips-5, cyp-37B1, cyp-35A4, ugt-13, H23N18.4, ugt-37, cyp-13A7
	up dpy-10; Rohlfing; 2010	Osmotic stress	73	1.60941e-13	2.77e-11	F35E12.9, ZK1055.7, cpt-4, ZK856.5, ver-2, pmp-2, ttr-21, lipl-2, gstk-1, ZK1320.2, gst-38, ugt-54, hex-2, snb-2, F14B8.6, ZK6.8, F15E11.12, math-27, C18E9.9, ZC247.1, scav-1, Y51A2D.13, LLC1.2, far-7, F49F1.5, F56A4.2, F55H12.3, R08E3.1, T20B3.1, ttm-5, H20E11.2, gst-5, gst-39, ZK1025.3, spp-8, cyp-14A5, K06A9.1, ifc-2, K04F1.9, F35E12.6, math-26, lbp-7, C12D12.1, clec-68, F14H3.12, C29F7.2, F54…
	down skn-1 mutant, normal culture condition; Oliveira; 2009	Mutant	24	7.48847e-13	1.29e-10	gst-14, dct-17, gst-38, F56D5.3, scav-1, H20E11.2, C29F7.2, clec-17, F01D5.3, gst-13, pgp-7, oac-32, asah-1, C32H11.3, nit-1, cat-4, gst-8, gst-6, cdr-1, lmp-2, gst-12, C55A6.7, Y102A11A.3, K10C2.3
	upregulated by tert-butyl hydrogen peroxide (SKN-1-independent); Oliveira; 2009	Chemicalexposure-otherStress	23	2.43009e-12	4.18e-10	cdr-4, gst-14, T16G1.4, ZC328.3, cyp-13A10, nep-14, cyp-32B1, Y51A2D.13, nfm-1, far-7, T20B3.1, M04C3.1, gst-40, gst-39, cyp-13A5, cyp-14A5, oac-57, R02D5.3, nape-1, mtl-1, cyp-37B1, gst-12, T12D8.5
	down skn-1 mutant, up by sodium arsenite; Oliveira; 2009	Mutant	17	2.16769e-11	3.73e-09	gst-14, gst-38, F56D5.3, H20E11.2, gst-5, gst-39, F01D5.3, gst-13, C32H11.3, nit-1, cat-4, gst-8, gst-6, cdr-1, gst-12, sdz-8, K10C2.3
	targets of skn-1 (positive regulation); Park; 2009	Transcription Factor targets	13	3.16807e-11	5.45e-09	gst-14, gst-38, F56D5.3, cyp-32B1, gst-5, gst-39, gst-31, F47B8.4, gst-13, gst-6, cyp-37B1, gst-16, gst-12
	>=2 up oxidative stress; Park; 2009	Chemicalexposure-otherStress	13	3.16807e-11	5.45e-09	gst-14, gst-38, F56D5.3, cyp-32B1, gst-5, gst-39, gst-31, F47B8.4, gst-13, gst-6, cyp-37B1, gst-16, gst-12
	Cytochrome P450; Menzel; 2001	Other	14	4.70466e-11	8.09e-09	cyp-35A3, cyp-13A10, cyp-13A5, cyp-13A6, cyp-14A5, cyp-35D1, cyp-34A2, cyp-35A2, cyp-35A1, cyp-35C1, cyp-33C7, cyp-37B1, cyp-35A4, cyp-13A7
	Intestine-enriched_mRNA-tag; Pauli; 2006	Tissue-specific	34	4.86772e-11	8.37e-09	cdr-4, ZK1055.7, cpt-4, ttr-21, C53B7.3, F20C5.4, Y47H9C.1, gst-38, hex-2, F14B8.6, math-27, scav-1, C25H3.10, far-7, Y73F4A.2, cyp-14A5, F35E12.6, R07B7.6, lbp-7, fbxa-161, C29F7.2, B0403.3, clc-1, cyp-35A2, mtl-1, asah-1, F27E5.1, cat-4, gst-6, cyp-33C7, lmp-2, C55A6.7, drh-2, cyp-13A7
	Regulated UP_Cadmium; Huffman; 2004	Chemicalexposure-otherStress	28	4.76239e-10	8.19e-08	fbxa-88, cdr-4, ZK1055.7, bcmo-2, gst-38, F56D5.3, clec-3, C18E9.9, Y51A2D.13, gst-5, spp-8, clec-9, clec-68, F14H3.12, M01G12.9, F13E6.4, fbxa-163, F54C9.3, mtl-1, cat-4, cyp-33C7, cdr-1, skr-4, fbxa-98, gst-16, C14C6.5, dhs-9, T12D8.5
	up after Organophosphorus pesticide chlorpyrifos + diazinon; Vinuela; 2010	Pathogen	18	4.82831e-10	8.3e-08	cdr-4, clec-209, W02G9.4, Y47H9C.1, gst-38, cyp-32B1, Y51A2D.13, gba-2, cyp-13A6, F13H6.4, pqn-97, C29F7.2, pgp-1, cyp-35A2, cyp-35C1, ugt-8, H23N18.4, ugt-37
	up dpy-9; Rohlfing; 2010	Osmotic stress	60	1.97557e-09	3.4e-07	F35E12.9, zip-5, cpt-4, ZK856.5, pmp-2, lipl-2, gstk-1, ZK1320.2, gst-38, ugt-54, hex-2, F14B8.6, ZK6.8, C18E9.9, ZC247.1, scav-1, LLC1.2, F49F1.5, F56A4.2, R08E3.1, T20B3.1, ttm-5, H20E11.2, gst-5, gst-39, ZK1025.3, cyp-14A5, fhod-1, ifc-2, F48G7.5, K04F1.9, F35E12.6, math-26, lbp-7, C12D12.1, clec-68, C29F7.2, F54F3.4, F54C9.3, clc-1, ech-8, gst-13, R02D5.3, C39H7.4, mtl-1, W08E12.3, itx-1, gst…
	Regulated UP_CytP450,betaNapthoflavone; Menzel; 2001	Other	7	9.33593e-09	1.61e-06	cyp-35A3, cyp-14A5, cyp-35D1, cyp-35A2, cyp-35A1, cyp-35C1, cyp-35A4
	up >= 2 Infection Yersinia pestis; Bolz; 2010	Pathogen	13	2.64124e-08	4.54e-06	gst-20, ugt-54, dod-21, spp-8, F35E12.6, asm-3, F01D5.3, F09C8.1, asah-1, F27E5.1, Y65B4BR.1, lmp-2, K10C2.3
	>=2 up wt vs GacA PA14 at 8 hours; Troemel; 2006	Pathogen	16	3.98489e-08	6.85e-06	clec-2, gst-38, clec-3, C18E9.9, far-7, cyp-14A5, clec-68, K09C4.1, pgp-7, C39H7.4, oac-32, crn-2, gst-6, K05F1.10, D2045.8, clec-74
	Regulated DOWN_>2fold,daf2 mutant,-IGF1; McElwee; 2004	DAF Insulin food	20	6.42352e-08	1.1e-05	F35E12.9, clec-174, cyp-35A3, ver-2, gst-38, F49F1.5, H20E11.2, Y32F6A.4, cyp-14A5, lbp-7, C12D12.1, F14H3.12, F09C8.1, K09C4.1, cdr-1, K05F1.10, clec-74, T25C12.3, gtl-1, pho-9
	up osm-11; Rohlfing; 2010	Osmotic stress	21	7.4726e-08	1.29e-05	cpt-4, lipl-2, Y47H9C.1, hex-2, LLC1.2, far-7, R08E3.1, spp-8, cyp-14A5, K04F1.9, F35E12.6, F54F3.4, F09C8.1, cyp-35A2, mtl-1, asah-1, K05F1.10, cyp-37B1, D2045.8, C14C6.5, T12D8.5
	Cytochrome P450; Kim; 2001	Kim Mounts	9	7.73491e-08	1.33e-05	cyp-35A3, cyp-14A5, cyp-35D1, cyp-34A2, cyp-35A2, cyp-35A1, cyp-35C1, cyp-33C7, cyp-35A4
	>=2 up after 8 h infection with S. aureus; Irazoqui; 2010	Pathogen	16	1.75255e-07	3.01e-05	cpt-4, lipl-2, Y47H9C.1, cyp-32B1, C25H3.10, far-7, D1053.3, spp-8, C29F7.2, T07G12.5, F46B3.1, F09C8.1, mpk-2, Y65B4BR.1, K05F1.10, cyp-37B1
	UP>=2 by SEK-1; Troemel; 2006	Mutant	12	2.51428e-07	4.32e-05	cyp-35A3, dct-17, dod-21, F15E11.12, F56A4.2, K04F1.9, F35E12.6, clec-68, F47B8.4, cyp-35A2, cyp-35C1, K10C2.3
	up osm-8; Rohlfing; 2010	Osmotic stress	35	4.53622e-07	7.8e-05	cpt-4, T16G1.4, lipl-2, ZK1320.2, hex-2, F15E11.12, ZC247.1, scav-1, LLC1.2, far-7, F49F1.5, F56A4.2, R08E3.1, spp-8, cyp-13A5, cyp-14A5, K06A9.1, ifc-2, K04F1.9, F35E12.6, lbp-7, asm-3, pgp-1, F09C8.1, C39H7.4, mtl-1, asah-1, gst-6, gfi-1, K05F1.10, lmp-2, ZK180.6, cyp-37B1, T25C12.3, col-145
	Regulated UP_daf2 mutant&RNAi,Class1,+IGF1; Murphy; 2003	DAF Insulin food	16	2.65275e-06	0.000456	bcmo-2, C53B7.3, ZK1320.2, nlp-39, ZC247.1, sodh-2, far-7, stdh-2, fbxa-161, F47B8.4, fbxa-163, cyp-34A2, mtl-1, asah-1, F36F2.2, C34D10.2
	UP >=3 by DKF-2; Ren; 2009	Mutant	10	4.68896e-06	0.000807	cdr-4, gst-38, ZK6.8, F49F1.5, K04F1.9, F01D5.2, F01D5.3, clc-1, gst-6, C14C6.5
	down >=2 daf-16(m26); Budovskaya; 2008	DAF Insulin food	16	7.56877e-06	0.0013	zip-5, C01G10.17, tpra-1, lipl-2, F20C5.4, fbxa-29, C25H3.10, far-7, Y73F4A.2, fbxa-161, F47B8.4, T07G12.5, mtl-1, F36F2.2, C01G10.4, T12D8.5
	Regulated UP_CytP450,xenobiotics; Reichert; 2005	Other	5	9.77814e-06	0.00168	cyp-14A5, cyp-35A2, cyp-35A1, cyp-35C1, cyp-37B1
	npr up-regulated, Katie L. Styer Science 2008	Mutant	6	1.58018e-05	0.00272	gst-20, dct-17, dod-21, stdh-2, gst-24, C14C6.5
	Regulated UP_Bt toxin,Cry5B; Huffman; 2004	Chemicalexposure-otherStress	18	4.51101e-05	0.00776	F35E12.9, cdr-4, ZK1055.7, H06I04.6, F20C5.4, snb-2, C18E9.9, Y77E11A.2, Y51A2D.13, ttm-5, cyp-13A5, clc-1, R02D5.3, mtl-1, itx-1, skr-4, gst-16, T12D8.5
	Infection-Upregulated P.luminescens; Wong; 2007	Pathogen	25	4.51329e-05	0.00776	cdr-4, clec-174, clec-209, gst-20, dct-17, C17F4.7, nlp-39, gst-38, F48C1.9, LLC1.2, Y51F10.7, gst-5, C12D12.1, cyp-35D1, fbxa-163, F54C9.3, oac-57, clc-1, mtl-1, itx-1, nhr-45, cdr-1, Y34B4A.9, clec-74, T25C12.3
	Regulated UP_>2fold,daf2 mutant,+IGF1; McElwee; 2004	DAF Insulin food	16	5.47876e-05	0.00942	C53B7.3, lipl-2, nlp-39, far-7, gst-39, cyp-13A5, clec-17, F47B8.4, T07G12.5, F13E6.4, fbxa-163, mtl-1, Y51B9A.9, skr-4, dhs-9, T12D8.5
	Age-Regulated Genes; Budovskaya; 2008	Development-Dauer-Aging	34	8.39649e-05	0.0144	ZK1055.7, C01G10.17, cpt-4, cyp-35A3, pmp-2, C53B7.3, lipl-2, gstk-1, ZK1320.2, dct-17, F15E11.12, scav-1, R08E3.1, T20B3.1, spp-8, F35E12.6, arl-7, F01D5.2, ech-8, F55G11.6, gst-13, cyp-35A2, cyp-35A1, nit-1, F27E5.1, cat-4, gfi-1, ugt-8, T25C12.3, col-145, C14C6.5, C01G10.4, K10C2.3, Y48A6B.9
	Regulated UP_>2fold,Dauer/[Dauer+12hrs]; McElwee; 2004	DAF Insulin food	31	9.53716e-05	0.0164	cdr-4, bcmo-2, pqn-60, pmp-2, ttr-21, C53B7.3, ugt-54, nhr-232, math-27, Y51A2D.13, C25H3.10, far-7, T20B3.1, stdh-2, cyp-13A5, math-26, fbxa-163, cyp-34A2, ech-8, K09H11.1, mtl-1, ugt-10, gst-8, cdr-1, sdz-8, ugt-37, F36F2.2, drh-2, cyp-13A7, Y48A6B.9, T12D8.5
	up by dbl-1 (>=2 FC or p<=0.001) : dbl-1 overexpression vs dbl-1 mutant; Roberts; 2010	Mutant	15	0.000113293	0.0195	clec-174, ZK856.5, gst-38, clec-3, F15E11.12, F56A4.2, F48G7.5, clec-68, oac-32, skr-4, K05F1.10, D2045.8, gst-16, C14C6.5, K10C2.3
	Regulated DOWN_daf2 mutant&RNAi,Class2,-IGF1; Murphy; 2003	DAF Insulin food	13	0.000139663	0.024	F35E12.9, cyp-35A3, clec-209, dct-17, dct-19, F15E11.12, lbp-7, clec-68, clc-1, cyp-35A2, cyp-35C1, gfi-1, T25C12.3
	Infection-Upregulated E.faecalis; Wong; 2007	Pathogen	23	0.000219195	0.0377	fbxa-88, C53B7.3, math-27, C18E9.9, R08E3.1, spp-8, asm-3, F54C9.3, cyp-35A2, cyp-35C1, mtl-1, asah-1, itx-1, F27E5.1, cat-4, gfi-1, Y34B4A.9, K07B1.8, T25C12.3, F59D6.3, col-145, C14C6.5, K10C2.3
	up osm-7; Rohlfing; 2010	Osmotic stress	12	0.000237512	0.0409	lipl-2, hex-2, ZK6.8, spp-8, cyp-14A5, K04F1.9, F09C8.1, mtl-1, asah-1, cyp-37B1, C14C6.5, nspe-1
8	Germline-enriched_mRNA-tag; Pauli; 2006	Tissue-specific	83	2.27104e-22	3.84e-20	F56C9.6, T08A11.2, aspm-1, hpo-40, C28A5.2, puf-8, tbx-36, ftr-1, cpb-1, him-6, C16A11.4, C38D4.1, zim-3, mut-7, bath-42, C16C8.16, rskd-1, btb-19, F13D12.5, htp-1, Y48B6A.1, rsd-6, F59E12.1, Y53C12B.1, htp-3, Y32B12B.2, C18A3.2, rfc-1, dpf-7, zyg-9, rgs-10, scc-1, R11A8.1, bath-2, nxf-2, rpoa-2, ego-1, Y54G11A.1, duo-1, R08D7.1, polk-1, T04A8.8, sys-1, D1007.5, prp-21, C27F2.7, C47B2.2, cdc-6, c…
	down dpy-10; Rohlfing; 2010	Osmotic stress	66	9.28305e-12	1.57e-09	W03F9.2, puf-8, tbx-36, cpb-1, him-6, kbp-1, rskd-1, C34C12.2, F59E12.1, T28A8.3, F59A3.12, H11L12.1, C10G8.4, D1043.1, acbp-5, sas-6, dic-1, zyg-1, Y57A10A.8, Y32B12B.2, M106.2, set-24, sgo-1, dpf-7, Y69H2.7, bir-2, F52B5.3, ZK813.2, mom-4, F59A3.2, duo-1, polk-1, B0035.6, T04A8.8, hrde-1, lig-1, sys-1, K03H4.2, D1007.5, D1081.6, dnj-26, plk-1, arrd-13, usp-48, C27F2.7, M04F3.5, ape-1, cpb-3, C0…
	Germline; Kim; 2001	Kim Mounts	67	1.55131e-08	2.62e-06	hpo-40, F22D6.9, npp-18, him-6, kbp-1, C16A11.4, zim-3, bath-42, C16C8.16, rskd-1, F13D12.5, htp-1, C16A11.10, rsd-6, smg-4, T28A8.3, dcr-1, Y53C12B.1, htp-3, vha-18, Y32B12B.2, sgo-1, rfc-1, acdh-13, bir-2, F52B5.3, bath-2, nxf-2, npp-12, nol-1, tftc-3, spp-10, F07H5.10, coh-3, R08D7.1, polk-1, T04A8.8, T04A8.6, hrde-1, B0024.11, C27H6.8, lig-1, C55B7.3, ZK418.8, T22C1.5, arrd-13, usp-48, cpb-3,…
	down dpy-9; Rohlfing; 2010	Osmotic stress	45	6.84072e-07	0.000116	tbx-36, cpb-1, him-6, kbp-1, rskd-1, F59E12.1, T28A8.3, F59A3.12, C10G8.4, D1043.1, acbp-5, dic-1, zyg-1, Y57A10A.8, Y32B12B.2, M106.2, set-24, sgo-1, Y69H2.7, F54F7.2, ZK813.2, F59A3.2, ego-1, polk-1, sys-1, D1007.5, D1081.6, dnj-26, arrd-13, Y48E1B.8, usp-48, C27F2.7, M04F3.5, tag-51, C04F12.1, ztf-1, nos-2, ooc-3, mus-101, F44E7.5, Y43E12A.3, F55B11.3, cdt-2, Y45F10C.2, Y52E8A.2
	Infection-Up D. coniospora 24 h (cDNA); Pujol; 2008	Pathogen	29	1.41064e-06	0.000238	rod-1, dod-3, smg-4, T28A8.3, htp-3, Y32B12B.2, rfc-1, pif-1, npp-12, R08D7.1, B0035.6, T04A8.8, W01F3.2, xpc-1, T14B4.1, T02H6.1, ape-1, cnc-2, F57B10.4, cec-3, B0035.3, Y23H5B.6, rpb-2, mes-2, rec-8, C39E9.8, syp-2, mat-2, Y97E10AR.4
	Infection-Up D. coniospora 12 h (cDNA); Pujol; 2008	Pathogen	22	2.35024e-06	0.000397	W03F9.2, mrps-28, npp-18, bath-30, madf-6, rcor-1, cyk-7, B0035.6, T04A8.8, ppw-2, W01F3.2, cnc-2, D1007.8, eri-3, Y49E10.4, B0035.3, F54D5.9, ulp-1, mua-6, F58A4.2, T01C3.9, Y97E10AR.4
	Ortholog_Worm,Fly; McCarroll; 2004	Other	128	1.10134e-05	0.00186	T08A11.2, aspm-1, B0286.3, sand-1, cpb-1, mrps-28, npp-18, him-6, phb-1, sap-49, msh-6, cnih-2, pdp-1, Y50D7A.2, rskd-1, T10F2.2, Y48B6A.1, F15D3.6, mdt-9, rab-21, Y59A8B.25, dcr-1, Y53C12B.1, taf-7.2, npp-20, Y55F3BR.1, JC8.5, D1043.1, acbp-5, Y71G12B.10, Y67D2.6, mxl-3, Y39A1A.14, tufm-2, phb-2, ric-8, T26E3.4, W04A4.5, C55F2.1, rfc-1, pitr-3, hpo-17, emb-4, zyg-9, pif-1, rcor-1, rpoa-2, npp-12…
	Cell division; Kim; 2001	Kim Mounts	13	7.07996e-05	0.012	him-6, htp-1, dcr-1, htp-3, rfc-1, hus-1, lig-1, cdc-6, him-3, nos-2, F54H12.5, chk-2, syp-2
	Regulated DOWN_Cadmium; Huffman; 2004	Chemicalexposure-otherStress	24	8.7164e-05	0.0147	C23H5.8, C42D4.2, B0286.3, mrps-28, Y50D7A.2, Y53C12B.1, JC8.5, tufm-2, phb-2, C55F2.1, flu-2, ifc-1, T04A8.6, clu-1, K07C5.4, mrps-18C, K01G5.5, vit-2, C15C8.3, F28A12.4, asns-2, mua-6, F22F7.1, mrpl-2
	ELT-3 L1 Targets; Niu; 2011	Transcription Factor targets	58	1.4894e-05	0.0177	Y11D7A.3, ugt-58, W03F9.2, ekl-1, F44E7.2, C17D12.7, F23F12.12, F15D3.6, npp-20, mxl-3, phb-2, Y32B12B.2, flu-2, ptr-13, hpo-17, fmo-3, C31H2.4, rcor-1, col-184, C24H12.5, npp-12, spp-10, T04A8.6, bca-1, W01F3.2, clu-1, T22C1.5, F17H10.1, nhr-114, imb-1, mrpl-40, F18E3.11, cdc-6, ZK418.9, imb-3, W06H8.2, cyp-14A1, K01G5.5, Y47H9C.8, rnf-1, col-73, B0035.3, wee-1.3, H11E01.2, F32D8.12, F54D5.9, pa…
	Down PA14 infection; Troemel; 2006	Pathogen	12	2.64695e-05	0.0314	tag-10, C55F2.1, ifc-1, Y67H2A.9, C55B7.3, nhr-114, F18E3.11, Y48E1B.8, C15C8.3, elo-6, F28A12.4, asns-2

## Sheet: Legends
For GO Sheet
Cluster	Cluster index from Fig.9
Category	Original database/resource
GO Term	Gene ontology term
Count	Genes involved in the term
Expected	Number of Expected genes based on current gene population, randomly
PValue	Modified Fisher Exact P-Value, EASE Score
Gene Symbol	Gene Symbols for that involved in the term
Fold.Enrichment	Foldchange
Benjamini	Benjamini adjusted P-Value (FDR)
For Motif Sheet
Base	Nucleotide base
Motif#	motif rank index
Cluster	Cluster index from Fig.9
Consensus	most possible consensus for the motif matrix
MAPscore	Score generated from AMD tools
Matrix	Motif position weight matrix
For EASE
Cluster	Cluster index from Fig.9
Gene Category	Original database/resource
System	Category for data sets
Counts	Genes involved in the term
EASE score	Modified Fisher Exact P-Value
Bonferroni	Bonferroni adjusted P-Value (FDR)
Supporting genes	Gene Symbols for that involved in the term
